# Supplementary material for: Effects of multi-resistant ScALDH21 transgenic cotton on soil microbial communities
Source: Front Microbiomes. 2023 Oct 3;2:1248384. doi: 10.3389/frmbi.2023.1248384 (PMC12993657; doi:10.3389/frmbi.2023.1248384)
Supplement: Supplementary file 4 [file Table_2.xls]

## Sheet: Table S1
#OTU_num	L1-1	L1-2	L1-3	L1-4	L1-5	L1-6	L1-7	L1-8	L1-9	L1-10	L1-11	L1-12	L1-13	L1-14	L1-15	L2-1	L2-2	L2-3	L2-4	L2-5	L2-6	L2-7	L2-8	L2-9	L2-10	L2-11	L2-12	L2-13	L2-14	L2-15	NT-1	NT-2	NT-3	NT-4	NT-5	NT-6	NT-7	NT-8	NT-9	NT-10	NT-11	NT-12	NT-13	NT-14	NT-15	taxonomy
OTU_1	4809	1366	5594	917	885	746	827	1163	9775	217	487	4176	1531	3019	7431	1472	151	87	130	671	666	2587	1802	118	2641	3491	429	335	1125	766	729	204	719	766	3230	1431	1108	12059	1890	1169	973	4399	1269	304	137	k__Fungi;p__Ascomycota;c__Dothideomycetes;o__Pleosporales;f__Pleosporaceae;g__Alternaria;s__Alternaria_alternata
OTU_2	1328	1021	549	1943	3960	3574	1403	2100	711	4495	746	1518	1757	1099	900	1699	2287	2530	1990	3189	2232	1722	1301	1261	2628	3005	3792	2771	2238	5723	2102	795	4496	3359	830	3866	2399	602	2772	7183	5194	5034	3029	5249	1920	k__Fungi;p__;c__;o__;f__;g__;s__
OTU_3	248	293	215	347	524	326	452	749	159	212	113	619	598	626	142	578	499	401	370	184	1032	246	1565	1177	291	246	2328	337	441	315	445	133	273	390	240	240	440	368	293	195	227	232	253	922	266	k__Fungi;p__;c__;o__;f__;g__;s__
OTU_4	2003	1140	697	2118	1510	1379	9682	2048	702	2431	611	1708	4718	1518	1403	3177	1350	2319	1926	1099	3310	1850	5628	2087	2881	1548	2817	1763	1998	2048	3054	732	2508	2044	1718	1682	2466	1303	1375	1407	1949	2057	5121	2407	1258	k__Fungi;p__Mortierellomycota;c__Mortierellomycetes;o__Mortierellales;f__Mortierellaceae;g__Mortierella;s__Mortierella_alpina
OTU_5	1418	1174	435	1111	1567	1487	1568	1544	464	1149	246	1177	1774	1420	855	1875	1760	1887	2429	3193	1081	1303	1139	535	1322	1853	996	1066	1268	1537	2690	540	2078	945	1176	1324	3216	627	1079	878	2600	1632	1037	2027	1467	k__Fungi;p__;c__;o__;f__;g__;s__
OTU_6	1254	2080	704	1282	893	429	1093	840	242	728	287	860	988	1089	771	1447	1083	1302	1711	716	1133	488	843	999	991	899	517	580	959	644	1068	325	1080	1446	614	783	1321	478	674	417	1466	889	673	1314	843	k__Fungi;p__Basidiomycota;c__Tremellomycetes;o__Filobasidiales;f__Piskurozymaceae;g__Solicoccozyma;s__Solicoccozyma_aeria
OTU_7	1200	684	471	603	2648	2269	922	1049	226	539	367	2490	1465	2053	1350	1126	1777	1121	1707	1681	663	652	1386	287	1416	1553	1102	1037	765	1204	1196	392	1065	974	663	1125	843	408	918	1298	1694	1655	2169	2420	997	k__Fungi;p__;c__;o__;f__;g__;s__
OTU_8	484	8693	4937	975	397	324	2427	470	512	214	1654	396	345	265	115	303	326	1339	897	334	330	247	284	672	228	510	430	543	507	565	443	1124	1933	1632	249	612	464	353	576	461	859	979	589	382	264	k__Fungi;p__;c__;o__;f__;g__;s__
OTU_9	620	284	205	393	478	392	669	832	351	1299	269	607	1080	830	456	693	714	1432	880	490	1308	20482	865	1154	904	478	907	674	1244	1064	545	294	919	1256	529	763	809	420	662	362	546	278	639	656	462	k__Fungi;p__;c__;o__;f__;g__;s__
OTU_10	745	509	355	713	817	442	1235	550	441	444	229	617	1297	609	465	1295	977	1163	884	603	1356	617	1063	1033	1178	914	1152	577	844	1080	972	533	1048	1572	1250	828	1003	595	605	417	517	521	487	578	843	k__Fungi;p__;c__;o__;f__;g__;s__
OTU_11	472	352	351	356	612	2931	805	993	56	895	507	935	299	988	300	394	1006	952	699	362	1364	224	535	119	314	982	1012	3965	1411	1834	903	645	830	779	416	713	2622	305	691	332	426	121	371	405	562	k__Fungi;p__Ascomycota;c__Sordariomycetes;o__Microascales;f__;g__;s__
OTU_12	1192	679	474	973	1838	1362	1380	999	249	631	164	1182	367	892	468	643	780	1539	1335	3992	432	449	598	188	1432	799	1581	1278	780	1518	2694	745	748	913	548	2221	502	358	1414	787	1181	918	1459	1333	545	k__Fungi;p__;c__;o__;f__;g__;s__
OTU_13	389	2935	264	198	60	140	220	253	16	197	13	93	1030	68	410	128	164	50	341	408	116	32	447	434	409	22	129	53	24	26	374	8828	266	299	6550	123	105	13	47	90	60	36	53	88	369	k__Fungi;p__;c__;o__;f__;g__;s__
OTU_14	203	434	351	146	514	2216	1484	432	56	165	186	632	282	687	53	224	519	761	441	81	864	360	279	150	297	781	942	3504	1059	1268	203	285	203	53	165	1035	2297	428	375	42	295	523	235	935	193	k__Fungi;p__;c__;o__;f__;g__;s__
OTU_15	1869	329	266	802	570	1727	723	594	104	793	101	488	354	414	262	461	653	1040	618	999	465	220	194	77	189	937	402	1004	799	914	815	257	436	119	264	552	840	458	512	399	645	617	1227	866	655	k__Fungi;p__;c__;o__;f__;g__;s__
OTU_16	183	319	672	418	82	51	129	403	5439	509	324	477	140	92	4907	547	112	155	258	162	311	113	177	2168	955	504	18	36	46	62	313	390	122	112	85	262	146	1943	102	453	89	81	78	50	2508	k__Fungi;p__;c__;o__;f__;g__;s__
OTU_17	709	598	1829	1434	131	137	316	1175	327	966	1521	177	2115	300	147	441	195	2133	1560	171	246	102	296	748	399	782	201	210	191	410	191	503	380	547	299	353	431	121	218	198	539	1125	316	226	357	k__Fungi;p__Ascomycota;c__Sordariomycetes;o__Hypocreales;f__Nectriaceae;g__Fusarium;s__Fusarium_oxysporum
OTU_18	728	1185	1829	2757	184	122	424	677	755	1482	3458	536	986	219	767	774	553	301	785	557	349	99	213	876	708	450	158	166	239	338	480	204	116	295	547	391	154	113	179	108	288	117	209	130	290	k__Fungi;p__Ascomycota;c__Sordariomycetes;o__Hypocreales;f__Nectriaceae;g__Gibberella;s__Gibberella_intricans
OTU_19	304	951	123	390	519	181	235	677	221	285	2448	355	321	370	235	493	185	571	533	188	592	150	396	305	356	316	360	312	228	269	263	219	1677	562	324	280	337	157	351	186	2883	267	388	366	330	k__Fungi;p__Ascomycota;c__Sordariomycetes;o__Hypocreales;f__Nectriaceae;g__Neocosmospora;s__Neocosmospora_rubicola
OTU_20	340	787	283	289	584	653	910	637	139	303	305	863	575	693	206	1019	583	936	325	932	2911	1240	286	61	194	968	832	530	551	956	804	495	72	128	127	688	995	268	839	53	477	346	525	1285	205	k__Fungi;p__Mortierellomycota;c__Mortierellomycetes;o__Mortierellales;f__Mortierellaceae;g__Mortierella;s__Mortierella_hyalina
OTU_21	777	513	2130	879	165	786	46	201	167	5579	55	202	165	85	199	223	206	126	51	329	141	120	542	514	1395	142	48	73	70	147	411	212	64	420	226	287	61	294	145	6818	29	45	14	12	1592	k__Fungi;p__Ascomycota;c__Sordariomycetes;o__Hypocreales;f__Nectriaceae;g__Fusarium;s__Fusarium_delphinoides
OTU_22	433	218	492	799	645	450	761	669	100	145	477	1017	1028	1188	421	627	784	737	615	584	1050	420	201	80	749	680	520	737	956	708	480	293	98	474	164	407	598	298	639	150	234	710	1589	817	535	k__Fungi;p__Ascomycota;c__Pezizomycetes;o__Pezizales;f__Pyronemataceae;g__Pseudombrophila;s__Pseudombrophila_hepatica
OTU_23	360	189	525	149	1693	491	678	484	59	187	79	321	121	402	48	109	528	614	599	828	740	449	284	167	169	1423	979	1283	672	924	609	321	309	131	224	1758	262	265	278	65	346	129	416	220	48	k__Fungi;p__;c__;o__;f__;g__;s__
OTU_24	621	125	419	349	275	214	191	717	179	579	72	614	842	727	518	453	338	403	1000	649	415	191	565	1403	889	425	500	469	642	646	938	341	413	511	277	279	609	1170	369	876	451	512	406	425	675	k__Fungi;p__Ascomycota;c__Sordariomycetes;o__Hypocreales;f__Hypocreales_fam_Incertae_sedis;g__Acremonium;s__Acremonium_sclerotigenum
OTU_25	338	228	232	513	435	101	282	430	116	184	120	603	243	300	338	540	875	347	612	135	401	183	741	390	561	160	233	203	1323	181	257	119	595	593	283	420	352	334	414	283	309	479	410	336	920	k__Fungi;p__Ascomycota;c__Sordariomycetes;o__Hypocreales;f__Nectriaceae;g__Fusarium;s__Fusarium_nematophilum
OTU_26	176	112	73	163	235	243	358	703	96	190	110	286	400	291	197	255	178	192	275	108	726	538	375	346	1520	203	157	179	312	292	268	90	279	220	204	381	362	136	188	116	416	383	4575	389	411	k__Fungi;p__Mortierellomycota;c__Mortierellomycetes;o__Mortierellales;f__Mortierellaceae;g__Mortierella;s__Mortierella_alpina
OTU_27	441	155	1476	267	129	126	405	93	567	785	114	394	1671	465	1945	1185	229	415	191	172	346	155	171	1177	469	398	126	166	167	232	278	1799	160	1038	390	305	257	1138	224	32	148	330	136	90	251	k__Fungi;p__;c__;o__;f__;g__;s__
OTU_28	2052	400	101	227	59	69	383	240	283	116	21	120	1374	181	422	234	117	179	130	87	94	77	364	1642	78	347	241	332	755	205	97	88	2251	1093	2223	268	591	1364	567	5714	126	771	203	255	455	k__Fungi;p__Ascomycota;c__Eurotiomycetes;o__Eurotiales;f__Aspergillaceae;g__Penicillium;s__
OTU_29	324	1403	1595	181	33	18	65	28	72	72	8132	761	330	42	126	842	12	74	413	32	326	65	70	22	57	52	33	61	152	19	190	24	70	22	72	108	178	43	33	114	97	12	40	95	89	k__Fungi;p__;c__;o__;f__;g__;s__
OTU_30	498	422	407	361	1017	474	517	586	84	270	124	486	739	428	232	333	344	599	413	538	442	276	707	70	191	416	618	688	700	782	435	195	365	229	398	738	415	225	426	343	674	506	365	395	275	k__Fungi;p__Ascomycota;c__Sordariomycetes;o__Hypocreales;f__Nectriaceae;g__Neonectria;s__
OTU_31	9	9	21	1659	16	6	3	7	337	3	6	0	0	1357	0	5	7	1234	15	186	1959	6	2	7	868	2	351	7	1182	25	7	481	21	6	6	1	10	556	29	4	7	18	0	1	2850	k__Fungi;p__Basidiomycota;c__Agaricomycetes;o__Polyporales;f__Meruliaceae;g__Phlebia;s__
OTU_32	315	54	119	512	159	159	13	885	106	28	148	1844	38	8	1710	244	10	4	11	755	108	10	51	55	189	125	6	13	35	5	734	9	85	219	22	92	68	389	82	65	13	126	44	10	63	k__Fungi;p__Ascomycota;c__Dothideomycetes;o__Pleosporales;f__Didymellaceae;g__;s__
OTU_33	282	131	117	386	146	366	155	342	53	170	27	53	81	72	52	313	437	208	216	862	70	54	94	40	184	360	197	327	373	258	426	84	206	903	93	142	276	68	220	302	146	233	824	392	304	k__Fungi;p__Ascomycota;c__Sordariomycetes;o__Microascales;f__Microascaceae;g__Petriella;s__
OTU_34	553	281	354	356	42	16	64	46	1732	497	33	80	70	58	737	597	77	208	374	72	97	75	41	57	102	196	20	20	25	35	55	58	44	191	99	54	160	189	136	57	89	137	46	14	36	k__Fungi;p__Basidiomycota;c__Tremellomycetes;o__Tremellales;f__Bulleribasidiaceae;g__Vishniacozyma;s__Vishniacozyma_tephrensis
OTU_35	291	172	92	345	203	64	104	95	59	1797	32	80	40	115	173	65	39	90	157	59	272	924	142	72	25	31	50	302	108	176	111	49	88	38	107	93	61	272	27	61	194	716	25	27	23	k__Fungi;p__;c__;o__;f__;g__;s__
OTU_36	297	392	2486	924	33	70	238	708	359	1439	828	120	44	68	123	287	527	53	149	110	108	51	113	236	173	58	56	57	135	191	159	274	36	236	138	63	94	143	46	48	78	93	97	84	135	k__Fungi;p__Ascomycota;c__Sordariomycetes;o__Hypocreales;f__Nectriaceae;g__Fusarium;s__Fusarium_brachygibbosum
OTU_37	620	213	637	824	155	47	116	221	632	94	122	222	429	1378	860	185	40	501	20	332	1147	161	249	54	768	545	343	33	847	100	161	544	73	280	281	371	210	855	1583	171	301	233	191	68	1170	k__Fungi;p__Ascomycota;c__Dothideomycetes;o__Capnodiales;f__Cladosporiaceae;g__Cladosporium;s__Cladosporium_chasmanthicola
OTU_38	267	6	211	75	12	16	14	55	4906	138	16	396	23	20	282	39	200	48	38	10	44	215	30	81	83	20	4	2	11	20	18	28	4	22	6	15	8	364	21	3	5	31	4	2	396	k__Fungi;p__Ascomycota;c__;o__;f__;g__;s__
OTU_39	2	5	5	1021	11	9	3	2	199	2	12	2	6	660	6	3	4	698	5	127	1510	8	7	7	792	6	340	11	753	16	7	383	5	1	5	304	4	429	6	5	1	2	1	3	1687	k__Fungi;p__Basidiomycota;c__Agaricomycetes;o__Polyporales;f__Meruliaceae;g__Bjerkandera;s__Bjerkandera_adusta
OTU_40	169	27	90	146	217	116	109	196	22	39	20	143	410	276	228	137	541	189	126	114	329	145	132	58	106	122	133	284	318	346	121	60	77	26	51	179	168	113	199	26	525	306	176	246	186	k__Fungi;p__Ascomycota;c__Sordariomycetes;o__Microascales;f__Ceratocystidaceae;g__Thielaviopsis;s__Thielaviopsis_basicola
OTU_41	542	202	153	272	166	82	279	141	86	154	40	154	281	174	391	393	146	139	351	103	133	73	119	183	94	552	94	146	165	258	177	155	92	192	103	164	175	132	219	41	102	260	281	81	317	k__Fungi;p__Ascomycota;c__Sordariomycetes;o__Hypocreales;f__Hypocreales_fam_Incertae_sedis;g__Acremonium;s__
OTU_42	74	87	83	109	227	69	108	568	67	144	125	559	178	167	1399	683	361	241	237	116	117	144	168	207	106	136	144	591	569	414	173	66	49	97	30	93	61	80	151	13	327	570	210	143	66	k__Fungi;p__Ascomycota;c__Sordariomycetes;o__Hypocreales;f__Nectriaceae;g__Dactylonectria;s__Dactylonectria_alcacerensis
OTU_43	59	134	358	68	38	65	279	256	140	190	41	77	10	120	1357	494	15	54	69	55	200	17	283	703	288	278	16	45	83	410	120	66	81	21	21	220	314	102	49	39	30	23	42	51	445	k__Fungi;p__Ascomycota;c__Sordariomycetes;o__Glomerellales;f__Plectosphaerellaceae;g__Plectosphaerella;s__Plectosphaerella_cucumerina
OTU_44	312	294	114	504	461	934	520	661	93	325	164	643	873	943	305	549	1106	524	485	238	671	778	1501	231	519	370	514	697	892	631	406	365	397	532	224	459	1238	217	818	100	432	235	287	530	871	k__Fungi;p__;c__;o__;f__;g__;s__
OTU_45	46	7	63	31	27	1	22	78	82	70	43	56	57	16	990	65	240	12	110	23	123	4	57	293	32	230	4	2	52	2	47	158	49	2	3	4	4	2285	55	1	3	1	8	0	225	k__Fungi;p__;c__;o__;f__;g__;s__
OTU_46	939	126	162	130	116	412	288	249	51	190	47	249	113	23	142	278	345	193	609	341	216	116	292	84	148	450	211	208	225	280	386	154	725	205	137	212	208	164	113	200	206	82	390	149	47	k__Fungi;p__Mortierellomycota;c__Mortierellomycetes;o__Mortierellales;f__Mortierellaceae;g__Mortierella;s__
OTU_47	310	167	150	286	267	202	249	304	133	243	99	260	343	396	234	309	291	260	396	622	159	188	269	192	392	288	278	335	337	514	434	103	307	436	172	367	417	209	443	205	175	206	199	308	223	k__Fungi;p__;c__;o__;f__;g__;s__
OTU_48	42	1579	57	87	59	69	72	156	104	498	43	37	46	33	207	50	44	82	93	68	101	56	1494	194	101	99	45	24	863	45	164	39	70	471	105	216	586	193	27	35	28	139	65	337	1464	k__Fungi;p__;c__;o__;f__;g__;s__
OTU_49	38	2248	54	10	26	312	50	1277	17	13	28	559	0	67	5	68	576	121	65	42	51	37	8	4	74	151	51	155	248	164	33	61	21	32	66	22	106	9	21	6	397	87	24	193	7	k__Fungi;p__Ascomycota;c__Dothideomycetes;o__Pleosporales;f__Leptosphaeriaceae;g__Leptosphaeria;s__Leptosphaeria_sclerotioides
OTU_50	3	23	16	1	9	94	4	14	4	10	36	4	0	0	0	3	3	20	3	13	3	62	7	29	6	8	4	10	8	6	12	76	12	65	7325	3	8	1	7	33	4	14	7	10	2	k__Fungi;p__Ascomycota;c__Sordariomycetes;o__Hypocreales;f__Cordycipitaceae;g__Lecanicillium;s__
OTU_51	93	37	859	113	112	26	25	30	111	336	57	153	43	29	945	791	59	30	35	13	40	39	39	278	286	130	12	25	1560	21	40	260	79	28	9	15	56	23	20	8	53	27	12	8	648	k__Fungi;p__Ascomycota;c__Sordariomycetes;o__Hypocreales;f__Nectriaceae;g__Stephanonectria;s__Stephanonectria_keithii
OTU_52	25	17	430	40	26	5	31	1471	7	357	93	21	10	51	8	31	434	45	19	297	56	8	74	306	18	13	60	21	534	57	226	9	62	42	34	424	91	30	20	7	14	8	106	11	108	k__Fungi;p__;c__;o__;f__;g__;s__
OTU_53	61	65	90	64	36	3	52	103	73	90	3497	145	7	12	88	128	193	23	173	110	186	7	9	11	114	58	13	14	29	38	75	83	50	27	18	16	23	25	31	6	3	14	9	4	21	k__Fungi;p__Ascomycota;c__Sordariomycetes;o__Hypocreales;f__Stachybotryaceae;g__Albifimbria;s__Albifimbria_verrucaria
OTU_54	594	181	761	134	61	8	58	90	891	13	42	73	169	434	715	252	16	12	12	43	127	58	182	53	207	375	86	21	44	107	77	11	1603	189	216	45	57	1177	239	204	128	156	79	27	19	k__Fungi;p__Ascomycota;c__Dothideomycetes;o__Capnodiales;f__Cladosporiaceae;g__Cladosporium;s__Cladosporium_limoniforme
OTU_55	167	114	310	16	12	15	19	35	214	19	9365	39	31	321	47	19	42	49	65	62	23	11	35	59	42	4	23	76	27	45	52	82	62	67	158	53	31	20	42	44	12	20	44	34	42	k__Fungi;p__Ascomycota;c__Sordariomycetes;o__Sordariales;f__Chaetomiaceae;g__Chaetomium;s__Chaetomium_longicolleum
OTU_56	0	23	0	0	1	0	0	0	0	97	0	4	0	4	3	0	0	0	0	0	0	0	0	0	0	0	0	0	0	0	0	0	0	0	0	0	0	0	0	0	0	1	2	0	3403	k__Fungi;p__;c__;o__;f__;g__;s__
OTU_57	122	24	47	79	200	148	95	127	61	46	298	240	116	94	93	128	293	113	229	73	207	62	86	16	62	138	125	102	189	103	60	44	123	46	92	186	56	50	71	18	87	141	53	128	98	k__Fungi;p__Ascomycota;c__Sordariomycetes;o__Hypocreales;f__Hypocreaceae;g__Trichoderma;s__Trichoderma_brevicompactum
OTU_58	69	412	126	86	60	200	95	116	47	18	1060	158	209	138	48	150	80	95	145	85	160	39	57	82	162	69	50	85	56	102	79	70	87	193	80	118	108	58	72	57	182	78	185	158	117	k__Fungi;p__Ascomycota;c__Sordariomycetes;o__Hypocreales;f__Nectriaceae;g__Fusarium;s__Fusarium_solani
OTU_59	22	22	6	47	22	4	26	47	1541	191	1	8	11	15	392	19	7	40	14	17	71	6	8	40	5	30	2	4	0	1	18	41	23	14	14	7	29	74	56	14	23	24	20	2	3	k__Fungi;p__;c__;o__;f__;g__;s__
OTU_60	61	128	69	147	152	35	53	200	20	36	38	93	73	61	62	66	102	111	76	51	87	90	49	48	106	147	54	151	69	98	58	23	71	83	37	142	124	86	58	16	64	94	110	72	56	k__Fungi;p__Ascomycota;c__Sordariomycetes;o__Hypocreales;f__Clavicipitaceae;g__Metarhizium;s__Metarhizium_robertsii
OTU_61	25	29	38	10	14	15	20	379	4	15	0	0	15	0	0	1	13	7	90	116	776	51	292	15	6	7	397	4	14	20	1336	55	13	37	124	132	3	116	32	11	3	0	8	0	0	k__Fungi;p__Basidiomycota;c__Agaricomycetes;o__Agaricales;f__Tricholomataceae;g__Mycena;s__Mycena_alexandri
OTU_62	1	0	4	0	0	0	0	0	0	2	54	0	1	4	2	6	1	0	1	7	78	2	1	0	0	3	3	40	4	0	0	0	0	2	0	2	41	51	3592	0	0	1655	304	557	87	k__Fungi;p__Ascomycota;c__Dothideomycetes;o__Pleosporales;f__Pleosporaceae;g__Neocamarosporium;s__Neocamarosporium_chichastianum
OTU_63	14	0	22	5	9	4	13	19	11	0	0	9	9	7	11	10	30	21	154	3	17	5	7	14	6	7	7	15	9	22	19	19	16	124	3170	13	20	1491	279	207	9	14	2	19	44	k__Fungi;p__Ascomycota;c__Eurotiomycetes;o__Eurotiales;f__Aspergillaceae;g__Aspergillus;s__Aspergillus_fumigatiaffinis
OTU_64	15	15	15	16	17	23	14	18	10	22	1	6	22	2	4	13	11	19	20	14	28	8	15	4582	25	26	8	17	67	17	8	10	16	14	37	9	244	35	17	16	24	0	0	0	17	k__Fungi;p__;c__;o__;f__;g__;s__
OTU_65	65	98	41	142	129	74	141	121	23	38	13	67	52	57	32	119	94	198	167	67	216	136	58	75	46	61	100	77	108	121	111	55	171	60	52	117	231	155	76	35	71	68	75	89	70	k__Fungi;p__;c__;o__;f__;g__;s__
OTU_66	48	26	83	36	24	27	36	43	32	28	18	47	86	47	80	90	35	28	16	45	9	15	39	113	16	29	22	24	36	39	44	17	20	36	19	32	41	296	579	5	44	37	26	24	283	k__Fungi;p__;c__;o__;f__;g__;s__
OTU_67	7	1	2	20	6	0	2	0	26	3	6	2	11	0	12	868	36	20	3	1237	18	8	2	1	5	7	5	0	10	2	684	0	3	10	6	16	0	35	2	1	3	102	0	0	0	k__Fungi;p__Ascomycota;c__Sordariomycetes;o__Hypocreales;f__;g__;s__
OTU_68	112	174	329	17	121	22	151	35	128	10	48	73	52	13	335	99	167	225	256	32	30	45	7	55	50	456	15	109	108	224	74	5	69	27	20	155	23	43	56	22	38	182	17	40	60	k__Fungi;p__Ascomycota;c__Sordariomycetes;o__Melanosporales;f__Ceratostomataceae;g__Microthecium;s__
OTU_69	18	10	8	16	45	19	35	34	17	13	60	22	62	50	16	18	4	30	20	44	9	6	26	5	49	6	26	81	31	56	34	20	50	14	11	59	82	4	88	9	31	33	39	49	63	k__Fungi;p__Ascomycota;c__Sordariomycetes;o__Hypocreales;f__Hypocreaceae;g__Trichoderma;s__Trichoderma_virens
OTU_70	31	99	93	104	112	15	136	82	59	37	81	287	44	128	48	114	82	88	57	35	96	33	67	38	46	51	30	50	93	24	48	32	62	215	42	110	173	46	177	20	47	38	36	109	171	k__Fungi;p__;c__;o__;f__;g__;s__
OTU_71	31	27	28	88	9	3	4	17	768	85	0	0	4	1	278	17	7	56	11	6	33	6	4	20	8	41	2	4	4	7	7	9	7	26	31	6	31	35	24	4	29	23	18	1	3	k__Fungi;p__;c__;o__;f__;g__;s__
OTU_72	18	67	9	75	10	6	8	10	1283	44	15	28	7	8	168	31	9	24	22	18	48	12	6	33	20	59	7	13	4	7	4	23	15	22	10	18	29	62	38	21	45	127	16	5	11	k__Fungi;p__Basidiomycota;c__Cystobasidiomycetes;o__Cystobasidiomycetes_ord_Incertae_sedis;f__Symmetrosporaceae;g__Symmetrospora;s__Symmetrospora_coprosmae
OTU_73	94	4	49	74	17	2	7	23	442	407	27	25	6	7	73	76	271	20	24	22	28	51	5	47	6	42	13	10	9	16	28	13	17	4	15	15	14	475	11	5	0	12	3	10	79	k__Fungi;p__;c__;o__;f__;g__;s__
OTU_74	2	0	5	7	0	7	50	80	0	197	0	160	28	1	16	2	0	2	1	3	102	0	301	27	6	1	0	0	9	0	1	0	7	1	4	34	0	0	6	0	16	3	7	1233	21	k__Fungi;p__;c__;o__;f__;g__;s__
OTU_75	98	31	19	48	111	28	162	128	33	53	72	118	112	97	143	48	47	72	99	64	56	26	103	35	61	170	80	91	62	117	78	571	93	126	123	125	196	45	41	124	73	290	162	177	280	k__Fungi;p__;c__;o__;f__;g__;s__
OTU_76	36	32	6	69	34	30	60	65	15	39	299	637	67	133	49	66	65	57	70	51	32	29	42	59	68	31	23	26	39	46	45	26	86	117	64	43	80	14	27	45	38	71	33	39	39	k__Fungi;p__;c__;o__;f__;g__;s__
OTU_77	1	1	0	0	3	0	0	0	0	0	24	1	0	3	0	0	0	0	0	0	70	2	0	1	0	0	0	13	0	0	0	1	2	0	0	1	4	45	1575	0	0	770	144	266	50	k__Fungi;p__Ascomycota;c__Dothideomycetes;o__Valsariales;f__Valsariaceae;g__Bambusaria;s__Bambusaria_bambusae
OTU_78	0	0	0	0	0	0	0	4	0	0	32	0	0	0	0	0	0	0	0	2	33	0	0	1	0	0	0	18	1	0	0	0	0	1	0	0	14	14	1465	1	0	840	141	274	30	k__Fungi;p__Ascomycota;c__Dothideomycetes;o__Pleosporales;f__;g__;s__
OTU_79	112	21	1061	7	53	8	4	3	7	10	4	18	9	0	1	8	5	8	8	2	7	22	72	28	7	15	14	9	15	5	29	79	23	18	13	30	49	25	20	4	12	39	5	2	10	k__Fungi;p__Ascomycota;c__Eurotiomycetes;o__Eurotiales;f__Aspergillaceae;g__Penicillium;s__Penicillium_oxalicum
OTU_80	24	45	38	25	11	0	67	74	6	1	4	6	0	3	1	104	16	52	35	0	18	969	2	4	0	20	23	1	47	17	6	0	0	4	18	0	10	172	40	43	1	8	6	33	48	k__Fungi;p__;c__;o__;f__;g__;s__
OTU_81	0	0	0	1	0	30	0	1	0	18	3	1	17	50	0	8	24	30	1	0	21	0	1	19	1	1	0	160	14	0	0	5	1461	0	0	1	0	6	2	0	0	1	0	0	1	k__Fungi;p__;c__;o__;f__;g__;s__
OTU_82	18	27	36	3	9	5	5	12	403	343	4	6	3	3	48	71	6	18	0	5	4	6	2	7	10	7	2	2	1	1	2	2	6	19	26	6	23	20	9	1	5	4	2	1	0	k__Fungi;p__Basidiomycota;c__Tremellomycetes;o__Tremellales;f__Bulleribasidiaceae;g__Vishniacozyma;s__Vishniacozyma_victoriae
OTU_83	0	3	1	0	0	0	0	0	0	0	1	9	0	8	166	0	0	18	1	0	0	0	2	56	0	1	0	0	0	0	1	0	0	2067	0	0	0	0	6	0	0	0	0	0	0	k__Fungi;p__Basidiomycota;c__Agaricomycetes;o__Agaricales;f__Bolbitiaceae;g__Conocybe;s__Conocybe_moseri
OTU_84	22	23	14	38	39	29	34	183	100	2	154	93	263	18	32	73	1	29	17	33	60	15	12	16	75	48	40	47	45	27	31	39	77	29	2	228	48	42	73	7	133	68	40	52	218	k__Fungi;p__;c__;o__;f__;g__;s__
OTU_85	1	0	6	0	89	0	0	3	1	2	1	3	0	0	0	1	0	0	1	0	0	0	0	1	0	1086	2	165	5	0	5	1	15	0	1	3	0	3	0	0	0	0	0	0	0	k__Fungi;p__Ascomycota;c__Leotiomycetes;o__Helotiales;f__;g__;s__
OTU_86	7	1	3	64	12	17	12	39	177	6	7	16	10	533	6	10	0	677	10	154	61	10	1	12	617	2	342	0	43	21	1	161	4	5	5	468	1	32	18	9	9	9	13	10	122	k__Fungi;p__Ascomycota;c__Eurotiomycetes;o__Eurotiales;f__Aspergillaceae;g__Aspergillus;s__Aspergillus_creber
OTU_87	63	32	20	37	31	38	115	74	17	28	10	19	55	13	19	15	93	359	505	64	18	63	52	63	99	73	47	324	39	29	56	14	21	38	35	182	119	4	227	34	105	9	124	30	12	k__Fungi;p__;c__;o__;f__;g__;s__
OTU_88	0	0	7	1	10	0	0	1	0	4	0	0	0	0	0	3	0	0	0	0	0	8	0	0	0	0	0	3	0	0	0	101	2	0	0	22	4	1	0	0	0	1058	0	0	8	k__Fungi;p__;c__;o__;f__;g__;s__
OTU_89	38	9	33	30	59	169	86	87	12	23	22	47	32	125	15	44	43	94	52	53	54	43	34	21	33	101	42	72	104	58	31	51	40	12	19	115	15	8	63	49	41	104	42	71	41	k__Fungi;p__;c__;o__;f__;g__;s__
OTU_90	5	0	0	0	0	0	0	26	3	1	0	1	0	0	2	2	1	0	0	1	0	0	0	3	5	1	0	0	0	0	2	1620	16	1	0	2	2	0	4	0	0	3	3	0	0	k__Fungi;p__Ascomycota;c__Saccharomycetes;o__Saccharomycetales;f__Saccharomycetales_fam_Incertae_sedis;g__Candida;s__Candida_parapsilosis
OTU_91	0	0	2	252	1	5	1	1	64	2	1	0	5	108	0	0	0	223	3	48	236	5	0	2	199	1	106	3	246	5	0	142	4	4	0	0	2	163	6	1	2	5	1	0	356	k__Fungi;p__Ascomycota;c__Eurotiomycetes;o__Eurotiales;f__Aspergillaceae;g__Aspergillus;s__Aspergillus_pseudoviridinutans
OTU_92	45	19	15	62	20	20	44	31	14	43	3	23	24	30	22	85	60	76	37	165	61	21	46	355	44	23	10	41	21	20	108	11	29	105	34	14	101	7	23	6	48	32	46	42	137	k__Fungi;p__;c__;o__;f__;g__;s__
OTU_93	0	5	0	58	2	6	10	0	138	1	5	9	0	0	5	90	28	0	1	0	0	6	0	99	0	1	3	8	2	2	0	0	0	1	4	1	1	2038	2	0	0	11	0	0	0	k__Fungi;p__;c__;o__;f__;g__;s__
OTU_94	183	129	47	350	429	327	216	289	82	554	53	165	177	75	81	221	226	352	309	346	259	207	128	113	304	400	324	322	385	643	258	96	538	266	133	348	389	54	364	1104	1402	524	324	329	200	k__Fungi;p__Ascomycota;c__Sordariomycetes;o__Sordariales;f__Chaetomiaceae;g__Thielavia;s__
OTU_95	9	7	17	3	10	6	37	21	4	161	1	16	48	17	61	20	12	61	40	178	23	161	10	6	100	4	0	6	6	0	96	21	31	10	9	1	3	4	18	33	11	0	0	16	10	k__Fungi;p__;c__;o__;f__;g__;s__
OTU_96	8	2	7	5	5	423	14	5	0	31	3	34	47	10	27	26	22	17	2	3	34	3	9	26	0	6	20	13	8	17	12	8	27	18	22	10	4	185	2	16	11	39	0	8	16	k__Fungi;p__;c__;o__;f__;g__;s__
OTU_97	5	6	2	1	5	2	4	2	1	2	0	0	0	0	0	3	1173	3	2	0	2	0	2	824	2	0	0	1	1	0	0	113	3	2	1	2	3	0	4	1	9	0	0	0	0	k__Fungi;p__;c__;o__;f__;g__;s__
OTU_98	0	1	0	0	2	0	0	0	0	159	0	0	0	0	0	0	0	22	0	0	0	0	0	0	0	0	0	0	3	2	165	18	0	138	0	57	356	0	2	1	49	0	0	197	0	k__Fungi;p__;c__;o__;f__;g__;s__
OTU_99	49	8	52	60	30	20	50	50	24	31	21	28	28	45	26	52	86	66	72	50	54	21	63	37	105	20	64	42	34	36	36	27	85	79	36	46	44	18	26	36	66	265	36	41	51	k__Fungi;p__Ascomycota;c__Sordariomycetes;o__Hypocreales;f__Stachybotryaceae;g__Stachybotrys;s__Stachybotrys_chartarum
OTU_100	9	1	10	21	20	0	8	10	253	14	0	0	2	1	0	15	256	13	12	10	20	0	8	30	0	38	2	1	0	9	15	31	7	21	9	11	8	3	2	3	6	1	5	1	22	k__Fungi;p__;c__;o__;f__;g__;s__
OTU_101	132	6	10	5	6	11	13	80	7	10	10	35	23	15	12	14	75	52	27	115	44	3	36	19	14	70	8	9	14	32	117	14	38	76	36	7	114	7	57	29	32	24	10	61	57	k__Fungi;p__;c__;o__;f__;g__;s__
OTU_102	6	3	9	0	54	32	28	28	0	0	4	8	0	0	1	54	6	139	28	23	2	8	32	11	74	10	1	0	419	2	13	35	6	0	7	1	0	0	113	1	1	12	20	3	4	k__Fungi;p__;c__;o__;f__;g__;s__
OTU_103	4	34	5	38	12	0	1	1	0	2	0	6	0	312	5	0	3	0	48	12	1	1	0	18	8	0	1	1	0	0	10	0	619	21	18	7	9	0	6	6	6	0	2	0	8	k__Fungi;p__Ascomycota;c__Dothideomycetes;o__Pleosporales;f__Phaeosphaeriaceae;g__Paraphoma;s__Paraphoma_chrysanthemicola
OTU_104	1	1	300	0	0	0	0	1	0	17	0	0	0	0	0	0	0	0	1	0	0	0	0	0	0	0	0	0	0	0	8	0	0	0	0	0	0	0	0	0	0	0	0	0	982	k__Fungi;p__Basidiomycota;c__Agaricomycetes;o__Agaricales;f__Psathyrellaceae;g__Coprinopsis;s__Coprinopsis_pseudomarcescibilis
OTU_105	73	20	2	11	41	19	1	60	47	5	22	9	12	3	8	13	19	4	35	13	22	8	22	375	7	17	6	17	175	35	5	57	41	80	8	22	39	7	8	8	6	21	9	0	271	k__Fungi;p__;c__;o__;f__;g__;s__
OTU_106	0	0	0	178	4	6	0	0	45	0	3	0	1	121	0	1	0	173	0	25	308	3	2	0	105	0	40	0	216	2	2	76	1	1	0	12	0	50	7	3	0	3	2	9	345	k__Fungi;p__;c__;o__;f__;g__;s__
OTU_107	31	5	6	70	17	38	19	46	5	26	1	80	43	32	38	38	101	39	93	32	84	7	80	81	48	31	20	27	40	29	29	11	37	53	40	24	75	3	7	26	27	26	18	59	91	k__Fungi;p__Chytridiomycota;c__;o__;f__;g__;s__
OTU_108	0	0	0	0	0	0	2	0	0	0	114	146	154	169	119	1	10	0	0	1	0	0	0	0	0	0	0	0	0	0	0	81	1	0	0	5	0	0	7	0	0	139	159	146	172	k__Fungi;p__Ascomycota;c__;o__;f__;g__;s__
OTU_109	96	24	4	7	4	1	4	6	14	10	4	2	1	0	107	4	31	0	8	0	0	21	22	148	1	44	0	0	4	0	0	21	0	10	6	0	2	28	4	23	0	55	6	0	0	k__Fungi;p__Basidiomycota;c__Tremellomycetes;o__Tremellales;f__Bulleribasidiaceae;g__Hannaella;s__Hannaella_luteola
OTU_110	20	25	2	9	11	24	56	34	3	12	11	70	94	168	18	10	20	35	17	17	167	73	10	21	2	26	12	13	6	8	31	21	11	11	10	16	8	3	14	2	17	238	44	68	10	k__Fungi;p__Basidiomycota;c__;o__;f__;g__;s__
OTU_111	810	300	4	484	874	1539	434	712	95	338	83	315	195	448	248	680	677	610	616	742	246	325	706	141	920	1182	760	676	535	1026	808	165	761	730	430	864	505	3	581	937	895	264	229	507	127	k__Fungi;p__Ascomycota;c__Sordariomycetes;o__Microascales;f__Microascaceae;g__Cephalotrichum;s__Cephalotrichum_nanum
OTU_112	0	0	0	166	7	7	7	0	44	3	6	5	8	88	4	5	0	148	6	33	190	4	5	5	130	2	77	6	187	11	1	110	7	3	5	0	5	98	43	3	4	30	6	16	258	k__Fungi;p__Ascomycota;c__Eurotiomycetes;o__Eurotiales;f__Aspergillaceae;g__Penicillium;s__Penicillium_rubens
OTU_113	3	27	0	2	0	4	0	1	1	167	3	0	0	0	7	2	0	4	6	2	23	1	127	15	1	0	0	5	134	1	32	28	7	16	12	8	70	13	2	0	8	0	4	38	219	k__Fungi;p__;c__;o__;f__;g__;s__
OTU_114	23	5	23	1	0	2	3	24	12	22	2	48	36	47	16	3	29	43	42	38	35	0	5	40	53	34	14	1871	37	1	2	1	75	29	7	42	1161	1183	785	9	94	162	132	53	0	k__Fungi;p__;c__;o__;f__;g__;s__
OTU_115	22	46	30	7	24	6	31	21	0	111	7	29	41	31	46	42	179	33	39	29	28	9	15	31	3	26	7	12	11	39	30	8	31	7	13	32	18	142	27	13	4	136	18	37	5	k__Fungi;p__;c__;o__;f__;g__;s__
OTU_116	24	28	21	83	70	1	10	0	0	1	0	0	0	5	4	149	45	12	28	9	23	2	24	7	5	1	13	4	3	0	7	2	99	2	0	0	11	11	4	1	0	13	2	1	7	k__Fungi;p__Glomeromycota;c__Glomeromycetes;o__Glomerales;f__Glomeraceae;g__;s__
OTU_117	4	3	34	66	23	4	13	8	89	18	0	5	0	33	663	0	13	1	1	3	30	0	0	289	8	2	0	1	0	11	1	10	7	0	0	0	0	13	2	0	1	0	0	10	0	k__Fungi;p__;c__;o__;f__;g__;s__
OTU_118	4	62	20	33	6	3	2	0	122	26	0	39	22	15	30	49	6	12	2	10	3	17	25	22	89	69	6	13	15	0	8	11	5	36	2	36	14	20	11	15	13	31	14	1	0	k__Fungi;p__Ascomycota;c__;o__;f__;g__;s__
OTU_119	28	36	13	27	26	30	23	38	21	16	9	7	12	9	6	75	31	57	59	25	23	24	19	9	49	31	34	49	56	61	33	9	87	65	27	39	49	34	48	25	15	23	15	20	17	k__Fungi;p__Ascomycota;c__Sordariomycetes;o__;f__;g__;s__
OTU_120	14	13	13	17	15	22	24	39	9	30	14	10	116	18	93	36	43	13	82	3	66	49	37	28	34	9	26	61	26	60	19	51	5	21	22	35	117	8	23	3	9	60	27	19	28	k__Fungi;p__Mortierellomycota;c__Mortierellomycetes;o__Mortierellales;f__Mortierellaceae;g__Mortierella;s__
OTU_121	0	0	0	114	0	0	0	0	31	0	0	4	3	73	0	0	0	84	0	3	170	0	0	1	67	0	24	0	73	0	0	54	1	0	0	0	0	33	0	0	2	2	2	3	196	k__Fungi;p__Basidiomycota;c__Agaricomycetes;o__Agaricales;f__Schizophyllaceae;g__Schizophyllum;s__Schizophyllum_commune
OTU_122	0	0	0	0	586	0	0	0	0	0	0	0	0	0	0	0	0	1	0	0	0	0	0	0	0	0	0	0	0	0	0	0	1	0	0	0	0	0	2	0	2	0	0	346	0	No blast hit
OTU_123	0	0	0	1	0	0	0	4	0	0	0	0	0	0	0	0	0	0	4	0	0	0	0	0	0	0	1	0	0	0	0	0	0	1124	0	1	0	0	0	0	0	0	0	0	0	k__Fungi;p__;c__;o__;f__;g__;s__
OTU_124	1	20	4	19	3	3	60	372	8	0	6	18	5	1	9	0	18	31	0	2	41	99	0	69	1	36	14	9	12	7	0	6	13	1	0	0	3	26	6	1	28	9	13	4	0	k__Fungi;p__;c__;o__;f__;g__;s__
OTU_125	15	0	9	0	9	4	37	0	2	1	7	3	4	0	13	22	0	0	0	4	622	0	6	7	2	4	0	0	10	0	9	3	1	21	0	9	0	3	2	0	0	7	0	0	1	k__Fungi;p__;c__;o__;f__;g__;s__
OTU_126	191	5	1	15	18	2	2	2	2	3	1	0	8	0	10	67	1	25	13	1	2	2	89	946	4	133	124	9	2	4	4	130	2	31	2	0	348	4	8	2	2	21	111	5	5	k__Fungi;p__;c__;o__;f__;g__;s__
OTU_127	43	20	2	76	18	49	20	85	7	9	24	298	383	94	9	7	22	23	189	21	27	37	24	32	32	21	34	85	40	111	12	2	300	5	119	48	45	0	24	121	27	14	36	23	27	k__Fungi;p__Ascomycota;c__Sordariomycetes;o__Sordariales;f__Chaetomiaceae;g__Chaetomium;s__Chaetomium_megalocarpum
OTU_128	3	49	7	7	14	151	63	7	2	7	0	188	3	6	6	0	49	42	0	0	12	1	2	3	3	4	36	41	0	3	1	0	1	6	29	12	1	2	0	21	0	6	0	0	24	k__Fungi;p__;c__;o__;f__;g__;s__
OTU_129	12	9	21	20	45	11	9	41	8	18	0	7	18	6	44	20	14	24	24	17	23	8	19	7	26	16	11	18	13	17	22	8	38	22	8	15	10	9	4	27	102	13	13	18	15	k__Fungi;p__Basidiomycota;c__Cystobasidiomycetes;o__Erythrobasidiales;f__Erythrobasidiales_fam_Incertae_sedis;g__Sakaguchia;s__Sakaguchia_lamellibrachiae
OTU_130	111	23	188	0	16	0	19	8	135	1	6	15	42	86	63	37	0	0	0	9	9	9	13	6	16	31	15	10	37	38	17	18	2	48	67	4	6	112	20	6	48	32	14	0	0	k__Fungi;p__;c__;o__;f__;g__;s__
OTU_131	237	31	588	117	31	4	27	24	46	10	9	42	22	31	86	106	8	3	11	28	71	32	19	11	75	86	27	31	42	23	17	8	11	70	72	13	33	427	36	38	82	31	17	17	9	k__Fungi;p__;c__;o__;f__;g__;s__
OTU_132	49	10	19	26	20	33	35	57	7	39	25	96	86	128	45	27	33	269	55	67	108	73	6	20	53	184	32	43	103	61	106	67	218	79	29	27	52	9	136	68	68	111	81	118	41	k__Fungi;p__;c__;o__;f__;g__;s__
OTU_133	55	55	66	28	26	39	66	42	9	45	36	90	37	137	22	85	30	55	46	25	72	38	19	15	26	71	25	50	30	63	45	31	24	14	13	118	36	36	24	7	89	104	70	120	17	k__Fungi;p__;c__;o__;f__;g__;s__
OTU_134	64	39	53	35	292	90	161	111	13	56	72	267	107	383	39	21	110	127	134	189	152	109	64	32	38	303	185	244	155	236	150	80	54	38	45	388	64	27	59	18	67	113	362	169	30	k__Fungi;p__;c__;o__;f__;g__;s__
OTU_135	33	14	4	14	57	40	53	57	11	22	17	81	126	20	29	20	20	69	11	98	61	92	103	10	130	4	14	18	53	30	117	17	41	125	45	37	53	17	15	20	30	55	24	65	53	k__Fungi;p__;c__;o__;f__;g__;s__
OTU_136	0	0	0	0	0	0	0	0	0	0	0	0	1	0	0	0	0	2	0	0	0	0	0	0	0	0	0	0	7	0	0	0	976	0	2	0	3	1	4	0	0	0	0	2	0	k__Fungi;p__Ascomycota;c__Eurotiomycetes;o__Eurotiales;f__Aspergillaceae;g__Penicillium;s__
OTU_137	238	20	71	0	40	6	9	20	12	0	3	19	0	0	175	13	0	0	0	95	6	5	11	0	43	38	10	4	19	3	53	2	7	43	57	6	24	55	41	38	57	39	3	0	0	k__Fungi;p__Ascomycota;c__Dothideomycetes;o__Pleosporales;f__Pleosporaceae;g__Stemphylium;s__
OTU_138	99	0	22	20	0	7	1	10	1	19	0	0	0	5	0	1	5	2	5	2	20	0	0	1	5	1	3	9	0	1	18	32	190	41	0	7	2	49	1540	0	29	0	59	20	156	k__Fungi;p__;c__;o__;f__;g__;s__
OTU_139	19	22	49	62	22	9	42	142	17	21	12	26	22	27	27	56	62	37	45	22	42	7	19	52	24	12	19	13	28	27	26	9	73	54	22	44	51	33	26	15	22	40	22	42	55	k__Fungi;p__;c__;o__;f__;g__;s__
OTU_140	33	34	16	59	41	17	13	47	34	12	5	25	20	28	9	47	49	94	47	33	22	18	20	27	16	24	20	47	29	35	28	25	43	46	20	24	20	34	25	53	31	21	13	17	6	k__Fungi;p__Ascomycota;c__Sordariomycetes;o__Hypocreales;f__Nectriaceae;g__Fusarium;s__
OTU_141	6	0	5	10	4	0	93	10	0	7	2	10	0	0	0	10	0	3	17	0	4	6	5	29	0	0	8	1	5	263	2	19	0	29	76	16	0	4	14	6	0	1	0	0	30	k__Fungi;p__;c__;o__;f__;g__;s__
OTU_142	3	0	3	0	4	20	0	3	0	0	11	0	0	0	0	10	1	0	0	7	0	3	895	0	30	0	1	4	0	3	12	3	1	10	1	7	0	0	2	4	3	0	6	0	9	k__Fungi;p__Ascomycota;c__Sordariomycetes;o__Hypocreales;f__Cordycipitaceae;g__Lecanicillium;s__
OTU_143	7	4	5	18	8	7	20	24	0	0	4	13	16	46	10	48	15	36	51	8	66	7	7	16	19	4	2	73	6	9	12	5	23	6	4	7	24	5	4	6	8	10	4	10	46	k__Fungi;p__Basidiomycota;c__Agaricomycetes;o__Agaricales;f__Clavariaceae;g__Clavaria;s__Clavaria_falcata
OTU_144	0	45	0	5	1	29	7	5	200	0	4	23	0	21	0	0	0	0	2	59	1	6	25	0	29	0	0	0	0	0	40	21	0	0	13	0	0	2	20	3	7	2	11	0	0	k__Fungi;p__;c__;o__;f__;g__;s__
OTU_145	0	0	0	0	0	0	1	2	1	0	4	6	8	9	4	2	3	0	21	377	0	3	2	0	1	1	1	1	0	0	229	10	13	7	6	0	8	0	0	0	1	6	13	8	5	k__Fungi;p__Mucoromycota;c__Mucoromycetes;o__Mucorales;f__Rhizopodaceae;g__Rhizopus;s__Rhizopus_arrhizus
OTU_146	0	0	0	0	1	374	32	0	0	0	0	0	2	0	7	2	0	0	10	0	1	39	9	0	8	0	17	1	166	3	0	27	31	0	0	8	1	0	0	0	21	0	0	9	178	k__Fungi;p__;c__;o__;f__;g__;s__
OTU_147	1	1	49	2	11	16	0	14	11	5	0	7	0	0	1	13	7	12	4	51	0	0	0	17	24	0	0	26	144	0	30	49	33	0	2	23	0	0	0	1	25	0	7	0	1	k__Fungi;p__;c__;o__;f__;g__;s__
OTU_148	44	14	15	47	11	63	10	88	8	7	26	196	290	46	6	6	19	13	133	15	18	22	28	19	31	16	26	42	15	85	18	0	272	5	124	41	31	28	21	82	22	5	34	11	17	k__Fungi;p__Ascomycota;c__Sordariomycetes;o__Sordariales;f__Chaetomiaceae;g__Chaetomium;s__Chaetomium_megalocarpum
OTU_149	1	0	16	0	2	2	3	1	10	14	0	0	0	1	168	95	24	14	2	11	0	1	0	39	3	5	0	0	0	5	3	27	0	0	47	20	0	20	0	0	0	54	0	0	102	k__Fungi;p__;c__;o__;f__;g__;s__
OTU_150	182	160	77	306	275	574	339	463	72	213	50	198	281	292	89	339	633	314	331	173	352	394	789	125	319	238	320	419	562	353	258	257	241	306	132	298	642	151	458	61	258	84	102	159	256	k__Fungi;p__;c__;o__;f__;g__;s__
OTU_151	4	90	108	18	35	16	760	14	0	18	215	44	118	32	33	13	21	18	109	6	8	2	30	0	3	19	4	4	37	17	9	27	19	1	5	4	16	6	123	0	22	54	35	21	22	k__Fungi;p__Ascomycota;c__Sordariomycetes;o__Hypocreales;f__Bionectriaceae;g__Clonostachys;s__Clonostachys_rosea
OTU_152	0	0	0	0	0	0	0	0	0	0	1	0	0	1	0	0	0	0	0	1	18	0	0	0	0	0	0	0	0	0	1	0	0	0	0	0	1	3	371	0	0	207	40	76	1	k__Fungi;p__Ascomycota;c__Dothideomycetes;o__Pleosporales;f__Pleosporales_fam_Incertae_sedis;g__Perthomyces;s__Perthomyces_podocarpi
OTU_153	108	108	30	26	77	117	131	45	9	100	8	40	73	64	27	42	98	86	94	544	64	71	9	14	65	129	57	77	42	48	373	19	38	21	26	130	44	21	52	103	74	73	1438	130	14	k__Fungi;p__Ascomycota;c__Leotiomycetes;o__Thelebolales;f__Pseudeurotiaceae;g__Geomyces;s__
OTU_154	4	0	10	15	18	0	27	13	7	4	0	23	22	17	2	15	4	24	19	11	23	15	15	19	5	14	13	18	5	9	2	15	6	9	13	17	13	2	12	11	2	22	26	9	14	k__Fungi;p__Ascomycota;c__Sordariomycetes;o__Hypocreales;f__Hypocreales_fam_Incertae_sedis;g__Olpitrichum;s__
OTU_155	0	0	1	0	0	0	0	1	0	0	40	17	13	232	2	0	0	12	5	0	52	0	9	7	0	9	0	0	7	0	0	0	1	0	0	8	0	0	16	2	5	0	19	40	14	k__Fungi;p__Ascomycota;c__Sordariomycetes;o__Hypocreales;f__Clavicipitaceae;g__Metarhizium;s__Metarhizium_marquandii
OTU_156	0	0	0	118	1	0	0	0	29	0	0	0	0	61	0	2	0	70	0	34	124	0	0	0	67	0	31	0	75	2	0	57	0	0	0	0	0	44	2	0	1	0	0	0	163	k__Fungi;p__Ascomycota;c__Eurotiomycetes;o__Eurotiales;f__Aspergillaceae;g__Penicillium;s__Penicillium_glabrum
OTU_157	0	0	0	0	0	1	0	0	0	0	9	3	916	0	0	0	0	0	0	0	0	0	0	0	1	0	0	0	0	0	0	0	0	0	0	2	14	0	0	0	0	0	0	0	0	k__Fungi;p__;c__;o__;f__;g__;s__
OTU_158	0	3	0	0	0	0	0	26	12	0	0	7	0	0	1	4	0	0	6	27	1	0	0	0	3	4	0	15	6	0	238	3	0	23	9	0	4	0	2	0	0	0	0	0	9	k__Fungi;p__Ascomycota;c__Leotiomycetes;o__Thelebolales;f__Pseudeurotiaceae;g__Pseudeurotium;s__
OTU_159	60	25	32	34	5	12	34	14	13	3	11	17	9	39	19	31	29	19	23	8	27	9	17	14	17	11	13	14	23	9	19	14	10	13	25	52	38	5	14	8	19	23	10	32	10	k__Fungi;p__Monoblepharomycota;c__Monoblepharidomycetes;o__Monoblepharidales;f__;g__;s__
OTU_160	0	0	0	0	0	0	0	11	0	0	0	3	0	0	0	0	0	3	1	0	37	0	98	11	3	0	0	0	0	0	34	11	0	27	0	20	2	0	0	0	38	0	0	0	83	k__Fungi;p__;c__;o__;f__;g__;s__
OTU_161	1	0	1	656	0	39	0	1	0	1	0	21	0	0	0	0	0	0	102	0	0	0	0	0	0	0	0	0	3	0	0	3	1	1	0	0	1	0	0	0	0	0	0	0	0	k__Fungi;p__Ascomycota;c__Pezizomycetes;o__Pezizales;f__Ascobolaceae;g__Ascobolus;s__
OTU_162	0	6	0	0	0	3	1	0	0	0	3	0	0	0	0	0	0	0	3	0	10	8	60	0	0	0	10	0	12	3	0	8	13	26	3	9	6	2	9	498	1	0	0	0	0	k__Fungi;p__;c__;o__;f__;g__;s__
OTU_163	0	18	3	1	6	15	1	262	3	0	0	0	0	0	0	0	0	3	0	2	1	10	0	25	0	0	0	0	0	0	14	0	11	0	0	0	69	0	0	0	0	0	0	0	0	k__Fungi;p__Kickxellomycota;c__Harpellomycetes;o__Harpellales;f__Legeriomycetaceae;g__Pteromaktron;s__
OTU_164	9	14	16	13	6	16	2	1	23	10	15	13	14	1	8	26	21	12	10	6	16	7	23	456	16	18	4	3	29	1	19	4	7	26	4	21	25	9	9	2	2	11	13	10	0	k__Fungi;p__Ascomycota;c__Dothideomycetes;o__Pleosporales;f__Sporormiaceae;g__Preussia;s__
OTU_165	11	29	10	20	28	5	16	28	10	11	2	46	6	18	21	65	11	37	24	33	24	8	52	150	7	3	8	2	2	11	12	13	68	48	33	5	45	8	9	14	3	15	7	3	10	k__Fungi;p__Ascomycota;c__Sordariomycetes;o__Hypocreales;f__Stachybotryaceae;g__Striaticonidium;s__Striaticonidium_brachysporum
OTU_166	18	0	23	13	1	0	0	0	4	53	5	0	10	3	6	7	3	0	0	0	0	0	11	4	17	0	5	15	7	0	9	1	0	0	0	6	21	0	25	1	0	5	0	0	184	k__Fungi;p__Ascomycota;c__Sordariomycetes;o__Hypocreales;f__Nectriaceae;g__Fusarium;s__
OTU_167	7	6	12	4	5	0	7	14	19	2	2	12	95	9	7	12	10	11	2	6	3	8	22	1	0	0	12	5	12	7	8	4	6	109	10	15	16	37	8	2	14	9	6	8	215	k__Fungi;p__;c__;o__;f__;g__;s__
OTU_168	0	0	0	0	0	1	0	5	5	0	0	9	0	0	2	5	0	0	0	9	0	0	0	1	3	0	1	2	4	0	0	1151	12	0	0	1	8	7	7	0	0	7	2	0	5	k__Fungi;p__Ascomycota;c__Saccharomycetes;o__Saccharomycetales;f__Saccharomycetales_fam_Incertae_sedis;g__Candida;s__Candida_albicans
OTU_169	2	39	1	5	13	13	0	28	0	5	36	24	14	8	13	5	8	10	6	8	7	5	39	10	11	17	8	30	15	1	5	9	27	6	6	16	3	4	12	7	21	21	14	10	36	k__Fungi;p__Ascomycota;c__Sordariomycetes;o__Hypocreales;f__Nectriaceae;g__Fusarium;s__Fusarium_solani
OTU_170	0	17	0	85	9	0	2	0	7	250	0	6	0	0	2	0	0	0	0	0	0	0	0	0	0	5	0	0	0	0	0	4	0	0	0	1	0	16	15	0	0	0	0	2	0	k__Fungi;p__Ascomycota;c__Sordariomycetes;o__Sordariales;f__Chaetomiaceae;g__Chaetomium;s__
OTU_171	54	3	0	2	3	0	0	2	0	2	0	0	8	4	0	10	0	0	24	2	4	2	4	6	0	0	1	0	0	0	7	0	2	3	1	6	23	63	17	22	5	0	9	2	114	k__Fungi;p__Olpidiomycota;c__Olpidiomycetes;o__Olpidiales;f__Olpidiaceae;g__Olpidium;s__Olpidium_virulentus
OTU_172	7	1	3	0	9	1	10	0	1	2	2	0	6	2	0	12	5	8	3	7	12	1	1	3	3	0	1	6	0	1	2	252	3	0	5	8	0	2	41	0	2	6	12	4	0	k__Fungi;p__Ascomycota;c__Eurotiomycetes;o__Eurotiales;f__Aspergillaceae;g__Aspergillus;s__Aspergillus_chevalieri
OTU_173	88	4	17	26	7	8	4	6	1	31	8	7	67	18	5	8	10	3	10	15	70	1	81	2	3	16	17	6	0	7	67	1	43	14	10	51	14	43	6	1	14	52	3	4	9	k__Fungi;p__Ascomycota;c__Pezizomycetes;o__Pezizales;f__Pyronemataceae;g__;s__
OTU_174	13	6	5	5	57	1	4	112	6	11	0	0	15	6	0	6	70	109	13	8	9	797	7	5	0	22	2	35	31	14	5	12	10	19	1	7	9	0	2	39	72	0	2	14	5	k__Fungi;p__;c__;o__;f__;g__;s__
OTU_175	155	2	30	0	0	2	2	0	2	0	0	0	0	0	0	3	0	0	2	0	3	7	0	0	0	4	12	9	3	63	2	1	0	44	17	42	0	0	6	0	0	0	5	0	0	k__Fungi;p__;c__;o__;f__;g__;s__
OTU_176	0	0	1	3	7	2	0	0	14	121	0	2	0	5	0	0	0	0	9	0	34	1	40	7	0	58	0	15	28	0	1	7	8	4	4	1	98	0	2	0	0	0	2	6	8	k__Fungi;p__Ascomycota;c__Eurotiomycetes;o__Chaetothyriales;f__Herpotrichiellaceae;g__Capronia;s__
OTU_177	283	0	0	0	0	0	0	0	0	0	0	0	0	0	0	0	0	0	0	0	0	0	0	0	0	0	0	0	0	0	0	0	0	0	0	0	0	0	0	0	0	0	0	0	3	k__Fungi;p__;c__;o__;f__;g__;s__
OTU_178	0	2	0	8	0	3	1	21	7	2	0	2	11	26	128	6	1	12	21	3	5	0	0	0	12	0	2	22	0	2	0	2	7	0	0	8	0	0	6	0	2	0	7	0	0	k__Fungi;p__Ascomycota;c__Sordariomycetes;o__Glomerellales;f__Plectosphaerellaceae;g__Acrostalagmus;s__Acrostalagmus_luteoalbus
OTU_179	0	0	0	0	0	0	7	0	0	0	0	0	1	0	0	0	0	15	3	0	0	0	0	0	0	1	0	33	0	0	0	36	0	268	1	0	0	0	0	9	0	3	0	0	0	k__Fungi;p__Ascomycota;c__Sordariomycetes;o__Hypocreales;f__Cordycipitaceae;g__Beauveria;s__Beauveria_bassiana
OTU_180	0	0	1	14	2	0	1	8	0	4	0	11	18	7	0	104	3	8	1	4	3	0	0	4	7	10	4	10	16	2	4	0	1	0	0	3	0	3	34	0	0	0	11	13	3	k__Fungi;p__;c__;o__;f__;g__;s__
OTU_181	10	0	33	8	1	0	0	27	0	92	0	5	0	0	5	4	0	21	4	11	106	2	7	416	10	2	8	2	1	28	30	2	2	10	2	0	111	8	16	151	8	0	0	0	2	k__Fungi;p__Basidiomycota;c__Agaricomycetes;o__Agaricales;f__Psathyrellaceae;g__Psathyrella;s__Psathyrella_sulcatotuberculosa
OTU_182	7	7	4	7	6	1	5	27	6	9	1	0	14	4	3	46	7	57	3	10	1	8	5	0	14	5	1	2	7	0	10	9	45	4	7	12	8	0	2	0	4	5	1	6	2	k__Fungi;p__;c__;o__;f__;g__;s__
OTU_183	3	0	0	0	0	0	1	0	11	3	0	0	169	4	8	7	4	0	7	0	9	0	4	16	8	25	0	0	0	0	8	2	0	0	4	0	4	0	0	0	0	0	0	0	11	k__Fungi;p__Ascomycota;c__Dothideomycetes;o__Dothideomycetes_ord_Incertae_sedis;f__Dothideomycetes_fam_Incertae_sedis;g__Soloacrosporiella;s__Soloacrosporiella_acaciae
OTU_184	0	0	0	0	4	0	0	0	0	0	0	0	0	3	0	0	0	5	0	0	0	0	0	0	0	0	0	0	36	0	0	0	23	295	1	0	0	5	57	0	0	0	20	0	0	k__Fungi;p__;c__;o__;f__;g__;s__
OTU_185	0	0	11	28	8	36	0	3	0	0	0	0	0	0	0	16	0	7	0	8	94	0	9	34	1	3	0	3	0	2	2	0	0	0	5	7	0	0	0	0	0	0	1	0	21	k__Fungi;p__;c__;o__;f__;g__;s__
OTU_186	9	7	0	15	25	13	7	44	7	2	0	6	15	10	13	32	22	10	30	4	14	8	7	10	16	20	21	12	13	15	1	6	8	13	12	45	7	12	7	4	11	5	11	12	3	k__Fungi;p__;c__;o__;f__;g__;s__
OTU_187	0	0	0	0	0	15	0	0	19	0	5	0	0	9	0	0	0	19	1	0	0	0	0	0	0	0	1	0	0	0	0	0	0	0	0	0	0	0	9	19	149	99	0	39	0	k__Fungi;p__;c__;o__;f__;g__;s__
OTU_188	625	446	0	418	998	1203	595	541	139	334	31	232	175	325	136	668	944	685	1047	842	250	433	688	175	677	650	527	552	537	670	708	218	609	444	319	587	515	5	516	684	916	206	216	284	127	k__Fungi;p__;c__;o__;f__;g__;s__
OTU_189	0	10	11	0	0	0	0	14	7	0	8	36	8	3	31	2	12	3	2	5	4	0	0	5	0	4	0	27	0	0	1	16	9	4	0	1	17	5	29	6	207	13	9	0	3	k__Fungi;p__Ascomycota;c__Dothideomycetes;o__Pleosporales;f__;g__;s__
OTU_190	0	0	2	0	1	0	0	2	22	0	0	0	0	0	0	0	0	3	1	0	8	0	0	63	0	0	0	0	0	0	0	6	0	357	0	111	0	0	0	0	0	0	0	0	0	k__Fungi;p__Blastocladiomycota;c__Blastocladiomycetes;o__Blastocladiales;f__Catenariaceae;g__Catenaria;s__Catenaria_anguillulae
OTU_191	4	0	0	0	14	1	0	0	0	0	14	32	15	31	27	0	0	0	0	0	4	1	0	0	0	0	0	0	0	1	0	201	3	0	0	0	0	0	13	1	0	22	20	20	21	k__Fungi;p__Ascomycota;c__Saccharomycetes;o__Saccharomycetales;f__;g__;s__
OTU_192	69	0	5	10	0	72	7	29	3	18	0	9	4	0	7	6	47	23	23	2	4	1	6	6	9	2	6	22	14	18	16	0	9	13	13	0	9	5	6	0	7	3	7	16	35	k__Fungi;p__;c__;o__;f__;g__;s__
OTU_193	9	7	8	0	0	8	2	0	0	0	3	14	8	0	8	0	0	0	0	8	2	1	1	0	5	0	10	1	3	6	3	0	0	5	1	2	0	2	2	0	0	367	1	9	0	k__Fungi;p__Ascomycota;c__Dothideomycetes;o__Pleosporales;f__Pleosporaceae;g__Ulocladium;s__Ulocladium_dauci
OTU_194	29	5	49	4	1	18	3	9	11	8	2	4	141	8	30	20	8	2	3	12	13	4	8	35	7	11	4	2	4	85	6	16	2	3	5	12	14	103	8	23	0	16	25	0	3	k__Fungi;p__Ascomycota;c__Dothideomycetes;o__Capnodiales;f__Cladosporiaceae;g__Cladosporium;s__
OTU_195	9	7	2	0	3	1	2	0	1	2	1	0	0	2	1	4	3	6	9	0	2	1	2	0	2	1	6	0	10	46	0	1	0	0	0	2	27	12	6	0	73	32	2	199	1	k__Fungi;p__Ascomycota;c__;o__;f__;g__;s__
OTU_196	7	12	2	9	0	0	3	9	1	0	0	17	0	9	5	1	0	3	8	12	6	2	3	19	16	5	3	30	0	5	0	8	30	18	0	10	50	61	40	12	34	11	12	15	0	No blast hit
OTU_197	3	7	7	42	30	0	5	2	0	0	0	0	0	1	0	69	11	6	6	1	9	0	27	1	9	0	6	0	0	0	0	0	50	0	0	0	0	0	0	0	0	5	0	0	0	k__Fungi;p__Glomeromycota;c__Glomeromycetes;o__Glomerales;f__Glomeraceae;g__;s__
OTU_198	59	2	8	19	188	0	10	15	5	89	25	26	6	6	8	29	24	15	9	16	11	16	20	4	7	1	18	31	9	8	7	1	44	58	13	12	0	20	14	1	4	16	0	8	6	k__Fungi;p__;c__;o__;f__;g__;s__
OTU_199	10	0	0	17	21	15	7	7	1	1	3	8	7	0	5	5	1	16	4	2	14	0	23	7	8	8	4	9	19	6	9	7	1	42	0	5	23	1	6	9	6	5	0	15	10	k__Fungi;p__Basidiomycota;c__;o__;f__;g__;s__
OTU_200	16	7	14	20	8	7	37	18	6	28	7	13	14	9	19	26	62	14	35	9	36	9	35	28	20	4	1	10	23	9	16	10	32	33	20	13	59	12	4	6	24	16	19	15	30	k__Fungi;p__;c__;o__;f__;g__;s__
OTU_201	17	0	0	1	2	10	2	2	0	5	1	4	5	1	0	1	4	2	1	0	2	0	8	39	4	0	1	3	62	5	2	2	14	10	11	23	48	4	0	0	2	3	0	133	28	k__Fungi;p__Chytridiomycota;c__;o__;f__;g__;s__
OTU_202	10	6	2	7	4	4	9	1	0	4	0	3	4	4	0	12	10	6	11	0	11	0	7	1	0	3	5	5	7	1	9	0	11	11	0	8	8	0	2	0	10	0	1	3	6	k__Fungi;p__Rozellomycota;c__Microsporidea;o__Microsporidea_ord_Incertae_sedis;f__Glugeidae;g__Loma;s__Loma_morhua
OTU_203	4	0	0	4	0	1	10	5	0	0	5	2	9	0	1	0	0	2	0	4	0	0	0	0	45	0	0	0	0	0	7	0	0	0	2	1	187	73	0	0	6	0	4	9	27	k__Fungi;p__Basidiomycota;c__Agaricomycetes;o__Agaricales;f__Entolomataceae;g__Entoloma;s__Entoloma_perumbilicatum
OTU_204	40	16	19	17	144	49	73	61	2	19	14	43	16	77	11	9	32	54	58	75	57	47	17	12	25	156	110	156	71	115	97	27	31	21	12	263	36	10	28	5	25	15	60	30	1	k__Fungi;p__;c__;o__;f__;g__;s__
OTU_205	0	0	37	0	0	3	0	0	0	0	2	2	0	0	0	6	0	0	0	39	0	2	0	0	0	0	0	0	0	0	27	0	0	0	0	0	200	0	0	1	1	0	4	0	0	k__Fungi;p__Ascomycota;c__Sordariomycetes;o__Hypocreales;f__;g__;s__
OTU_206	0	0	0	0	2	0	0	0	1	0	0	0	0	0	0	0	126	3	0	0	0	0	1	417	0	0	0	2	1	0	0	34	2	0	0	0	0	4	2	0	0	0	0	0	0	k__Fungi;p__;c__;o__;f__;g__;s__
OTU_207	17	32	7	23	7	4	0	6	0	1	19	4	1	23	3	5	0	5	0	1	7	0	16	0	15	3	14	2	16	0	6	0	0	0	0	5	0	15	11	16	1	4	0	21	0	k__Fungi;p__;c__;o__;f__;g__;s__
OTU_208	0	3	0	3	18	0	40	0	1	0	5	0	0	0	6	85	0	48	0	0	13	5	26	8	0	39	4	4	17	62	7	4	6	0	1	0	0	3	4	0	0	47	78	1	0	k__Fungi;p__Mortierellomycota;c__Mortierellomycetes;o__Mortierellales;f__Mortierellaceae;g__Mortierella;s__
OTU_209	0	0	0	1	0	0	0	0	0	0	0	0	0	0	0	0	0	0	0	0	1	8	0	0	0	0	0	0	0	0	0	0	0	543	6	0	0	0	0	0	0	0	0	0	0	k__Fungi;p__Basidiomycota;c__Agaricomycetes;o__Cantharellales;f__Ceratobasidiaceae;g__Thanatephorus;s__Thanatephorus_cucumeris
OTU_210	0	0	2	0	0	0	0	0	0	0	0	0	0	11	9	0	16	0	0	0	0	0	0	0	0	84	0	1	0	0	0	0	0	0	0	78	0	1	110	0	0	7	0	0	0	k__Fungi;p__;c__;o__;f__;g__;s__
OTU_211	6	1	3	9	6	14	9	21	3	7	0	9	4	4	0	9	7	7	11	5	15	9	10	8	7	5	2	2	9	2	12	2	2	20	6	0	12	2	0	18	7	8	9	10	0	k__Fungi;p__Ascomycota;c__Sordariomycetes;o__Hypocreales;f__Hypocreales_fam_Incertae_sedis;g__Acremonium;s__Acremonium_persicinum
OTU_212	36	21	0	3	8	34	7	27	0	18	2	14	6	327	0	29	23	7	2	1	13	4	0	2	13	0	3	3	3	0	7	2	13	0	0	6	6	0	0	4	0	17	57	0	112	k__Fungi;p__;c__;o__;f__;g__;s__
OTU_213	15	12	6	18	16	24	21	11	0	24	8	13	24	15	11	16	14	26	12	48	17	1	42	47	16	15	12	18	12	23	72	6	8	40	28	13	5	17	7	9	6	5	2	29	10	k__Fungi;p__;c__;o__;f__;g__;s__
OTU_214	6	6	2	15	12	2	6	3	2	23	7	6	21	2	7	10	7	7	14	1	10	0	17	20	8	5	4	5	21	5	7	5	14	7	8	6	8	3	0	1	1	5	6	14	39	k__Fungi;p__;c__;o__;f__;g__;s__
OTU_215	0	0	0	0	0	0	0	3	4	0	2	9	13	9	11	0	0	0	0	0	0	0	0	0	4	0	0	4	0	0	0	157	0	0	0	0	0	0	15	0	0	29	14	9	2	k__Fungi;p__Basidiomycota;c__Microbotryomycetes;o__Sporidiobolales;f__Sporidiobolaceae;g__Rhodotorula;s__
OTU_216	0	0	0	0	1	0	0	0	0	0	51	47	33	36	59	0	0	0	0	0	0	0	0	0	0	0	0	0	0	0	0	26	0	0	0	1	8	0	0	0	0	45	48	42	30	k__Fungi;p__;c__;o__;f__;g__;s__
OTU_217	1	0	0	0	1	0	0	0	0	0	0	0	0	0	0	191	20	0	0	0	0	0	4	0	2	0	0	0	0	0	0	0	0	0	0	0	0	0	0	0	0	0	0	0	0	k__Fungi;p__Ascomycota;c__;o__;f__;g__;s__
OTU_218	14	9	1	11	8	1	4	7	4	13	3	8	10	33	0	63	28	4	3	17	20	6	21	8	28	12	4	24	27	19	5	0	18	32	10	7	18	14	4	0	3	3	8	14	14	k__Fungi;p__;c__;o__;f__;g__;s__
OTU_219	14	3	6	3	4	2	7	1	0	3	0	2	1	0	3	3	0	0	10	119	73	13	2	11	3	1	2	0	3	0	96	40	9	8	4	0	25	2	0	11	7	0	8	0	0	k__Fungi;p__;c__;o__;f__;g__;s__
OTU_220	1	8	11	0	0	0	58	21	0	0	0	0	6	3	0	7	1	1	0	0	1	0	3	0	48	11	0	8	0	36	0	0	0	35	0	2	44	1	2	4	0	0	0	0	1	k__Fungi;p__;c__;o__;f__;g__;s__
OTU_221	0	0	0	0	0	0	0	0	0	0	0	0	0	0	0	0	0	0	0	0	0	807	0	0	0	0	0	0	0	0	0	0	0	0	0	0	0	0	0	0	0	0	0	0	0	No blast hit
OTU_222	1	6	0	3	43	5	12	35	0	0	8	10	7	0	1	18	0	21	11	14	9	16	4	0	3	7	8	39	6	5	10	0	0	0	1	22	24	2	4	0	6	1	2	0	17	k__Fungi;p__Mortierellomycota;c__Mortierellomycetes;o__Mortierellales;f__;g__;s__
OTU_223	0	0	1	4	385	0	0	7	0	262	0	1	0	0	0	0	0	3	0	0	0	0	0	1	0	0	0	1	0	0	115	0	2	0	0	0	149	0	0	0	6	0	0	0	0	k__Fungi;p__Basidiomycota;c__Agaricomycetes;o__Agaricales;f__Typhulaceae;g__Typhula;s__Typhula_incarnata
OTU_224	21	0	0	0	1	0	2	0	0	0	0	1	167	4	1	0	4	0	0	0	0	5	14	0	23	0	1	0	0	1	0	4	0	0	46	2	5	2	4	1	0	0	9	0	0	k__Fungi;p__;c__;o__;f__;g__;s__
OTU_225	4	9	9	0	2	2	7	2	7	3	4	13	7	6	1	2	13	5	0	8	18	8	3	0	1	9	16	4	5	9	5	3	0	0	0	25	3	1	4	0	3	17	12	32	5	k__Fungi;p__;c__;o__;f__;g__;s__
OTU_226	3	0	0	0	3	0	0	3	0	1	0	18	13	64	0	18	4	5	0	1	15	0	43	22	4	3	10	12	2	6	1	4	8	10	2	1	1	3	0	0	0	35	3	5	49	k__Fungi;p__;c__;o__;f__;g__;s__
OTU_227	2	18	1	0	0	0	1	8	0	0	0	4	0	0	0	4	1020	0	28	5	1	0	0	0	0	0	0	0	0	0	2	1	0	1	0	0	0	0	2	0	1	0	0	0	0	k__Fungi;p__Ascomycota;c__Dothideomycetes;o__Pleosporales;f__Leptosphaeriaceae;g__Leptosphaeria;s__Leptosphaeria_sclerotioides
OTU_228	0	17	1	15	40	0	0	0	52	7	18	92	0	0	64	31	2	0	6	0	0	0	0	0	16	0	0	0	0	0	0	0	0	0	1	8	0	65	0	0	0	0	0	0	0	k__Fungi;p__;c__;o__;f__;g__;s__
OTU_229	0	0	0	0	0	0	0	0	0	1	2	1	0	3	3	0	0	0	0	1	1	2	0	0	0	1	11	0	0	0	0	0	0	0	0	173	0	0	0	0	0	3	0	0	0	k__Fungi;p__Basidiomycota;c__Agaricomycetes;o__Polyporales;f__Meruliaceae;g__Phanerochaete;s__Phanerochaete_sordida
OTU_230	0	0	0	0	0	0	4	0	0	0	0	0	0	0	0	0	0	0	1	0	0	0	0	3	1	0	0	0	82	0	0	0	170	0	0	0	0	0	0	0	0	0	0	0	1	k__Fungi;p__Ascomycota;c__Eurotiomycetes;o__Eurotiales;f__Aspergillaceae;g__Penicillium;s__
OTU_231	6	44	0	0	17	3	0	3	2	5	11	10	9	11	2	1	0	6	34	12	0	6	0	0	35	0	6	7	0	8	1	269	11	4	6	2	6	14	53	7	13	29	7	9	4	k__Fungi;p__Ascomycota;c__Saccharomycetes;o__Saccharomycetales;f__Saccharomycetaceae;g__Issatchenkia;s__Issatchenkia_orientalis
OTU_232	4	9	2	12	11	3	6	14	2	5	0	11	8	18	13	2	3	23	9	1	5	290	7	6	2	2	2	16	7	16	12	0	8	20	2	8	8	0	0	2	3	2	3	8	2	k__Fungi;p__;c__;o__;f__;g__;s__
OTU_233	0	2	0	43	0	0	0	0	9	0	0	0	0	12	0	0	0	37	1	3	29	10	0	0	43	0	18	0	29	0	0	98	0	0	0	1	0	36	0	0	0	0	0	0	26	k__Fungi;p__;c__;o__;f__;g__;s__
OTU_234	0	0	0	0	0	0	0	0	0	0	1	0	0	0	0	0	0	0	0	0	0	0	0	0	0	0	0	0	0	0	0	3	0	0	0	0	0	0	0	0	0	0	0	0	233	k__Fungi;p__Mucoromycota;c__Mucoromycetes;o__Mucorales;f__Mucoraceae;g__Mucor;s__
OTU_235	2	12	20	4	6	0	2	14	0	0	0	0	7	3	0	0	14	0	0	4	3	1	52	0	2	0	0	1	1	0	6	10	0	1	0	80	39	1	4	0	17	0	5	0	0	k__Fungi;p__;c__;o__;f__;g__;s__
OTU_236	0	0	0	0	3	0	0	0	0	0	0	0	0	0	0	174	0	0	0	0	0	0	0	0	0	0	1	0	1	0	0	0	0	0	0	0	0	0	2	0	0	9	0	0	0	k__Fungi;p__;c__;o__;f__;g__;s__
OTU_237	0	9	0	0	6	29	0	139	0	0	0	0	0	0	0	5	0	0	0	0	0	0	0	8	0	0	0	0	0	0	1	0	0	0	0	0	15	0	0	0	0	0	0	0	0	k__Fungi;p__Kickxellomycota;c__Harpellomycetes;o__Harpellales;f__Legeriomycetaceae;g__Pteromaktron;s__
OTU_238	0	6	0	0	0	0	0	0	1	0	0	0	7	0	0	3	0	0	3	0	0	0	1	32	0	19	0	0	3	6	0	0	0	0	0	17	6	0	0	0	0	7	2	69	51	k__Fungi;p__;c__;o__;f__;g__;s__
OTU_239	41	4	11	15	6	16	20	41	17	11	33	13	26	17	26	23	16	84	35	16	9	16	22	119	38	9	42	18	14	26	9	14	29	94	31	22	22	7	6	5	15	12	18	21	25	k__Fungi;p__Ascomycota;c__Sordariomycetes;o__Sordariales;f__Chaetomiaceae;g__Retroconis;s__
OTU_240	213	1402	174	159	42	74	424	156	21	118	33	96	2261	91	874	95	258	101	237	893	173	158	335	843	259	64	280	47	37	39	746	4229	180	474	3178	80	170	15	39	58	37	40	54	78	369	k__Fungi;p__Ascomycota;c__Eurotiomycetes;o__Eurotiales;f__Aspergillaceae;g__Penicillium;s__
OTU_241	13	6	1	2	4	0	0	9	3	5	4	29	1	5	8	58	0	15	1	0	14	4	7	0	11	0	2	0	0	4	6	0	5	4	0	8	0	6	6	0	12	1	3	12	0	k__Fungi;p__;c__;o__;f__;g__;s__
OTU_242	62	0	1	0	49	4	0	0	0	0	0	5	0	0	18	9	17	0	0	0	0	24	0	0	0	0	6	0	3	0	1	2	0	0	7	3	2	0	0	0	0	0	0	29	0	k__Fungi;p__;c__;o__;f__;g__;s__
OTU_243	2	19	0	0	12	10	57	64	0	51	1	6	2	3	10	69	1	10	0	2	4	51	24	3	11	0	0	14	1	0	4	0	0	9	0	9	12	1	15	3	0	62	6	1	31	k__Fungi;p__Basidiomycota;c__Agaricomycetes;o__Cantharellales;f__Ceratobasidiaceae;g__;s__
OTU_244	7	0	0	1	7	3	12	9	4	6	10	1	11	0	7	0	0	6	5	6	10	0	4	12	3	1	2	0	1	1	0	0	15	17	2	5	17	0	6	0	5	12	3	14	8	k__Fungi;p__Ascomycota;c__;o__;f__;g__;s__
OTU_245	11	12	6	4	22	4	15	15	0	6	0	17	9	7	0	9	27	28	25	33	20	6	22	5	13	4	3	9	8	19	22	9	3	9	0	9	1	6	16	2	6	0	7	14	12	k__Fungi;p__;c__;o__;f__;g__;s__
OTU_246	59	128	23	104	38	62	97	35	41	33	52	62	101	41	46	118	67	44	11	13	157	225	85	257	14	7	50	57	22	17	41	57	53	23	9	44	27	51	195	0	250	101	68	290	58	k__Fungi;p__Mortierellomycota;c__Mortierellomycetes;o__Mortierellales;f__Mortierellaceae;g__;s__
OTU_247	0	5	11	10	17	1	5	4	1	8	0	3	0	8	0	9	0	0	0	2	18	0	10	43	2	4	0	0	0	3	11	27	7	0	7	13	2	0	9	0	0	9	0	3	13	k__Fungi;p__;c__;o__;f__;g__;s__
OTU_248	85	67	8	89	154	114	88	68	14	63	18	149	39	141	60	48	48	119	98	318	28	32	33	10	121	65	93	117	90	116	232	39	53	85	54	175	24	2	89	67	84	124	125	130	53	k__Fungi;p__;c__;o__;f__;g__;s__
OTU_249	0	0	0	1	0	0	0	0	0	0	7	8	2	5	8	0	1	7	1	0	0	1	1	0	0	0	83	1	1	69	0	2	0	1	1	611	0	0	2	1	0	6	7	0	0	k__Fungi;p__Ascomycota;c__Eurotiomycetes;o__Eurotiales;f__Aspergillaceae;g__Aspergillus;s__
OTU_250	4	12	0	16	8	0	0	0	22	4	0	6	0	0	18	15	2	44	0	0	129	0	6	24	32	4	0	0	0	0	0	5	0	0	0	0	0	1	6	0	0	3	0	0	71	k__Fungi;p__Chytridiomycota;c__Rhizophlyctidomycetes;o__Rhizophlyctidales;f__Rhizophlyctidaceae;g__Rhizophlyctis;s__Rhizophlyctis_rosea
OTU_251	1	4	0	3	22	1	0	5	15	1	5	9	19	3	1	7	12	2	16	1	0	6	0	19	0	3	2	8	19	12	10	0	4	11	13	11	14	0	17	1	11	6	0	5	30	k__Fungi;p__Ascomycota;c__Sordariomycetes;o__Glomerellales;f__Plectosphaerellaceae;g__;s__
OTU_252	0	5	2	10	8	10	4	2	0	0	3	1	0	21	2	2	7	2	20	0	26	107	7	5	0	1	6	27	6	5	1	33	5	0	6	10	8	4	6	4	0	2	13	7	10	k__Fungi;p__;c__;o__;f__;g__;s__
OTU_253	4	0	0	0	0	10	12	23	0	0	0	0	0	18	0	1	53	2	13	0	0	1	7	0	0	0	0	5	0	0	0	0	0	0	0	0	0	0	0	0	0	0	0	14	21	k__Fungi;p__Basidiomycota;c__Agaricomycetes;o__Agaricales;f__Psathyrellaceae;g__Coprinopsis;s__
OTU_254	12	15	1	4	22	0	17	6	3	11	4	5	17	9	7	19	16	6	12	4	8	2	12	620	5	2	4	2	9	9	25	4	11	10	6	5	6	7	4	3	0	4	1	8	8	k__Fungi;p__Ascomycota;c__Pezizomycetes;o__Pezizales;f__Tuberaceae;g__Tuber;s__
OTU_255	0	8	24	0	0	0	0	0	0	2	0	6	0	0	0	0	0	0	0	0	0	0	75	48	0	1	0	0	0	0	0	0	0	0	0	0	0	3	0	0	0	0	0	0	0	k__Fungi;p__;c__;o__;f__;g__;s__
OTU_256	0	0	0	0	0	0	0	0	0	0	2	0	0	0	0	0	0	0	0	0	8	0	0	0	0	0	0	0	0	0	0	0	0	0	0	0	1	4	224	1	0	161	42	22	3	k__Fungi;p__Ascomycota;c__Dothideomycetes;o__Pleosporales;f__Pleosporaceae;g__;s__
OTU_257	6	0	2	0	4	0	33	4	3	0	16	7	0	0	15	6	2	0	0	1	2	0	45	0	19	0	4	0	0	4	1	1	17	0	0	4	0	0	2	0	4	0	0	0	13	k__Fungi;p__Ascomycota;c__Sordariomycetes;o__Sordariales;f__Lasiosphaeriaceae;g__Podospora;s__Podospora_cochleariformis
OTU_258	16	16	7	0	14	0	10	10	0	28	12	23	0	0	0	57	0	2	6	0	18	0	15	0	0	4	2	0	0	0	0	5	0	0	0	0	0	0	2	0	0	4	0	2	0	k__Fungi;p__;c__;o__;f__;g__;s__
OTU_259	0	0	0	0	0	0	0	0	0	0	0	0	2	0	0	0	0	0	0	1	4	0	0	0	0	0	0	3	0	0	0	0	0	0	0	0	9	2	165	0	0	83	14	27	0	k__Fungi;p__Ascomycota;c__Sordariomycetes;o__Diaporthales;f__Valsaceae;g__Cytospora;s__
OTU_260	5	1	1	10	14	1	5	5	3	7	0	9	11	15	11	6	5	7	15	4	0	2	7	7	1	5	12	3	2	8	5	1	18	5	5	3	3	1	15	2	6	2	6	14	20	k__Fungi;p__;c__;o__;f__;g__;s__
OTU_261	0	0	0	0	0	0	0	0	0	2	0	0	0	0	0	3	0	0	0	0	1	0	0	0	0	0	15	0	0	0	0	0	0	1	0	102	0	0	0	0	0	0	1	0	3	k__Fungi;p__Ascomycota;c__Eurotiomycetes;o__Eurotiales;f__Aspergillaceae;g__Penicillium;s__Penicillium_glaucoalbidum
OTU_262	24	14	39	46	1	3	32	1	14	7	6	21	2	9	8	41	0	37	23	11	43	0	2	13	46	5	4	9	15	15	9	20	11	11	6	31	6	2	6	17	38	12	4	24	2	k__Fungi;p__;c__;o__;f__;g__;s__
OTU_263	0	0	6	0	0	5	0	0	0	0	6	33	0	4	0	61	1	28	0	0	0	0	0	0	12	0	0	0	0	4	0	0	0	0	0	11	11	0	2	0	0	0	6	0	0	k__Fungi;p__Ascomycota;c__Dothideomycetes;o__Pleosporales;f__;g__;s__
OTU_264	0	0	4	0	0	11	2	0	1	0	0	18	17	3	8	25	1	0	0	2	0	0	0	0	6	0	1	2	4	0	4	0	8	14	3	2	0	2	0	0	0	10	0	0	10	k__Fungi;p__;c__;o__;f__;g__;s__
OTU_265	11	0	1	15	0	0	6	37	0	9	4	11	0	7	5	5	12	21	18	0	8	2	0	14	8	16	2	8	28	3	11	2	11	5	4	19	27	1	0	2	19	6	1	8	8	k__Fungi;p__;c__;o__;f__;g__;s__
OTU_266	0	2	0	2	0	0	0	0	3	0	0	0	0	2	0	68	0	0	0	0	0	0	0	1	1	0	1	0	0	0	0	0	0	87	0	0	0	2	0	0	0	0	0	0	0	k__Fungi;p__;c__;o__;f__;g__;s__
OTU_267	0	0	0	0	0	0	0	1	0	0	0	0	0	0	0	0	0	0	0	0	0	0	179	0	0	0	0	0	0	0	0	7	0	0	0	0	0	0	0	0	0	0	0	0	0	k__Fungi;p__;c__;o__;f__;g__;s__
OTU_268	0	1	0	0	0	0	0	0	3	53	0	0	0	0	3	2	1	1	4	0	1	0	7	0	1	5	0	0	3	0	0	1	1	6	2	0	30	5	0	0	0	0	0	2	9	k__Fungi;p__;c__;o__;f__;g__;s__
OTU_269	39	1	0	0	20	0	0	0	0	0	0	0	0	0	0	4	32	0	0	0	0	0	0	0	0	0	0	10	0	0	0	0	26	0	0	4	0	0	0	0	0	0	0	0	0	k__Fungi;p__Ascomycota;c__Sordariomycetes;o__Sordariales;f__Lasiosphaeriaceae;g__Schizothecium;s__
OTU_270	22	61	112	89	12	5	22	46	1100	103	16	16	6	0	161	106	34	34	72	26	37	26	28	287	133	68	2	9	12	7	49	62	23	24	9	50	24	403	21	73	12	3	0	0	112	k__Fungi;p__;c__;o__;f__;g__;s__
OTU_271	0	0	8	0	19	11	3	0	1	0	3	13	0	1	0	7	3	19	4	2	4	0	0	0	0	0	0	0	1	0	0	3	34	0	6	0	4	0	0	0	0	13	7	4	0	k__Fungi;p__Ascomycota;c__Leotiomycetes;o__Helotiales;f__;g__;s__
OTU_272	5	0	5	4	2	0	9	2	2	0	1	0	2	0	3	41	1	2	20	11	4	4	0	0	0	17	0	4	1	1	4	0	27	0	0	16	0	1	0	1	22	8	19	12	1	k__Fungi;p__Ascomycota;c__Sordariomycetes;o__Microascales;f__Microascales_fam_Incertae_sedis;g__Cephalotrichiella;s__Cephalotrichiella_penicillata
OTU_273	0	0	0	0	139	0	0	0	0	0	3	13	21	17	11	0	0	0	0	0	0	0	0	0	0	0	0	0	0	0	0	0	0	0	0	0	4	0	4	0	0	15	16	15	15	k__Fungi;p__Mortierellomycota;c__Mortierellomycetes;o__Mortierellales;f__;g__;s__
OTU_274	0	0	0	0	0	0	0	0	0	0	0	0	0	0	128	0	0	0	0	0	0	0	0	0	0	0	0	0	0	0	0	51	0	0	0	0	0	0	0	0	0	7	0	0	0	No blast hit
OTU_275	0	0	0	0	0	0	2	7	0	0	0	0	0	0	0	0	0	0	0	0	0	0	0	250	1	0	8	0	0	3	0	0	1	0	0	0	0	23	0	0	0	32	0	0	0	k__Fungi;p__Basidiomycota;c__Agaricomycetes;o__Cantharellales;f__Ceratobasidiaceae;g__Ceratobasidium;s__
OTU_276	100	298	179	640	21	16	101	80	135	258	238	28	77	17	35	135	99	61	168	84	43	25	24	129	94	49	20	31	46	52	62	41	12	47	70	49	23	13	15	15	47	10	14	13	24	k__Fungi;p__;c__;o__;f__;g__;s__
OTU_277	10	2	2	2	1	0	2	2	0	2	1	4	3	4	0	8	8	7	5	7	4	1	4	10	8	18	5	7	8	6	7	2	3	42	11	7	8	3	2	12	6	3	3	9	9	k__Fungi;p__;c__;o__;f__;g__;s__
OTU_278	3	0	0	0	0	0	26	3	0	0	0	0	0	0	13	0	0	0	47	0	0	0	0	0	0	0	0	0	0	80	0	0	0	1	110	0	0	0	0	0	1	7	0	0	0	k__Fungi;p__;c__;o__;f__;g__;s__
OTU_279	18	6	3	6	13	3	9	13	4	9	0	9	19	6	3	3	18	6	17	7	16	8	14	10	9	2	3	6	3	4	12	1	26	14	7	14	23	2	4	8	1	9	4	2	10	k__Fungi;p__Ascomycota;c__Eurotiomycetes;o__Onygenales;f__;g__;s__
OTU_280	15	0	0	9	0	7	6	3	0	3	0	0	71	0	5	0	10	0	4	1	9	1	0	8	1	1	4	4	89	10	1	9	1	7	2	8	21	1	0	1	7	4	0	4	0	k__Fungi;p__;c__;o__;f__;g__;s__
OTU_281	0	0	0	0	0	0	0	0	0	0	0	0	0	12	0	0	0	1	0	1	0	0	0	0	11	0	0	0	0	0	16	2	0	64	59	0	0	0	0	0	0	0	0	0	42	k__Fungi;p__;c__;o__;f__;g__;s__
OTU_282	0	0	0	6	0	0	0	0	0	0	64	1	26	6	0	0	0	12	0	1	3	1	0	0	6	0	2	0	2	0	2	13	0	0	0	0	5	1	0	0	0	6	3	0	16	k__Fungi;p__Ascomycota;c__Sordariomycetes;o__Hypocreales;f__Cordycipitaceae;g__Beauveria;s__Beauveria_bassiana
OTU_283	0	0	0	0	6	13	0	0	4	1	0	1	0	0	0	169	1	3	5	0	0	0	5	2	0	0	0	0	0	0	0	2	0	0	0	0	0	0	2	0	0	0	0	0	2	k__Fungi;p__;c__;o__;f__;g__;s__
OTU_284	63	0	0	1	0	1	0	2	0	0	0	5	0	0	11	5	13	0	7	2	3	4	3	0	26	0	0	0	0	0	0	9	0	8	7	0	13	0	0	0	0	37	0	0	2	k__Fungi;p__Basidiomycota;c__Agaricomycetes;o__Agaricales;f__Entolomataceae;g__Entoloma;s__Entoloma_perumbilicatum
OTU_285	2	5	5	35	24	1	4	0	0	1	0	0	0	0	0	67	13	2	7	3	9	0	5	0	0	0	4	1	2	0	3	0	36	0	0	0	4	0	0	0	0	1	0	0	0	k__Fungi;p__Glomeromycota;c__Glomeromycetes;o__Glomerales;f__Glomeraceae;g__;s__
OTU_286	751	401	508	368	1337	1335	483	568	133	341	186	1195	739	924	592	727	910	650	914	958	342	354	728	186	825	942	621	605	500	702	701	202	601	583	404	703	470	293	526	839	927	779	1051	1104	534	k__Fungi;p__;c__;o__;f__;g__;s__
OTU_287	0	0	0	0	0	0	0	0	0	0	0	0	0	0	0	0	0	0	0	0	0	0	0	0	0	0	0	0	0	0	0	0	0	160	0	0	0	0	0	0	0	0	0	0	0	k__Fungi;p__;c__;o__;f__;g__;s__
OTU_288	4	24	7	0	12	3	14	0	0	0	1	44	0	17	0	0	6	16	12	3	9	8	2	5	0	1	13	13	11	7	12	12	3	29	4	101	16	0	6	0	0	12	0	19	3	k__Fungi;p__Basidiomycota;c__;o__;f__;g__;s__
OTU_289	0	0	0	4	0	0	0	0	0	0	0	0	0	0	0	0	0	0	0	0	0	0	0	0	0	0	0	0	0	0	0	0	0	0	0	0	0	0	92	0	0	33	21	0	3	k__Fungi;p__Ascomycota;c__Dothideomycetes;o__Pleosporales;f__;g__;s__
OTU_290	2	0	0	0	0	1	0	0	4	1	8	0	0	0	0	0	0	0	0	0	0	0	0	0	0	0	0	177	0	1	0	0	331	0	2	0	0	0	0	5	0	0	0	0	0	k__Fungi;p__Ascomycota;c__Eurotiomycetes;o__Onygenales;f__;g__;s__
OTU_291	9	0	0	2	24	4	8	3	0	0	2	8	3	12	8	0	1	5	9	36	1	0	2	7	34	13	9	0	7	8	19	2	6	4	2	9	3	5	2	40	24	22	9	7	49	k__Fungi;p__Ascomycota;c__Sordariomycetes;o__Melanosporales;f__Ceratostomataceae;g__Harzia;s__Harzia_verrucosa
OTU_292	0	0	0	4	2	1	12	12	0	0	0	3	6	2	1	27	0	2	0	4	6	4	0	0	0	0	9	0	12	3	0	0	0	0	1	1	16	0	0	1	3	5	3	2	11	k__Fungi;p__Ascomycota;c__Dothideomycetes;o__Pleosporales;f__Periconiaceae;g__Periconia;s__Periconia_macrospinosa
OTU_293	0	0	0	0	0	0	0	0	0	0	0	0	0	0	0	0	0	0	0	0	0	0	0	0	0	0	0	0	0	0	0	0	0	0	0	0	0	0	0	0	0	0	0	0	162	k__Fungi;p__Ascomycota;c__;o__;f__;g__;s__
OTU_294	0	4	0	0	0	1	0	0	1	0	0	0	0	0	0	0	0	0	0	0	0	1	0	0	0	0	3	0	0	0	0	154	2	0	3	25	0	0	0	2	0	0	0	0	0	k__Fungi;p__Ascomycota;c__Eurotiomycetes;o__Eurotiales;f__Aspergillaceae;g__Penicillium;s__Penicillium_brevicompactum
OTU_295	0	0	3	0	14	0	0	55	1	0	1	3	2	1	0	0	1	0	0	0	0	0	0	12	1	10	2	5	0	0	0	0	0	3	0	0	11	0	7	0	0	4	8	3	3	k__Fungi;p__Mortierellomycota;c__Mortierellomycetes;o__Mortierellales;f__Mortierellaceae;g__;s__
OTU_296	2	0	0	0	0	2	1	0	0	0	0	2	5	3	0	3	0	0	0	3	0	0	0	0	0	0	0	0	2	0	0	251	2	1	0	0	0	0	2	3	1	1	3	5	0	k__Fungi;p__;c__;o__;f__;g__;s__
OTU_297	0	0	0	0	0	0	0	0	0	0	1	0	0	0	2	0	0	0	0	0	0	2	0	0	0	1	0	2	371	0	0	6	1	6	0	0	0	0	0	0	2	0	0	0	0	k__Fungi;p__;c__;o__;f__;g__;s__
OTU_298	7	77	0	0	3	2	0	0	0	0	0	0	0	2	7	28	0	0	11	0	19	0	0	2	0	0	0	11	0	0	0	0	11	3	0	0	0	7	2	0	0	0	11	0	0	k__Fungi;p__Ascomycota;c__Orbiliomycetes;o__Orbiliales;f__Orbiliaceae;g__Arthrobotrys;s__Arthrobotrys_pseudoclavata
OTU_299	0	0	8	0	0	0	0	0	18	3	0	0	0	0	0	9	0	0	9	0	1	1	2	25	0	0	5	0	0	0	0	1	0	41	0	0	0	0	0	0	0	0	0	0	0	k__Fungi;p__;c__;o__;f__;g__;s__
OTU_300	0	0	0	0	0	14	0	183	9	0	1	0	0	0	0	0	0	0	0	1	0	0	0	28	0	0	0	1	0	0	0	0	0	1	0	1	0	0	0	0	0	0	0	1	0	k__Fungi;p__;c__;o__;f__;g__;s__
OTU_301	20	0	28	0	0	0	2	0	3	0	0	0	0	15	10	6	12	0	20	0	0	0	0	0	0	0	0	0	0	0	0	0	0	0	10	0	0	36	0	0	54	9	1	0	0	k__Fungi;p__;c__;o__;f__;g__;s__
OTU_302	5	0	0	0	0	7	25	13	0	4	0	1	197	0	2	0	0	0	0	3	1	1	0	6	24	0	0	0	0	0	3	0	0	0	8	0	5	0	2	0	8	1	0	57	0	k__Fungi;p__;c__;o__;f__;g__;s__
OTU_303	10	10	3	2	7	0	15	4	9	4	0	9	7	5	3	16	5	12	9	5	2	2	4	2	1	1	3	12	4	1	5	0	15	0	3	5	11	1	9	0	1	1	6	5	8	k__Fungi;p__Basidiomycota;c__;o__;f__;g__;s__
OTU_304	1	14	0	0	0	0	1	3	3	0	0	0	0	0	2	14	0	0	0	0	0	0	0	0	0	0	1	0	0	1	0	1	0	0	0	0	23	0	0	38	0	0	0	0	0	k__Fungi;p__;c__;o__;f__;g__;s__
OTU_305	1	2	0	21	0	0	0	0	2	0	0	0	0	4	16	8	9	0	1	0	4	1	0	0	4	27	0	0	0	0	3	11	0	2	0	12	0	0	0	3	13	0	13	14	6	k__Fungi;p__Ascomycota;c__Sordariomycetes;o__Hypocreales;f__Hypocreales_fam_Incertae_sedis;g__Trichothecium;s__Trichothecium_roseum
OTU_306	0	0	0	0	11	5	1	0	0	0	0	3	0	5	2	0	0	2	0	0	3	1	0	0	4	0	0	0	0	0	0	0	15	15	0	0	0	0	0	0	5	0	131	0	0	k__Fungi;p__;c__;o__;f__;g__;s__
OTU_307	6	0	0	0	4	1	0	4	0	1	0	0	0	2	6	0	1	4	0	10	0	0	0	0	2	9	1	8	3	27	15	4	0	14	0	10	3	1	2	2	0	6	0	7	0	k__Fungi;p__;c__;o__;f__;g__;s__
OTU_308	0	0	7	1	0	0	0	26	0	1	0	3	6	3	0	4	3	3	0	0	0	0	0	8	0	1	0	0	0	0	0	1	0	0	4	25	0	0	4	3	0	0	0	0	4	k__Fungi;p__;c__;o__;f__;g__;s__
OTU_309	3	0	3	1	0	0	0	0	4	9	0	7	11	8	3	0	0	6	16	4	7	0	0	14	14	11	4	376	6	0	0	1	19	6	4	10	197	106	112	4	17	18	28	12	0	k__Fungi;p__;c__;o__;f__;g__;s__
OTU_310	31	36	15	29	7	29	19	43	8	24	89	96	31	65	34	15	31	37	35	23	29	30	28	104	50	20	23	20	34	47	28	21	62	69	38	40	28	10	25	19	25	34	27	17	10	k__Fungi;p__Ascomycota;c__Sordariomycetes;o__Sordariales;f__Chaetomiaceae;g__Chaetomium;s__Chaetomium_truncatulum
OTU_311	1	0	3	0	0	5	0	5	0	5	0	1	0	4	1	0	12	4	2	3	1	8	0	0	0	11	6	7	0	4	5	5	6	0	0	2	0	0	4	0	0	0	1	4	2	k__Fungi;p__;c__;o__;f__;g__;s__
OTU_312	0	0	0	0	0	0	0	0	0	0	1	0	0	0	0	0	0	0	0	0	2	0	0	0	0	0	0	2	0	0	0	0	0	0	0	0	2	1	92	0	0	53	5	15	6	k__Fungi;p__Ascomycota;c__Dothideomycetes;o__Pleosporales;f__Pleosporaceae;g__Alternaria;s__Alternaria_triglochinicola
OTU_313	0	0	0	0	0	0	0	1	0	0	16	0	0	0	0	0	0	0	26	0	10	0	0	1	0	1	3	0	0	0	0	0	0	4	0	16	0	0	0	0	0	0	0	0	0	k__Fungi;p__;c__;o__;f__;g__;s__
OTU_314	0	0	0	2	4	1	0	0	0	0	0	0	0	0	0	0	0	0	10	0	0	0	0	3	0	1	0	0	55	0	0	0	0	0	0	15	8	0	42	0	0	0	0	0	10	k__Fungi;p__Mucoromycota;c__Mucoromycetes;o__Mucorales;f__Mucoraceae;g__Mucor;s__Mucor_endophyticus
OTU_315	0	0	0	0	5	8	0	0	0	20	0	0	9	29	0	2	52	0	0	0	6	1	7	0	0	0	0	0	0	0	0	0	0	1	0	23	0	0	0	0	0	0	0	0	0	k__Fungi;p__;c__;o__;f__;g__;s__
OTU_316	0	0	0	0	0	0	0	0	0	0	0	0	0	0	0	0	0	0	0	0	0	0	0	0	0	0	0	153	0	0	0	0	0	0	2	0	0	0	0	0	0	0	0	0	0	k__Fungi;p__Basidiomycota;c__Agaricomycetes;o__Sebacinales;f__Sebacinaceae;g__Sebacina;s__
OTU_317	1038	497	23	626	1196	1851	756	1016	190	476	198	1042	647	1077	549	900	1185	989	1051	1113	388	586	1108	260	1135	1353	1118	953	701	1505	1084	284	1176	868	453	1020	795	13	799	1245	1326	763	798	1263	422	k__Fungi;p__;c__;o__;f__;g__;s__
OTU_318	7	0	0	0	6	7	5	1	0	0	0	0	3	1	3	10	0	1	0	2	10	0	10	4	4	0	0	0	0	1	0	0	4	0	0	3	5	0	0	2	4	0	0	4	0	No blast hit
OTU_319	61	4	56	23	2	2	5	6	1453	54	0	57	2	4	51	13	63	18	11	3	16	109	6	20	21	2	0	0	3	0	5	9	2	4	4	5	0	108	7	2	0	5	1	0	88	k__Fungi;p__Ascomycota;c__;o__;f__;g__;s__
OTU_320	1	1	0	0	0	4	0	0	4	2	0	6	3	1	5	8	2	1	0	0	0	0	1	8	4	0	0	1	2	2	6	0	1	0	2	8	6	0	2	1	3	14	3	14	0	No blast hit
OTU_321	0	3	0	0	0	0	0	0	0	0	68	0	34	0	0	0	0	0	0	0	0	0	0	0	0	0	0	0	0	0	0	0	0	0	0	0	0	0	0	0	0	0	8	0	0	k__Fungi;p__;c__;o__;f__;g__;s__
OTU_322	5	0	1	3	7	3	0	26	1	6	1	0	5	3	0	0	1	0	4	0	4	0	0	0	6	6	0	9	0	0	1	0	1	6	0	0	0	0	4	3	0	7	0	2	7	k__Fungi;p__Ascomycota;c__Sordariomycetes;o__Hypocreales;f__;g__;s__
OTU_323	0	0	0	0	0	0	0	0	0	0	0	0	0	0	0	0	0	0	0	0	0	0	0	3	0	0	0	0	0	0	1	352	0	0	0	0	0	0	0	0	0	0	0	0	0	k__Fungi;p__;c__;o__;f__;g__;s__
OTU_324	18	4	13	0	3	1	1	11	12	4	1	4	13	0	1	10	0	0	1	1	6	0	0	29	8	0	0	0	0	2	1	2	3	0	6	2	7	1	4	0	0	0	0	6	10	k__Fungi;p__;c__;o__;f__;g__;s__
OTU_325	0	96	9	0	0	0	6	2	7	2	19	8	17	0	0	0	0	0	0	2	0	0	0	0	0	2	1	0	8	0	11	0	0	0	0	3	0	0	0	0	0	2	0	1	0	k__Fungi;p__Ascomycota;c__Sordariomycetes;o__Melanosporales;f__Ceratostomataceae;g__Harzia;s__Harzia_verrucosa
OTU_326	0	0	0	0	0	0	0	0	0	0	0	0	0	0	0	0	0	0	0	0	0	0	0	0	0	0	0	0	0	0	0	136	1	0	0	0	0	0	0	0	3	0	0	0	0	k__Fungi;p__;c__;o__;f__;g__;s__
OTU_327	0	0	0	0	0	0	0	0	0	0	0	7	1	0	142	1	1	0	0	0	0	0	0	53	0	0	0	0	1	0	0	0	0	0	26	6	0	4	0	0	0	5	1	0	53	No blast hit
OTU_328	0	0	0	0	3	0	0	8	0	4	0	0	5	3	2	0	26	0	0	0	12	1	0	0	0	4	1	5	2	0	0	0	6	0	3	5	0	1	2	0	16	32	21	10	12	k__Fungi;p__;c__;o__;f__;g__;s__
OTU_329	0	0	0	0	12	0	0	0	0	28	0	10	0	0	1	164	12	0	0	0	0	0	0	14	0	0	1	0	0	0	0	1	0	2	6	0	2	0	0	0	0	0	0	0	5	k__Fungi;p__Mucoromycota;c__Mucoromycetes;o__Mucorales;f__Choanephoraceae;g__Choanephora;s__Choanephora_infundibulifera
OTU_330	0	0	0	0	15	4	0	1	0	0	0	0	18	13	4	0	13	26	5	12	10	16	0	0	8	1	1	0	0	2	13	2	1	0	5	0	0	0	2	0	0	0	0	6	0	k__Fungi;p__;c__;o__;f__;g__;s__
OTU_331	0	0	8	0	14	1	2	0	0	0	0	5	7	0	2	5	2	0	0	4	0	6	1	0	0	2	6	13	1	9	3	0	0	0	1	3	2	6	4	0	4	1	0	3	0	k__Fungi;p__;c__;o__;f__;g__;s__
OTU_332	6	0	2	8	3	0	4	0	1	1	3	3	0	3	18	13	0	0	1	2	10	0	2	36	0	4	2	0	3	17	0	7	0	1	0	1	5	9	7	4	11	0	0	0	0	k__Fungi;p__;c__;o__;f__;g__;s__
OTU_333	3	2	41	1	0	1	11	0	3	3	1	0	0	0	23	8	6	1	6	0	4	0	0	50	9	0	0	0	0	1	2	2	0	1	2	19	7	38	9	9	4	1	0	0	0	k__Fungi;p__;c__;o__;f__;g__;s__
OTU_334	8	45	1	0	12	0	0	0	4	0	0	0	1	1	0	0	1	7	0	0	7	0	0	0	0	1	0	0	1	0	22	31	0	0	21	12	0	0	6	0	1	1	0	0	1	k__Fungi;p__;c__;o__;f__;g__;s__
OTU_335	72	750	33	73	6	21	115	42	5	60	3	19	553	31	231	40	92	48	117	297	44	53	109	273	77	17	63	13	15	9	218	1605	68	112	1103	22	59	0	17	22	13	4	18	14	101	k__Fungi;p__;c__;o__;f__;g__;s__
OTU_336	0	0	0	0	0	0	0	0	0	0	0	42	0	0	0	0	0	0	0	0	0	0	0	0	0	0	0	0	0	0	0	0	0	107	0	0	0	0	0	0	0	0	0	0	0	k__Fungi;p__;c__;o__;f__;g__;s__
OTU_337	29	31	237	315	6	2	90	34	12	24	1104	28	32	36	63	27	11	30	25	27	8	5	25	44	20	15	6	22	6	11	25	5	8	9	26	19	7	15	9	6	14	7	8	12	38	k__Fungi;p__Ascomycota;c__Sordariomycetes;o__Hypocreales;f__Nectriaceae;g__Gibberella;s__Gibberella_intricans
OTU_338	0	0	0	0	0	1	0	0	0	0	0	0	0	0	0	0	4	0	0	0	0	1	0	0	0	0	0	0	0	114	0	35	0	0	0	0	0	0	2	0	0	0	4	0	0	k__Fungi;p__Ascomycota;c__Saccharomycetes;o__Saccharomycetales;f__Saccharomycetales_fam_Incertae_sedis;g__Candida;s__Candida_tropicalis
OTU_339	0	0	0	0	0	0	0	4	0	2	4	2	1	0	0	0	0	0	20	4	70	15	14	20	0	2	0	0	0	6	0	4	11	0	10	30	0	0	0	6	1	3	0	0	0	k__Fungi;p__Ascomycota;c__Sordariomycetes;o__Sordariales;f__Chaetomiaceae;g__Acrophialophora;s__Acrophialophora_levis
OTU_340	3	0	2	0	1	8	9	3	0	0	2	5	3	0	1	2	3	2	5	1	4	3	8	10	5	0	5	11	4	6	6	1	1	8	6	13	3	2	2	4	3	0	5	1	5	k__Fungi;p__;c__;o__;f__;g__;s__
OTU_341	0	0	0	0	1	0	0	35	0	0	0	0	0	0	1	0	0	3	0	0	0	0	64	1	7	0	0	0	0	0	0	0	0	8	0	0	12	0	0	0	25	0	0	9	0	k__Fungi;p__;c__;o__;f__;g__;s__
OTU_342	1	0	0	0	0	5	60	0	0	9	0	0	0	0	0	3	0	0	0	0	2	3	17	0	0	0	0	1	1	0	0	15	0	0	0	0	0	0	0	19	0	2	0	7	0	k__Fungi;p__Ascomycota;c__Sordariomycetes;o__Hypocreales;f__Ophiocordycipitaceae;g__Hirsutella;s__Hirsutella_vermicola
OTU_343	51	29	46	21	253	55	152	68	8	30	32	207	94	363	19	10	77	102	104	148	93	88	23	26	23	175	118	216	135	137	82	56	46	20	33	254	29	26	62	19	35	87	284	141	29	k__Fungi;p__;c__;o__;f__;g__;s__
OTU_344	1	0	0	2	0	0	0	0	0	4	0	0	7	0	0	8	1	0	0	0	0	2	0	41	8	0	0	0	0	0	2	2	5	0	10	0	0	0	2	0	0	0	0	0	3	k__Fungi;p__;c__;o__;f__;g__;s__
OTU_345	0	0	0	0	0	0	0	0	7	0	0	1	0	0	0	0	0	0	0	0	0	0	0	0	0	0	1	45	0	0	0	5	4	0	0	0	2	0	41	0	0	47	3	13	1	k__Fungi;p__;c__;o__;f__;g__;s__
OTU_346	2	0	0	49	3	0	11	0	0	0	5	0	0	10	1	1	0	0	0	0	1	0	1	0	0	0	0	0	0	0	4	0	0	0	0	0	0	0	18	0	2	0	0	1	0	k__Fungi;p__;c__;o__;f__;g__;s__
OTU_347	6	11	10	5	28	18	9	13	3	9	6	89	94	70	32	16	20	9	8	20	19	15	9	7	12	3	11	12	16	7	27	6	5	0	6	19	8	6	17	6	15	35	26	58	26	k__Fungi;p__Ascomycota;c__Sordariomycetes;o__Melanosporales;f__Melanosporaceae;g__Melanospora;s__Melanospora_singaporensis
OTU_348	0	18	0	5	0	2	0	5	0	0	2	13	0	0	0	2	0	2	0	0	3	0	10	10	6	0	0	0	0	7	0	0	3	0	0	10	16	0	0	0	0	0	0	0	4	k__Fungi;p__Ascomycota;c__Sordariomycetes;o__Sordariales;f__Chaetomiaceae;g__Acrophialophora;s__
OTU_349	0	0	0	0	0	0	0	7	0	0	0	0	0	0	0	0	0	1	0	0	0	0	0	7	0	0	0	0	0	0	0	97	0	0	0	0	0	2	0	0	6	0	0	0	0	No blast hit
OTU_350	3	0	1	0	0	1	0	2	1	5	0	5	10	6	2	0	4	7	1	12	15	0	0	11	20	10	1	377	4	0	0	0	22	2	2	10	187	147	159	0	20	9	25	19	0	k__Fungi;p__;c__;o__;f__;g__;s__
OTU_351	3	2	0	0	0	0	0	0	0	0	0	0	0	0	7	0	4	0	6	0	1	0	0	0	0	35	2	0	0	0	0	0	0	0	0	0	0	0	11	0	0	1	0	0	0	k__Fungi;p__Basidiomycota;c__Tremellomycetes;o__Tremellales;f__Bulleribasidiaceae;g__Hannaella;s__Hannaella_oryzae
OTU_352	2	2	0	0	0	0	0	0	2	1	5	0	0	0	0	0	0	0	0	0	0	0	3	1	0	23	0	0	0	0	0	0	0	0	0	0	0	0	0	0	0	0	0	0	115	k__Fungi;p__Mucoromycota;c__Mucoromycetes;o__Mucorales;f__Mucoraceae;g__Mucor;s__Mucor_circinelloides
OTU_353	4	0	4	10	0	0	8	0	0	0	0	2	1	0	0	11	0	0	0	0	1	0	0	0	0	0	0	0	2	1	0	1	1	0	0	5	0	3	0	0	1	0	0	16	0	No blast hit
OTU_354	0	0	2	0	0	0	19	4	0	0	0	0	0	4	0	0	0	0	0	0	0	0	0	0	0	0	0	0	0	4	1	0	37	0	0	1	61	0	0	45	9	0	0	0	0	k__Fungi;p__Ascomycota;c__;o__;f__;g__;s__
OTU_355	0	0	0	0	0	0	0	0	0	0	0	0	0	0	0	0	0	0	0	0	0	0	0	0	0	0	0	0	0	0	0	3	0	0	0	0	0	0	0	0	261	0	0	0	0	k__Fungi;p__Basidiomycota;c__Agaricomycetes;o__Agaricales;f__Entolomataceae;g__;s__
OTU_356	0	0	55	2	0	0	1	0	0	0	0	9	19	3	0	3	0	0	0	0	0	0	16	0	2	0	0	3	0	0	1	0	0	21	0	4	0	0	2	20	0	0	8	0	0	k__Fungi;p__;c__;o__;f__;g__;s__
OTU_357	0	0	0	44	2	1	0	0	14	0	0	0	0	17	0	0	0	32	0	3	26	0	0	0	26	0	5	0	21	0	0	28	0	1	0	0	0	17	0	0	0	0	0	0	47	k__Fungi;p__Ascomycota;c__Eurotiomycetes;o__Eurotiales;f__Aspergillaceae;g__Penicillium;s__Penicillium_dierckxii
OTU_358	0	0	0	0	0	0	0	0	3	0	0	2	0	0	0	0	0	0	0	0	0	0	0	0	0	0	0	0	0	0	0	163	0	0	0	0	0	0	0	0	0	0	0	0	0	k__Fungi;p__Ascomycota;c__Dothideomycetes;o__Pleosporales;f__;g__;s__
OTU_359	14	0	0	0	0	0	21	0	0	1	5	0	0	0	0	1	0	0	10	11	4	0	0	0	1	0	0	0	0	0	15	0	0	0	0	0	0	0	0	0	0	1	0	6	0	k__Fungi;p__;c__;o__;f__;g__;s__
OTU_360	5	0	1	8	6	0	6	0	0	0	0	7	1	4	4	0	0	0	1	0	0	3	1	0	0	0	0	1	0	0	3	0	2	0	0	0	4	3	0	1	7	0	1	3	0	k__Fungi;p__;c__;o__;f__;g__;s__
OTU_361	0	0	0	0	0	0	0	0	0	0	4	0	0	0	3	0	4	0	0	0	0	0	0	0	0	7	0	0	0	6	0	0	0	0	0	0	141	0	0	0	0	0	0	5	0	k__Fungi;p__;c__;o__;f__;g__;s__
OTU_362	0	0	0	0	0	0	0	0	0	30	0	0	0	0	0	0	0	1	0	4	0	1	0	6	0	0	0	0	0	0	7	0	0	1	0	0	1	0	0	0	5	0	0	0	22	k__Fungi;p__;c__;o__;f__;g__;s__
OTU_363	0	3	1	3	0	2	2	7	0	9	0	0	5	0	0	1	0	0	0	1	4	0	0	1	3	4	1	3	3	3	7	0	0	0	0	0	2	132	0	2	1	0	2	1	0	k__Fungi;p__;c__;o__;f__;g__;s__
OTU_364	2	0	0	0	0	0	0	9	0	0	0	0	0	4	3	0	3	0	0	0	0	5	0	2	0	0	0	0	3	0	1	0	15	0	0	7	0	21	0	0	0	0	0	3	0	k__Fungi;p__;c__;o__;f__;g__;s__
OTU_365	10	31	9	0	7	0	0	7	0	0	1	1	5	7	15	0	0	1	0	0	0	0	0	0	1	0	0	3	0	2	0	30	0	0	0	0	0	0	0	0	0	10	0	1	0	k__Fungi;p__Basidiomycota;c__Tremellomycetes;o__Filobasidiales;f__Filobasidiaceae;g__Naganishia;s__
OTU_366	0	0	0	0	0	0	0	0	0	0	0	0	0	3	0	0	0	0	0	1	0	0	0	0	0	0	0	0	0	0	0	128	0	0	0	0	0	0	2	0	0	0	0	0	0	k__Fungi;p__Ascomycota;c__Dothideomycetes;o__Pleosporales;f__Trematosphaeriaceae;g__Medicopsis;s__Medicopsis_romeroi
OTU_367	1	0	8	0	0	0	0	0	0	0	0	0	0	0	0	0	159	0	0	0	1	0	0	4	0	0	0	0	0	0	0	0	0	0	0	0	0	0	0	0	0	0	0	0	0	No blast hit
OTU_368	0	0	0	0	0	0	0	0	0	0	0	0	0	0	5	0	0	0	0	0	0	0	68	0	0	0	0	0	0	0	4	0	2	0	0	6	0	0	0	5	0	0	0	0	0	k__Fungi;p__Basidiomycota;c__Tremellomycetes;o__Trichosporonales;f__Trichosporonaceae;g__Apiotrichum;s__Apiotrichum_loubieri
OTU_369	0	0	0	0	0	0	0	0	0	0	0	0	0	0	0	0	0	0	0	0	0	0	0	0	0	0	0	0	0	0	0	263	2	0	0	0	0	0	2	0	0	0	0	0	0	k__Fungi;p__;c__;o__;f__;g__;s__
OTU_370	51	0	0	0	0	0	0	13	0	0	0	0	2	0	0	46	0	0	17	0	0	0	0	0	0	0	0	0	0	0	0	0	0	0	0	0	0	0	0	0	0	0	0	0	0	k__Fungi;p__Basidiomycota;c__Agaricomycetes;o__Agaricales;f__Tricholomataceae;g__Arrhenia;s__Arrhenia_sphagnicola
OTU_371	1	0	2	8	5	5	7	0	0	3	0	0	6	4	2	10	0	7	3	21	8	3	0	1	3	0	6	6	1	8	9	0	8	0	5	0	42	0	8	0	29	13	8	9	1	k__Fungi;p__Ascomycota;c__Sordariomycetes;o__Sordariales;f__Lasiosphaeriaceae;g__Schizothecium;s__Schizothecium_inaequale
OTU_372	0	0	0	0	0	1	0	51	26	0	1	2	5	1	0	1	0	7	2	0	6	0	0	0	0	0	2	3	1	1	1	1	6	1	0	1	4	4	2	1	12	2	1	0	1	k__Fungi;p__;c__;o__;f__;g__;s__
OTU_373	0	0	0	0	0	0	0	0	0	0	0	0	0	0	0	0	0	0	0	0	0	0	0	0	0	0	0	0	0	0	0	130	0	0	0	0	0	1	0	0	0	0	0	0	0	k__Fungi;p__Ascomycota;c__Dothideomycetes;o__Pleosporales;f__Pleosporales_fam_Incertae_sedis;g__Hermatomyces;s__
OTU_374	15	0	2	0	3	0	0	1	3	0	0	11	0	19	0	5	76	2	0	25	59	0	21	26	1	1	0	1	1	0	39	0	0	17	0	0	0	0	0	0	18	0	5	55	4	k__Fungi;p__;c__;o__;f__;g__;s__
OTU_375	9	0	2	1	0	6	14	9	0	12	1	12	0	0	2	7	7	5	1	2	2	0	1	0	8	0	0	0	6	0	3	1	1	7	7	6	9	1	2	4	2	5	0	7	35	k__Fungi;p__;c__;o__;f__;g__;s__
OTU_376	0	0	0	1	0	0	0	17	0	0	0	0	0	0	0	13	15	1	11	5	2	0	0	0	0	0	0	0	0	0	3	0	0	5	0	3	99	0	2	0	0	0	3	2	4	k__Fungi;p__;c__;o__;f__;g__;s__
OTU_377	4	0	0	0	10	0	4	2	0	0	0	0	0	0	0	12	38	0	4	5	9	0	0	3	12	0	0	0	0	0	0	0	0	0	2	3	0	0	4	9	0	0	10	0	6	k__Fungi;p__Chytridiomycota;c__Spizellomycetes;o__Spizellomycetales;f__Powellomycetaceae;g__;s__
OTU_378	58	0	0	0	0	0	0	0	0	0	0	0	0	0	0	1	0	1	2	0	0	1	0	0	0	0	0	0	0	0	1	1	0	0	2	0	0	0	0	0	0	2	0	0	0	k__Fungi;p__;c__;o__;f__;g__;s__
OTU_379	0	0	3	7	2	7	1	4	0	2	0	7	16	8	16	8	5	4	9	6	15	8	21	29	8	0	3	7	1	2	7	2	6	7	13	3	1	1	0	0	1	11	18	6	13	k__Fungi;p__Ascomycota;c__Eurotiomycetes;o__Onygenales;f__Gymnoascaceae;g__Gymnoascus;s__
OTU_380	2	0	0	0	0	1	0	0	4	0	0	0	2	0	0	2	2	6	2	1	1	0	1	4	5	0	1	9	0	3	4	0	0	0	0	3	6	0	2	1	10	3	0	4	0	k__Fungi;p__;c__;o__;f__;g__;s__
OTU_381	0	4	2	0	0	0	0	0	1	0	0	0	1	2	6	12	0	1	0	0	0	1	0	0	10	0	1	0	1	0	0	0	5	0	0	4	0	0	0	0	0	0	17	10	0	k__Fungi;p__Ascomycota;c__Dothideomycetes;o__Pleosporales;f__Sporormiaceae;g__Preussia;s__Preussia_funiculata
OTU_382	0	0	0	0	8	0	0	0	0	0	0	0	0	1	1	0	0	0	0	0	0	0	0	0	0	0	0	0	0	0	0	82	0	0	0	0	5	20	0	0	0	6	0	0	0	k__Fungi;p__Mortierellomycota;c__Mortierellomycetes;o__Mortierellales;f__Mortierellaceae;g__Mortierella;s__
OTU_383	0	0	0	2	0	0	0	0	0	0	0	0	0	17	0	2	3	0	0	0	0	0	3	0	10	3	0	13	0	0	0	3	0	0	1	0	0	2	6	20	0	0	9	17	0	k__Fungi;p__Mortierellomycota;c__Mortierellomycetes;o__Mortierellales;f__Mortierellaceae;g__;s__
OTU_384	0	0	0	0	0	0	0	0	0	2	0	0	0	0	0	0	0	0	0	0	0	5	0	55	0	0	0	0	0	0	0	0	1	0	0	0	0	0	0	8	0	0	0	0	19	k__Fungi;p__;c__;o__;f__;g__;s__
OTU_385	2	2	11	27	15	11	9	18	2	9	14	16	12	8	8	9	1	10	18	6	32	16	22	6	9	8	6	5	16	8	13	8	4	13	10	10	18	0	0	4	4	12	11	20	24	k__Fungi;p__;c__;o__;f__;g__;s__
OTU_386	29	0	1	0	0	0	0	0	0	0	0	0	0	0	0	0	0	0	0	0	0	0	0	0	0	1	0	0	0	5	0	0	0	0	4	31	0	4	0	0	0	0	0	0	0	k__Fungi;p__Mortierellomycota;c__Mortierellomycetes;o__Mortierellales;f__;g__;s__
OTU_387	0	0	0	20	0	5	0	8	0	0	0	0	0	0	0	0	1	23	0	0	0	0	0	12	17	0	0	4	0	0	5	0	0	0	0	0	0	0	0	0	3	0	0	0	0	k__Fungi;p__;c__;o__;f__;g__;s__
OTU_388	0	0	0	1	7	0	0	5	0	0	0	0	2	0	0	0	0	1	1	0	4	1	0	33	1	0	0	0	0	0	7	1	0	0	1	0	1	0	0	1	0	0	2	0	9	k__Fungi;p__Ascomycota;c__;o__;f__;g__;s__
OTU_389	5	0	0	0	0	0	0	0	1	0	0	0	0	0	0	5	0	0	0	0	0	0	3	4	0	0	4	0	133	4	0	0	0	0	2	0	0	1	0	0	0	0	0	3	0	k__Fungi;p__;c__;o__;f__;g__;s__
OTU_390	0	0	0	9	5	1	0	0	0	0	0	9	0	0	0	0	0	0	0	0	74	0	0	10	61	0	0	0	0	3	3	5	0	0	4	0	3	0	0	0	0	0	14	3	8	k__Fungi;p__Ascomycota;c__Sordariomycetes;o__Coniochaetales;f__;g__;s__
OTU_391	7	0	0	0	3	2	0	0	0	6	0	0	0	0	5	0	0	0	0	0	4	0	0	0	0	2	0	24	2	0	0	0	0	0	0	2	5	0	4	0	8	0	9	6	1	k__Fungi;p__Basidiomycota;c__Agaricomycetes;o__Agaricales;f__Clavariaceae;g__Clavaria;s__Clavaria_falcata
OTU_392	1	0	2	19	5	3	1	1	0	0	0	9	8	2	0	9	11	2	0	3	27	3	11	11	4	15	3	14	12	0	1	2	4	5	1	0	0	4	2	0	3	2	5	0	2	k__Fungi;p__;c__;o__;f__;g__;s__
OTU_393	0	0	1	11	9	0	0	7	0	0	0	6	0	0	1	6	0	0	37	3	16	1	0	0	0	0	0	2	0	18	5	0	0	0	0	0	4	7	0	4	0	1	4	2	8	k__Fungi;p__;c__;o__;f__;g__;s__
OTU_394	9	11	0	0	1	0	0	0	0	0	1	1	18	6	5	2	0	0	0	0	9	8	5	0	1	1	1	7	2	7	1	1	0	4	9	2	34	5	6	0	3	13	1	7	9	k__Fungi;p__Ascomycota;c__Eurotiomycetes;o__Eurotiales;f__Aspergillaceae;g__Aspergillus;s__Aspergillus_calidoustus
OTU_395	0	0	0	5	0	0	4	10	0	0	0	0	0	0	1	1	0	0	0	0	3	0	2	0	0	5	1	4	5	0	0	0	0	0	0	0	0	2	116	0	0	59	4	31	5	k__Fungi;p__Basidiomycota;c__Agaricomycetes;o__Boletales;f__Coniophoraceae;g__Coniophora;s__
OTU_396	0	0	0	0	0	0	0	0	0	0	0	0	4	5	8	7	6	0	0	0	0	0	0	0	6	0	0	1	0	0	0	50	3	7	0	0	4	0	20	0	0	6	5	4	0	k__Fungi;p__Ascomycota;c__Dothideomycetes;o__Pleosporales;f__Didymellaceae;g__Epicoccum;s__Epicoccum_nigrum
OTU_397	0	0	0	0	0	0	1	2	12	0	14	0	6	1	3	0	3	51	0	0	0	0	0	0	0	0	0	4	24	0	0	0	0	0	0	22	0	1	0	0	29	0	0	0	0	k__Fungi;p__;c__;o__;f__;g__;s__
OTU_398	4	0	0	56	0	0	0	0	0	0	0	1	0	0	6	0	7	6	0	0	0	0	1	0	0	0	0	0	0	0	2	2	1	0	0	2	0	0	0	4	0	0	0	0	0	k__Fungi;p__Ascomycota;c__Sordariomycetes;o__Melanosporales;f__Melanosporaceae;g__Melanospora;s__Melanospora_singaporensis
OTU_399	0	0	3	0	4	0	0	0	0	0	0	0	0	0	0	0	0	0	0	0	0	0	0	0	0	0	0	0	0	0	0	0	0	0	0	0	0	0	2	0	97	0	0	2	0	k__Fungi;p__Ascomycota;c__Dothideomycetes;o__Pleosporales;f__;g__;s__
OTU_400	2	0	0	0	0	5	10	9	0	3	0	10	2	0	13	3	14	3	14	3	9	1	0	7	8	10	1	4	0	3	3	1	13	14	2	3	8	0	0	13	0	3	13	3	3	k__Fungi;p__;c__;o__;f__;g__;s__
OTU_401	0	0	0	0	0	15	0	0	0	2	0	1	0	2	25	5	2	0	0	0	0	0	0	0	0	0	0	0	0	1	0	0	0	0	6	0	0	0	0	0	4	0	0	0	1	k__Fungi;p__;c__;o__;f__;g__;s__
OTU_402	3	0	0	0	5	1	0	0	0	0	0	1	0	0	0	1	9	0	0	0	0	0	1	0	0	0	0	1	6	1	2	0	0	12	0	0	0	0	4	1	0	1	0	1	0	k__Fungi;p__;c__;o__;f__;g__;s__
OTU_403	4	0	0	11	0	0	40	21	0	0	0	0	0	2	0	0	0	0	0	0	0	0	0	0	0	0	0	0	0	0	0	0	0	1	0	0	0	0	0	0	0	0	1	0	0	k__Fungi;p__;c__;o__;f__;g__;s__
OTU_404	0	0	0	0	0	0	0	0	0	0	0	9	1	0	0	0	0	0	0	1	0	0	0	0	5	0	1	0	0	0	0	56	3	7	0	0	4	6	0	0	1	0	0	0	5	k__Fungi;p__Ascomycota;c__Dothideomycetes;o__Pleosporales;f__Didymellaceae;g__Ascochyta;s__Ascochyta_medicaginicola
OTU_405	4	4	1	0	0	0	0	0	0	1	0	4	0	0	0	0	0	3	0	5	2	0	0	5	1	0	0	4	0	0	0	0	0	48	6	1	0	0	0	5	0	0	0	0	0	k__Fungi;p__;c__;o__;f__;g__;s__
OTU_406	0	0	0	0	0	0	0	0	0	0	0	0	0	0	0	0	0	0	0	7	0	0	0	0	0	0	0	0	0	0	15	0	0	0	0	0	0	0	16	0	0	51	0	0	0	k__Fungi;p__;c__;o__;f__;g__;s__
OTU_407	0	2	0	0	1	0	1	6	2	0	0	0	0	0	0	2	0	0	1	6	2	5	0	1	8	0	0	2	0	0	0	0	15	4	0	0	1	5	6	9	4	0	0	0	2	k__Fungi;p__;c__;o__;f__;g__;s__
OTU_408	4	1	3	2	7	0	9	7	6	0	0	9	8	4	5	6	0	6	0	5	13	0	9	11	0	10	23	2	0	0	6	0	2	1	1	0	2	4	2	1	0	0	1	15	4	k__Fungi;p__;c__;o__;f__;g__;s__
OTU_409	0	0	0	7	0	0	0	0	0	0	0	0	0	0	0	0	0	6	6	0	0	0	0	0	13	0	0	0	1	0	0	0	0	9	1	0	21	0	0	3	0	6	0	0	0	k__Fungi;p__Ascomycota;c__Sordariomycetes;o__Hypocreales;f__Cordycipitaceae;g__Lecanicillium;s__Lecanicillium_psalliotae
OTU_410	2	0	1	4	0	0	7	1	0	1	5	0	4	0	0	9	10	0	0	2	0	0	0	2	0	3	0	6	6	10	1	0	7	1	3	19	11	16	4	1	3	4	0	3	0	k__Fungi;p__;c__;o__;f__;g__;s__
OTU_411	0	8	0	0	0	13	0	0	0	0	0	0	0	0	0	0	0	0	5	0	0	0	0	11	5	0	0	0	0	0	0	0	0	0	0	0	0	0	2	0	0	0	66	0	0	k__Fungi;p__;c__;o__;f__;g__;s__
OTU_412	1	0	0	92	2	4	2	6	0	0	3	0	0	0	0	0	0	0	0	0	0	0	2	13	3	0	0	0	0	0	0	31	1	1	0	2	3	0	2	0	1	0	1	0	48	k__Fungi;p__;c__;o__;f__;g__;s__
OTU_413	0	0	0	0	0	23	0	0	0	0	0	0	0	0	0	0	0	0	0	54	0	108	0	0	0	0	0	0	0	0	54	0	0	0	0	0	0	23	0	0	0	0	0	0	0	k__Fungi;p__;c__;o__;f__;g__;s__
OTU_414	1	1	0	0	0	7	0	0	0	2	0	0	7	0	0	0	0	0	0	0	6	0	0	6	0	0	0	1	1	0	5	0	1	1	2	2	0	0	2	0	0	3	2	0	0	k__Fungi;p__Mucoromycota;c__Mucoromycetes;o__Mucorales;f__Mucoraceae;g__Apophysomyces;s__Apophysomyces_variabilis
OTU_415	0	0	0	0	0	3	0	0	0	0	0	0	0	0	0	0	0	0	0	0	0	0	0	45	0	0	0	0	0	0	0	0	0	0	3	0	0	0	0	0	0	0	0	14	0	No blast hit
OTU_416	14	0	0	0	0	5	0	0	0	0	0	0	0	0	0	0	3	0	0	5	8	0	0	2	0	0	0	0	0	3	0	9	1	6	0	0	0	1	0	0	0	0	3	0	0	k__Fungi;p__Ascomycota;c__Leotiomycetes;o__Thelebolales;f__Thelebolaceae;g__Thelebolus;s__Thelebolus_microsporus
OTU_417	0	19	0	0	0	0	8	0	0	0	0	0	9	0	0	0	0	0	11	0	0	0	0	0	10	0	0	0	0	0	0	0	0	0	0	1	1	0	0	0	0	0	0	2	14	k__Fungi;p__;c__;o__;f__;g__;s__
OTU_418	0	0	0	0	7	0	0	0	0	0	0	10	0	0	15	0	0	0	0	0	0	0	4	0	0	0	0	0	0	2	0	0	0	0	0	0	0	0	38	0	0	8	0	9	0	k__Fungi;p__;c__;o__;f__;g__;s__
OTU_419	0	0	0	0	0	0	2	8	0	0	0	0	2	34	0	0	0	4	0	0	3	0	19	0	0	0	0	15	11	0	0	0	3	0	0	0	0	0	2	0	0	0	0	0	11	k__Fungi;p__;c__;o__;f__;g__;s__
OTU_420	4	0	0	0	0	0	0	5	1	1	0	1	0	4	1	0	6	0	1	2	2	8	2	0	15	1	0	0	6	9	0	0	0	0	1	2	4	0	0	6	0	0	0	0	0	k__Fungi;p__;c__;o__;f__;g__;s__
OTU_421	0	0	0	0	0	0	0	0	0	0	0	51	0	0	9	0	28	0	33	0	0	0	0	0	39	0	0	0	0	0	0	0	0	0	0	0	0	0	0	0	0	0	0	0	13	k__Fungi;p__;c__;o__;f__;g__;s__
OTU_422	0	2	0	4	1	0	10	0	3	1	0	5	0	3	2	1	0	0	0	0	5	0	9	25	10	0	0	5	2	7	0	0	0	3	6	2	0	0	2	1	0	0	6	5	4	k__Fungi;p__Ascomycota;c__;o__;f__;g__;s__
OTU_423	34	6	2	11	6	8	5	14	7	5	3	12	3	9	32	31	22	35	14	9	8	4	15	7	26	2	4	6	5	0	7	7	30	51	5	12	32	5	4	8	9	16	16	13	21	k__Fungi;p__;c__;o__;f__;g__;s__
OTU_424	0	0	1	0	0	0	0	0	0	0	0	0	0	0	0	0	0	5	0	0	0	2	17	0	0	7	0	2	0	0	0	0	0	0	0	0	5	0	0	0	0	3	0	0	0	k__Fungi;p__;c__;o__;f__;g__;s__
OTU_425	715	342	6	403	761	1178	439	640	95	304	38	189	115	217	119	648	626	635	627	731	194	324	622	137	821	986	634	604	508	838	752	161	617	670	362	759	425	4	532	859	751	135	144	218	64	k__Fungi;p__;c__;o__;f__;g__;s__
OTU_426	0	0	0	0	1	3	0	0	0	0	0	0	1	0	1	0	4	0	0	10	1	0	0	0	0	0	2	1	0	0	11	0	0	0	2	2	0	0	0	0	0	1	1	1	5	k__Fungi;p__;c__;o__;f__;g__;s__
OTU_427	0	0	0	1	0	1	0	2	0	0	0	2	9	0	0	9	3	2	0	2	0	0	1	0	0	0	1	1	3	4	6	0	0	0	0	0	0	0	0	1	5	2	0	0	7	No blast hit
OTU_428	0	0	0	0	29	0	0	0	0	0	0	0	0	0	0	0	0	0	0	0	0	0	0	0	0	7	0	0	1	0	0	0	0	0	0	0	0	7	0	0	0	0	0	0	22	k__Fungi;p__Ascomycota;c__Pezizomycetes;o__Pezizales;f__Pyronemataceae;g__Aleuria;s__Aleuria_aurantia
OTU_429	0	0	0	0	0	0	0	0	0	3	0	0	0	0	0	13	0	0	0	0	0	1	0	62	3	0	0	0	0	0	5	0	0	0	0	0	0	6	0	0	0	0	0	0	0	k__Fungi;p__Ascomycota;c__Sordariomycetes;o__;f__;g__;s__
OTU_430	0	0	0	0	0	0	0	0	0	0	4	6	11	7	7	0	0	0	0	0	0	0	0	0	0	0	0	0	0	0	0	35	0	0	0	0	3	0	0	0	0	5	10	4	9	k__Fungi;p__;c__;o__;f__;g__;s__
OTU_431	0	0	0	0	0	0	2	0	0	0	0	0	0	0	0	0	0	0	0	0	0	0	0	0	0	3	0	1	3	0	0	0	0	0	110	0	0	0	0	0	0	0	0	0	0	k__Fungi;p__Ascomycota;c__Orbiliomycetes;o__Orbiliales;f__Orbiliales_fam_Incertae_sedis;g__Vermispora;s__Vermispora_spermatophaga
OTU_432	0	0	0	3	0	0	1	4	0	3	2	0	0	1	0	4	1	3	3	0	0	0	2	2	4	0	0	0	3	0	0	0	0	14	1	0	0	0	2	2	0	0	0	8	0	k__Fungi;p__Ascomycota;c__;o__;f__;g__;s__
OTU_433	0	0	0	0	0	0	3	0	0	0	10	13	8	10	11	0	0	0	0	1	0	0	0	0	0	0	0	0	0	0	0	0	0	0	0	0	1	0	0	0	0	8	13	4	11	k__Fungi;p__Ascomycota;c__Saccharomycetes;o__Saccharomycetales;f__Pichiaceae;g__Pichia;s__Pichia_occidentalis
OTU_434	0	0	0	0	0	0	0	0	1	0	1	0	0	2	0	0	4	0	0	0	0	0	0	0	0	0	4	0	0	2	0	185	0	0	0	0	0	0	0	0	0	1	0	0	0	k__Fungi;p__Basidiomycota;c__Tremellomycetes;o__Trichosporonales;f__Trichosporonaceae;g__Trichosporon;s__
OTU_435	1	0	0	0	0	1	0	0	0	0	0	0	0	0	3	1	19	0	0	4	0	0	14	2	2	0	0	0	0	3	29	0	8	1	0	0	0	0	0	0	0	0	0	0	7	k__Fungi;p__;c__;o__;f__;g__;s__
OTU_436	0	0	0	0	0	0	0	0	0	0	6	0	0	0	0	0	0	0	0	0	3	0	0	0	0	0	0	0	0	0	0	0	0	0	0	0	0	4	117	0	0	73	6	17	0	k__Fungi;p__Ascomycota;c__Dothideomycetes;o__Pleosporales;f__Pleosporaceae;g__Neocamarosporium;s__Neocamarosporium_goegapense
OTU_437	7	0	0	6	0	0	0	0	1	2	0	25	11	4	80	0	4	0	1	1	1	0	4	0	2	6	5	1	0	0	1	0	0	29	0	0	0	0	2	0	1	0	19	8	0	k__Fungi;p__;c__;o__;f__;g__;s__
OTU_438	25	18	0	0	0	4	0	0	0	0	0	1	0	0	6	0	1	0	0	2	0	0	1	0	0	0	0	0	0	0	0	0	0	0	0	0	0	0	9	0	0	0	0	0	0	k__Fungi;p__;c__;o__;f__;g__;s__
OTU_439	0	8	0	8	0	0	0	0	0	1	0	2	0	0	0	0	0	0	0	0	0	0	5	0	2	0	0	0	0	0	0	9	0	12	0	0	0	0	2	7	0	0	0	0	0	No blast hit
OTU_440	0	1	0	11	0	0	4	2	0	0	1	0	11	0	0	2	12	6	4	4	0	2	17	0	0	6	0	5	0	3	0	0	0	0	0	0	3	0	0	1	4	5	0	0	0	k__Fungi;p__;c__;o__;f__;g__;s__
OTU_441	128	98	29	241	193	383	221	360	32	157	58	216	322	332	136	182	375	247	228	117	155	143	428	87	236	170	208	343	337	271	178	188	183	219	91	190	374	48	160	29	140	101	111	180	363	k__Fungi;p__;c__;o__;f__;g__;s__
OTU_442	53	0	19	20	16	16	16	84	7	7	4	13	4	5	11	19	15	19	28	22	66	6	1	38	5	39	19	25	14	15	22	6	75	20	14	6	26	6	4	14	7	6	38	7	6	k__Fungi;p__Mortierellomycota;c__Mortierellomycetes;o__Mortierellales;f__Mortierellaceae;g__;s__
OTU_443	0	0	0	0	0	0	0	0	0	0	0	5	0	0	0	0	0	3	0	0	0	0	0	0	0	0	0	0	0	0	0	337	0	0	0	0	0	1	0	0	0	0	0	0	0	k__Fungi;p__Basidiomycota;c__Agaricomycetes;o__Trechisporales;f__;g__;s__
OTU_444	0	0	0	0	0	0	0	0	0	232	0	0	0	0	0	0	0	0	0	0	0	0	0	0	0	0	0	0	0	0	0	0	0	0	0	0	0	0	0	0	0	0	0	0	0	k__Fungi;p__Glomeromycota;c__Glomeromycetes;o__Glomerales;f__Glomeraceae;g__;s__
OTU_445	0	6	4	1	5	14	5	14	0	0	0	9	1	0	0	0	8	26	1	0	8	8	2	0	0	0	22	6	9	14	3	1	0	0	0	16	34	0	7	1	0	0	4	3	0	k__Fungi;p__;c__;o__;f__;g__;s__
OTU_446	0	0	0	29	1	0	0	0	4	0	0	0	0	17	0	0	0	21	0	0	41	0	0	0	17	0	8	0	25	0	0	10	0	0	0	0	0	8	0	0	0	0	0	0	44	k__Fungi;p__;c__;o__;f__;g__;s__
OTU_447	0	0	0	0	0	0	0	0	0	0	0	0	0	0	0	0	0	0	0	0	5	0	1	0	0	0	0	0	0	0	0	0	2	0	0	0	0	2	22	0	0	13	5	13	0	k__Fungi;p__Basidiomycota;c__Tremellomycetes;o__Tremellales;f__Rhynchogastremataceae;g__Papiliotrema;s__Papiliotrema_aurea
OTU_448	0	0	0	0	0	0	0	0	0	1	0	0	0	0	0	0	0	0	0	4	0	0	0	0	0	0	0	4	0	0	0	0	0	0	0	0	0	0	4	0	19	0	0	24	4	k__Fungi;p__;c__;o__;f__;g__;s__
OTU_449	0	14	0	0	0	1	0	3	0	0	0	0	0	10	0	0	0	0	0	0	0	61	0	0	0	0	0	0	0	0	0	0	7	1	0	0	0	3	0	0	0	0	0	0	0	k__Fungi;p__;c__;o__;f__;g__;s__
OTU_450	4	0	0	0	0	0	0	0	0	2	0	0	0	0	0	0	0	6	0	2	0	0	0	0	1	0	1	0	0	1	0	0	0	0	0	9	0	0	0	0	0	75	0	0	0	k__Fungi;p__;c__;o__;f__;g__;s__
OTU_451	2	0	0	0	0	0	4	0	0	21	0	0	0	0	0	0	0	0	0	1	0	0	4	0	0	10	2	0	0	0	0	4	0	8	0	0	8	0	0	0	0	0	0	2	27	k__Fungi;p__;c__;o__;f__;g__;s__
OTU_452	65	13	315	65	41	13	78	63	3	105	4	71	8	6	71	49	174	27	46	8	29	4	34	219	79	18	62	15	12	34	25	166	137	116	56	101	6	0	6	7	165	0	5	5	39	k__Fungi;p__;c__;o__;f__;g__;s__
OTU_453	0	0	0	0	0	0	0	0	0	0	0	1	13	0	0	0	0	0	0	0	0	0	45	0	0	0	0	0	0	0	0	0	0	0	0	0	0	0	0	0	0	0	2	0	0	k__Fungi;p__;c__;o__;f__;g__;s__
OTU_454	1	0	0	5	9	0	3	3	5	0	4	16	0	0	5	11	0	3	0	1	0	0	0	13	0	2	4	0	1	3	0	0	6	7	3	5	0	0	2	7	0	0	0	2	1	k__Fungi;p__;c__;o__;f__;g__;s__
OTU_455	745	569	1	464	922	1755	571	797	128	379	29	154	77	277	147	760	887	699	1116	797	194	419	577	127	711	901	723	703	577	976	1024	194	855	686	371	979	607	5	472	902	1299	149	94	220	56	k__Fungi;p__;c__;o__;f__;g__;s__
OTU_456	409	105	7	95	68	161	171	108	21	94	80	352	210	46	133	137	208	104	348	184	83	71	107	41	50	185	80	108	146	137	166	78	321	117	74	103	90	13	82	109	98	115	641	268	96	k__Fungi;p__Mortierellomycota;c__Mortierellomycetes;o__Mortierellales;f__Mortierellaceae;g__Mortierella;s__
OTU_457	17	17	0	9	0	0	0	0	0	0	0	2	0	0	0	0	0	0	0	0	0	0	0	0	0	0	0	1	0	0	0	3	0	0	0	0	2	0	0	0	0	0	0	0	0	k__Fungi;p__Ascomycota;c__Leotiomycetes;o__Thelebolales;f__Pseudeurotiaceae;g__Pseudeurotium;s__
OTU_458	0	0	0	0	0	0	0	0	0	9	0	2	0	0	0	0	19	0	0	0	13	0	4	0	0	3	2	0	11	14	3	0	0	2	0	10	15	2	0	0	4	2	0	0	0	k__Fungi;p__;c__;o__;f__;g__;s__
OTU_459	0	0	0	0	0	0	0	0	0	0	0	0	4	0	0	0	2	0	2	2	12	0	0	0	8	0	0	51	4	0	0	0	0	11	0	0	34	22	33	0	2	17	4	0	0	k__Fungi;p__Ascomycota;c__Dothideomycetes;o__Capnodiales;f__Mycosphaerellaceae;g__;s__
OTU_460	0	0	0	0	0	0	0	0	0	0	0	0	0	0	0	0	0	0	0	0	0	0	0	0	0	0	0	0	1	0	0	0	0	0	0	0	0	0	0	0	15	0	45	5	3	k__Fungi;p__;c__;o__;f__;g__;s__
OTU_461	5	0	8	0	0	0	0	0	0	0	0	0	0	0	5	0	0	0	0	0	0	0	0	0	0	0	0	0	0	0	1	0	0	0	4	0	0	112	0	0	0	0	0	0	0	k__Fungi;p__Ascomycota;c__Dothideomycetes;o__Pleosporales;f__Pleosporaceae;g__Alternaria;s__Alternaria_rosae
OTU_462	0	0	0	0	0	0	0	63	7	0	0	0	0	0	0	0	0	0	0	0	0	0	1	4	0	0	0	0	0	0	0	0	0	0	0	0	0	0	0	0	0	0	0	0	0	k__Fungi;p__;c__;o__;f__;g__;s__
OTU_463	0	0	0	0	0	0	0	0	0	0	0	0	0	0	0	0	0	0	0	0	0	0	0	0	0	0	0	0	0	0	0	89	0	0	0	0	0	0	0	0	0	0	0	0	0	k__Fungi;p__Ascomycota;c__Saccharomycetes;o__Saccharomycetales;f__;g__;s__
OTU_464	0	1	0	0	1	0	0	58	4	0	0	0	1	0	0	0	0	0	0	0	0	1	4	22	0	2	0	3	4	5	1	0	1	0	4	8	0	4	0	1	0	5	9	3	10	k__Fungi;p__;c__;o__;f__;g__;s__
OTU_465	0	0	0	0	0	0	0	0	1	0	0	0	0	0	0	0	0	0	0	0	0	59	0	0	2	0	0	0	0	0	0	0	1	0	0	0	0	0	0	0	0	0	0	0	0	k__Fungi;p__Ascomycota;c__Dothideomycetes;o__Pleosporales;f__Phaeosphaeriaceae;g__Parastagonospora;s__Parastagonospora_avenae
OTU_466	1	11	0	9	0	1	0	1	0	0	0	10	7	1	0	0	0	0	3	32	0	0	0	0	0	7	0	3	0	0	45	0	0	0	0	0	8	0	4	0	4	0	0	2	9	k__Fungi;p__Ascomycota;c__Dothideomycetes;o__Dothideomycetes_ord_Incertae_sedis;f__Eremomycetaceae;g__Arthrographis;s__Arthrographis_curvata
OTU_467	4	1	1	5	2	0	2	6	0	1	4	3	17	2	4	2	5	3	7	0	4	4	1	0	9	7	3	5	4	7	2	1	1	3	2	6	0	4	16	0	7	6	1	10	2	k__Fungi;p__;c__;o__;f__;g__;s__
OTU_468	3	0	15	1	10	16	0	3	2	3	0	6	0	9	2	0	4	5	34	5	2	0	1	2	0	2	0	17	0	5	3	3	1	4	2	43	19	0	2	2	2	9	3	33	11	k__Fungi;p__Basidiomycota;c__;o__;f__;g__;s__
OTU_469	0	0	0	0	0	0	0	0	0	0	0	0	15	0	0	0	0	0	0	0	0	0	0	59	0	0	0	0	0	1	0	0	0	1	0	0	0	0	2	0	0	0	0	0	0	k__Fungi;p__;c__;o__;f__;g__;s__
OTU_470	0	0	0	0	0	0	0	52	0	0	0	0	0	0	0	0	0	0	0	0	0	0	0	13	0	0	0	0	0	0	0	0	0	0	0	0	2	0	0	0	0	0	0	0	0	k__Fungi;p__;c__;o__;f__;g__;s__
OTU_471	0	0	0	0	0	15	0	0	0	0	0	0	0	0	0	0	0	0	0	0	0	0	0	0	0	0	0	0	0	0	0	44	2	0	0	0	0	1	0	0	0	0	0	0	0	k__Fungi;p__Mortierellomycota;c__Mortierellomycetes;o__Mortierellales;f__Mortierellaceae;g__Mortierella;s__
OTU_472	0	1	0	1	0	0	0	0	0	0	0	0	0	0	0	1	9	1	0	0	0	0	3	0	1	0	4	0	0	6	0	0	0	0	3	6	0	0	0	0	0	2	0	0	0	k__Fungi;p__Ascomycota;c__Leotiomycetes;o__Helotiales;f__;g__;s__
OTU_473	3	0	0	0	0	0	0	0	3	0	0	1	10	3	3	0	3	0	0	0	1	1	2	0	0	0	0	0	0	0	2	0	2	4	0	0	0	0	0	0	0	13	0	0	0	k__Fungi;p__Basidiomycota;c__;o__;f__;g__;s__
OTU_474	0	0	0	0	0	1	0	0	0	15	0	0	0	0	0	0	0	0	0	0	5	0	0	0	0	0	0	0	9	0	3	0	0	4	0	0	5	0	0	0	0	0	0	51	82	k__Fungi;p__;c__;o__;f__;g__;s__
OTU_475	0	0	0	0	3	1	0	0	0	0	0	0	9	2	9	0	0	0	0	2	0	3	0	0	3	0	0	6	4	0	1	0	0	0	0	0	0	0	0	1	1	8	0	0	0	k__Fungi;p__;c__;o__;f__;g__;s__
OTU_476	0	0	0	2	1	0	1	0	0	0	1	7	12	14	0	1	0	0	0	1	3	0	0	0	0	0	0	3	0	17	0	16	0	1	13	2	0	0	4	0	0	0	26	0	0	k__Fungi;p__Ascomycota;c__Sordariomycetes;o__Sordariales;f__Chaetomiaceae;g__Mycothermus;s__
OTU_477	0	6	0	0	0	0	0	0	0	7	0	0	0	0	12	0	0	0	0	0	0	0	4	3	0	0	0	0	1	0	0	1	0	0	0	0	8	0	0	0	0	0	0	0	3	k__Fungi;p__;c__;o__;f__;g__;s__
OTU_478	24	0	32	1	1	4	3	5	5	2	0	0	0	3	8	6	4	0	7	3	12	1	1	16	6	1	0	0	0	0	1	0	7	18	0	19	1	8	0	7	3	3	0	0	6	No blast hit
OTU_479	7	0	0	5	4	6	0	2	2	0	2	0	7	2	0	1	27	2	6	0	17	0	7	0	0	1	0	13	0	5	0	6	0	3	3	7	0	0	2	10	0	1	0	0	0	k__Fungi;p__;c__;o__;f__;g__;s__
OTU_480	0	0	0	0	0	0	0	8	0	0	0	0	0	0	0	0	0	0	70	0	0	0	0	0	0	0	0	0	0	0	0	0	0	0	0	0	0	0	0	0	0	0	0	0	0	k__Fungi;p__;c__;o__;f__;g__;s__
OTU_481	5	0	0	0	0	0	0	0	0	1	0	0	0	0	1	0	4	0	0	0	0	0	0	5	0	1	1	1	12	3	1	0	3	0	3	1	7	0	2	0	0	3	0	0	0	k__Fungi;p__;c__;o__;f__;g__;s__
OTU_482	0	0	0	9	6	0	0	0	0	0	0	0	11	0	2	0	0	5	0	0	0	4	0	0	0	0	0	5	0	0	1	0	0	0	0	1	0	0	2	0	0	0	0	5	0	k__Fungi;p__Basidiomycota;c__Agaricostilbomycetes;o__Agaricostilbales;f__Chionosphaeraceae;g__Kurtzmanomyces;s__
OTU_483	0	0	0	0	0	0	0	0	0	1	0	0	0	0	0	46	0	7	4	0	0	0	0	0	0	0	0	0	0	0	3	0	0	11	1	0	0	0	0	0	0	0	0	0	0	k__Fungi;p__Basidiomycota;c__Agaricomycetes;o__Agaricales;f__Pluteaceae;g__Pluteus;s__Pluteus_multiformis
OTU_484	11	18	14	2	0	1	0	5	30	1	929	6	4	59	5	2	3	7	8	3	0	0	3	10	0	0	1	5	1	3	4	9	4	6	13	8	2	1	7	1	0	2	9	3	4	k__Fungi;p__;c__;o__;f__;g__;s__
OTU_485	0	0	0	0	0	1	0	0	0	1	3	0	14	12	2	10	9	0	0	3	3	0	0	0	0	1	0	1	0	2	1	0	0	0	0	0	0	0	0	0	0	0	0	10	12	k__Fungi;p__;c__;o__;f__;g__;s__
OTU_486	0	0	0	10	12	5	5	3	0	0	0	5	0	1	0	0	1	4	0	0	4	2	4	0	0	2	0	3	25	1	9	0	0	20	5	4	0	0	2	0	4	2	0	8	6	k__Fungi;p__;c__;o__;f__;g__;s__
OTU_487	0	0	0	0	0	0	0	0	0	0	0	1	2	0	0	0	0	0	0	2	0	0	0	0	0	0	0	0	0	0	0	93	1	0	0	0	0	0	0	0	0	0	0	0	0	k__Fungi;p__Ascomycota;c__Eurotiomycetes;o__Eurotiales;f__;g__;s__
OTU_488	0	0	0	0	0	0	0	6	44	0	0	0	0	0	0	0	0	0	0	0	0	0	0	0	0	0	0	0	0	0	0	0	0	0	0	0	0	0	4	0	0	0	0	0	0	k__Fungi;p__Ascomycota;c__;o__;f__;g__;s__
OTU_489	6	0	3	0	0	1	2	0	0	0	0	0	0	0	0	26	6	0	0	0	3	0	0	0	0	0	0	0	0	0	2	0	0	0	0	0	0	0	2	0	0	0	0	0	0	k__Fungi;p__Basidiomycota;c__Agaricomycetes;o__Agaricales;f__;g__;s__
OTU_490	0	0	0	0	2	6	5	3	1	0	0	0	11	5	0	0	0	22	4	6	9	2	0	0	5	1	3	0	1	0	7	0	2	0	3	1	0	0	6	1	0	0	0	5	0	k__Fungi;p__;c__;o__;f__;g__;s__
OTU_491	0	0	0	0	2	0	3	4	4	0	0	4	0	0	0	11	0	2	0	3	0	0	6	0	2	7	0	0	0	6	1	0	8	0	0	0	0	0	0	0	0	7	3	8	0	k__Fungi;p__Ascomycota;c__Sordariomycetes;o__Microascales;f__Microascales_fam_Incertae_sedis;g__Trichurus;s__Trichurus_spiralis
OTU_492	0	0	0	0	4	0	3	18	3	0	0	3	0	2	2	10	2	3	20	0	2	7	1	0	0	0	0	0	1	1	1	0	6	4	0	3	10	2	2	8	7	0	0	0	8	k__Fungi;p__;c__;o__;f__;g__;s__
OTU_493	0	0	0	0	0	0	0	0	0	0	0	0	0	0	0	0	0	0	0	0	0	0	0	0	0	0	0	9	0	0	0	0	0	0	0	0	10	0	0	0	0	372	0	0	0	k__Fungi;p__Basidiomycota;c__Agaricomycetes;o__Agaricales;f__Psathyrellaceae;g__Coprinellus;s__Coprinellus_plagioporus
OTU_494	28	16	21	52	14	31	28	59	16	17	85	178	21	39	7	43	62	42	71	32	31	19	40	53	65	31	17	18	25	36	39	36	53	87	55	39	69	27	14	37	26	15	18	6	13	k__Fungi;p__Ascomycota;c__Sordariomycetes;o__Sordariales;f__Chaetomiaceae;g__Chaetomium;s__
OTU_495	0	0	0	0	0	0	0	0	0	4	1	5	4	0	0	6	3	5	4	0	1	0	0	20	0	0	0	0	0	0	0	0	0	2	0	0	3	0	0	0	0	0	3	0	0	k__Fungi;p__;c__;o__;f__;g__;s__
OTU_496	339	175	110	211	510	668	261	324	63	211	10	65	44	62	31	374	369	343	403	369	110	174	302	72	374	502	278	374	299	447	367	84	291	357	206	432	227	68	289	500	398	48	64	102	24	k__Fungi;p__;c__;o__;f__;g__;s__
OTU_497	0	1	0	0	0	18	10	1	0	0	1	1	3	0	0	0	0	0	10	0	0	0	0	4	0	0	3	27	0	0	0	1	0	0	0	0	0	0	2	0	1	0	0	0	5	k__Fungi;p__;c__;o__;f__;g__;s__
OTU_498	0	1	0	0	2	0	0	2	0	0	0	0	3	0	0	5	3	0	1	0	2	1	6	4	0	0	0	2	4	0	8	0	3	10	0	1	13	0	2	0	0	3	0	3	0	k__Fungi;p__;c__;o__;f__;g__;s__
OTU_499	0	0	0	1	0	0	3	1	0	0	2	1	3	1	1	0	0	0	0	0	0	0	0	36	0	0	0	0	0	0	0	7	4	32	1	0	3	0	6	0	3	2	11	0	0	k__Fungi;p__Basidiomycota;c__Malasseziomycetes;o__Malasseziales;f__Malasseziaceae;g__Malassezia;s__
OTU_500	0	0	3	1	9	8	2	0	0	0	0	1	7	2	2	2	1	2	0	0	18	2	7	20	0	0	0	2	8	5	0	0	3	0	6	0	9	6	0	2	1	1	1	8	0	k__Fungi;p__;c__;o__;f__;g__;s__
OTU_501	53	0	0	3	1	8	2	12	7	28	0	6	6	7	26	6	1	4	4	5	27	6	2	46	2	1	0	2	6	7	8	0	7	25	3	25	1	0	11	19	0	0	3	3	2	No blast hit
OTU_502	6	5	0	0	0	0	15	1	0	0	0	2	4	7	0	9	5	0	0	0	0	3	1	0	0	0	0	0	0	0	1	0	3	0	0	4	0	0	0	0	0	0	0	0	1	k__Fungi;p__;c__;o__;f__;g__;s__
OTU_503	0	3	0	4	0	0	0	4	12	0	0	0	3	0	4	0	0	3	3	0	0	0	0	0	10	0	0	0	0	0	0	9	0	0	0	0	0	2	2	0	1	0	4	0	0	k__Fungi;p__;c__;o__;f__;g__;s__
OTU_504	0	0	0	0	0	0	0	0	0	0	0	0	0	0	0	0	9	0	0	0	0	0	13	0	6	0	0	0	4	0	5	0	0	5	0	0	0	0	0	0	0	0	0	0	0	No blast hit
OTU_505	0	0	0	0	3	1	4	0	2	0	0	0	0	0	0	0	3	0	1	0	1	0	0	0	0	6	2	0	0	0	0	1	0	0	0	10	0	0	2	0	0	4	8	0	0	k__Fungi;p__;c__;o__;f__;g__;s__
OTU_506	0	0	0	1	0	21	0	0	0	1	0	0	2	0	0	0	0	6	2	0	0	0	7	7	0	0	0	0	0	1	0	0	0	0	6	1	0	0	0	0	0	0	46	40	10	k__Fungi;p__;c__;o__;f__;g__;s__
OTU_507	37	39	17	17	10	43	25	64	12	29	32	73	13	35	25	20	38	43	35	25	32	44	35	128	35	23	23	27	27	53	34	11	92	108	42	38	34	10	21	20	22	44	17	21	18	k__Fungi;p__Ascomycota;c__Sordariomycetes;o__Sordariales;f__Chaetomiaceae;g__Chaetomium;s__Chaetomium_truncatulum
OTU_508	0	1	4	0	1	0	0	0	0	9	4	0	0	0	0	9	0	2	0	0	0	0	1	0	0	0	0	0	14	0	0	0	8	0	0	0	8	1	0	0	0	22	0	12	1	k__Fungi;p__Glomeromycota;c__Paraglomeromycetes;o__GS24;f__;g__;s__
OTU_509	0	0	1	3	0	2	3	7	0	11	2	4	3	4	6	5	1	1	1	10	5	3	20	4	1	11	1	0	6	1	9	1	3	13	4	2	8	0	0	4	0	2	1	1	18	k__Fungi;p__;c__;o__;f__;g__;s__
OTU_510	0	1	0	0	5	3	0	0	0	0	4	2	0	0	0	1	0	0	3	25	0	5	1	0	0	7	0	0	0	25	22	4	0	0	0	0	5	0	19	0	0	5	0	3	1	k__Fungi;p__Ascomycota;c__Leotiomycetes;o__Helotiales;f__Sclerotiniaceae;g__Botrytis;s__Botrytis_cinerea
OTU_511	3	0	0	0	0	0	0	2	0	1	0	0	0	1	0	4	0	0	4	4	0	0	0	0	0	4	12	3	0	2	8	0	0	0	0	0	0	0	2	0	0	0	0	0	4	k__Fungi;p__;c__;o__;f__;g__;s__
OTU_512	0	0	0	0	0	0	0	1	0	4	0	5	0	0	0	0	0	0	0	0	1	0	0	0	0	0	0	0	0	0	0	49	0	11	0	0	0	3	2	0	12	0	0	0	0	No blast hit
OTU_513	0	0	0	0	0	0	0	0	0	0	0	0	0	0	0	0	0	0	0	0	0	0	0	0	0	0	0	0	0	0	0	231	1	0	0	0	0	0	0	0	0	0	0	0	0	k__Fungi;p__Ascomycota;c__Dothideomycetes;o__Pleosporales;f__Pleosporales_fam_Incertae_sedis;g__Lignosphaeria;s__Lignosphaeria_thailandica
OTU_514	0	0	3	0	0	0	40	0	0	0	0	0	0	39	0	65	1	9	0	5	0	0	9	0	1	0	0	5	0	3	5	0	1	9	0	2	21	0	0	11	1	0	21	0	17	k__Fungi;p__;c__;o__;f__;g__;s__
OTU_515	5	0	0	0	0	0	0	0	0	1	0	0	2	0	0	0	0	0	0	0	18	0	0	0	2	0	3	0	0	0	2	2	7	0	0	0	0	0	4	0	0	0	0	4	1	k__Fungi;p__;c__;o__;f__;g__;s__
OTU_516	23	17	0	12	7	32	11	15	7	5	11	87	54	49	371	11	23	15	16	168	13	0	6	0	16	12	18	6	17	14	126	7	12	13	27	15	112	2	6	7	48	14	221	47	48	k__Fungi;p__Ascomycota;c__Sordariomycetes;o__Microascales;f__Microascales_fam_Incertae_sedis;g__Wardomyces;s__
OTU_517	0	0	0	0	0	2	4	0	8	8	0	0	0	0	1	0	2	1	3	1	17	0	0	1	0	4	3	4	1	1	1	2	0	0	0	0	0	0	0	0	0	10	0	3	3	k__Fungi;p__;c__;o__;f__;g__;s__
OTU_518	93	867	7	94	14	35	220	61	9	57	1	6	147	6	65	46	111	59	117	449	45	84	90	326	115	19	126	18	25	20	366	1734	97	208	1690	47	77	3	24	30	12	0	3	5	21	k__Fungi;p__;c__;o__;f__;g__;s__
OTU_519	1	1	0	0	0	0	1	3	8	0	0	3	13	0	0	2	1	2	0	1	1	0	3	2	1	0	3	0	3	0	0	2	3	26	3	6	5	0	6	0	7	3	1	0	47	k__Fungi;p__;c__;o__;f__;g__;s__
OTU_520	14	12	2	50	14	4	50	14	11	5	5	40	4	14	18	41	12	19	36	7	68	1	32	115	16	6	6	4	13	16	28	13	15	134	10	24	89	1	32	36	22	0	1	26	13	No blast hit
OTU_521	0	0	0	0	0	0	0	0	0	0	0	0	0	0	0	0	1	0	0	0	0	0	26	0	0	0	0	0	0	2	0	2	0	16	0	0	0	0	0	0	0	0	0	0	0	k__Fungi;p__;c__;o__;f__;g__;s__
OTU_522	0	0	0	5	0	0	0	0	0	0	0	0	11	3	0	1	0	0	0	1	0	0	0	0	1	0	1	2	0	0	1	0	3	0	4	1	4	0	0	0	1	0	0	0	0	k__Fungi;p__;c__;o__;f__;g__;s__
OTU_523	0	0	0	0	0	0	5	0	0	0	0	0	0	0	0	0	0	0	0	0	1	0	0	0	0	0	0	6	0	0	0	0	0	0	0	0	0	0	28	0	0	11	7	0	1	k__Fungi;p__Basidiomycota;c__Tremellomycetes;o__Filobasidiales;f__Piskurozymaceae;g__Solicoccozyma;s__Solicoccozyma_terricola
OTU_524	0	4	0	0	20	0	0	0	0	0	1	1	1	5	0	0	0	0	0	0	0	0	0	2	0	0	0	0	0	0	0	0	0	0	0	0	0	0	0	0	0	1	4	6	2	k__Fungi;p__;c__;o__;f__;g__;s__
OTU_525	0	0	0	0	0	0	0	65	0	0	0	1	0	0	0	0	0	0	0	0	0	0	0	2	2	0	2	0	0	0	0	13	0	0	0	0	0	0	2	0	0	0	0	0	0	k__Fungi;p__;c__;o__;f__;g__;s__
OTU_526	0	0	0	0	1	0	0	0	0	0	0	6	0	0	1	0	0	0	0	0	0	0	0	0	2	0	0	0	0	0	1	0	0	11	0	0	0	0	0	0	0	6	4	3	2	k__Fungi;p__;c__;o__;f__;g__;s__
OTU_527	10	2	0	0	1	0	0	4	0	0	0	3	0	1	0	10	0	0	0	0	0	2	0	0	0	0	0	0	0	0	3	4	6	0	0	9	0	7	7	0	0	2	0	10	0	k__Fungi;p__;c__;o__;f__;g__;s__
OTU_528	0	2	0	0	0	0	1	1	0	10	0	0	0	0	0	2	0	0	0	0	0	0	0	2	0	0	0	0	2	0	0	1	0	1	1	0	7	0	0	0	0	0	0	0	18	No blast hit
OTU_529	0	0	0	0	0	0	0	0	0	0	21	14	17	15	14	0	0	0	0	0	0	0	0	0	0	0	0	0	0	1	0	5	0	0	0	0	0	0	0	0	0	11	13	12	11	k__Fungi;p__;c__;o__;f__;g__;s__
OTU_530	0	0	0	0	0	1	6	3	0	14	0	0	0	0	0	0	4	1	1	0	3	0	13	0	0	0	0	3	0	0	18	0	4	0	0	0	0	0	0	0	2	0	0	1	0	k__Fungi;p__;c__;o__;f__;g__;s__
OTU_531	0	1	0	1	0	0	0	42	31	0	4	0	4	5	2	0	0	4	0	0	0	0	0	0	0	2	0	0	0	0	0	0	3	0	0	0	0	0	0	0	3	1	0	0	1	k__Fungi;p__Ascomycota;c__Sordariomycetes;o__Xylariales;f__Diatrypaceae;g__Monosporascus;s__Monosporascus_cannonballus
OTU_532	9	0	0	0	0	5	0	0	0	0	0	6	1	10	0	6	0	0	0	0	6	0	0	0	0	0	0	0	2	0	0	0	0	0	0	3	0	0	0	0	0	1	7	0	0	k__Fungi;p__Ascomycota;c__Sordariomycetes;o__Hypocreales;f__Nectriaceae;g__Fusarium;s__Fusarium_cuneirostrum
OTU_533	1	0	0	8	1	0	6	7	0	1	1	4	0	0	0	1	5	4	0	0	4	0	0	0	1	0	0	0	0	1	0	0	0	0	2	0	3	0	0	5	0	0	0	1	5	k__Fungi;p__Basidiomycota;c__;o__;f__;g__;s__
OTU_534	5	0	10	0	0	0	0	0	0	0	0	0	0	0	0	0	0	3	0	12	0	0	0	0	0	0	8	0	0	0	18	1	1	0	4	0	7	0	0	0	14	0	0	0	7	k__Fungi;p__;c__;o__;f__;g__;s__
OTU_535	0	0	4	0	1	0	5	0	0	0	6	0	2	3	0	2	0	0	2	0	7	2	0	0	1	0	0	0	0	0	2	0	2	8	0	0	1	1	0	0	0	0	0	0	0	k__Fungi;p__;c__;o__;f__;g__;s__
OTU_536	0	0	0	0	0	0	0	0	0	0	0	0	0	0	0	0	0	0	0	0	0	0	0	0	0	0	0	0	0	0	0	0	0	0	0	0	0	0	23	0	0	11	6	1	5	k__Fungi;p__Basidiomycota;c__Tremellomycetes;o__Tremellales;f__Tremellaceae;g__Cryptococcus;s__
OTU_537	0	0	0	24	0	0	0	0	0	0	0	2	0	0	0	0	0	2	0	0	0	0	0	0	0	0	0	1	0	0	0	0	10	3	0	0	0	0	0	26	0	3	0	0	0	k__Fungi;p__;c__;o__;f__;g__;s__
OTU_538	0	50	0	0	0	0	0	0	0	0	0	0	0	0	0	0	0	0	0	0	0	0	0	0	0	0	0	0	0	0	0	0	0	0	0	0	0	0	0	0	0	21	0	0	0	k__Fungi;p__Ascomycota;c__;o__;f__;g__;s__
OTU_539	73	92	52	86	413	78	318	87	29	85	42	217	170	1400	34	41	202	261	253	275	117	187	50	39	22	194	120	400	424	195	90	81	49	20	37	290	46	34	365	19	49	261	402	509	75	k__Fungi;p__;c__;o__;f__;g__;s__
OTU_540	0	0	0	0	0	0	0	0	2	1	0	12	1	2	4	0	2	1	0	0	5	0	0	1	0	0	0	0	0	4	0	0	0	0	0	5	8	0	2	0	0	0	0	0	4	k__Fungi;p__;c__;o__;f__;g__;s__
OTU_541	69	220	6	477	21	10	42	76	97	259	86	10	25	9	25	114	82	47	136	54	36	14	27	102	72	33	14	18	48	49	50	28	16	28	58	58	35	1	22	18	33	3	10	9	6	k__Fungi;p__;c__;o__;f__;g__;s__
OTU_542	0	0	0	0	0	0	0	0	0	0	0	0	0	0	0	0	0	0	0	0	0	0	0	41	0	0	0	0	0	0	0	0	0	0	0	0	0	0	0	0	0	0	0	0	0	k__Fungi;p__Ascomycota;c__Pezizomycetes;o__Pezizales;f__Pyronemataceae;g__Pulvinula;s__
OTU_543	0	0	0	0	0	0	2	0	0	0	0	1	3	1	0	2	0	0	1	1	4	0	0	0	1	2	0	0	1	0	5	0	0	0	0	0	0	0	0	0	5	0	0	1	0	k__Fungi;p__;c__;o__;f__;g__;s__
OTU_544	0	0	0	0	0	0	26	0	0	0	0	0	0	0	0	0	0	0	0	0	15	0	0	0	0	0	0	2	0	0	0	0	0	0	0	0	0	0	0	0	0	0	0	0	0	k__Fungi;p__Ascomycota;c__Sordariomycetes;o__Hypocreales;f__;g__;s__
OTU_545	0	0	0	13	4	24	23	2	0	0	0	0	10	3	0	0	5	44	0	0	23	2	14	0	1	2	2	0	128	11	1	0	4	80	5	14	14	1	6	1	107	0	9	11	6	No blast hit
OTU_546	0	2	0	1	0	0	0	0	0	0	0	0	5	0	3	5	0	6	0	0	1	0	0	0	0	0	0	0	0	0	0	0	0	4	0	0	1	0	0	0	0	1	0	0	0	No blast hit
OTU_547	0	0	0	0	0	0	0	0	0	0	0	0	0	0	0	0	0	0	0	0	0	0	0	0	0	0	0	0	0	0	0	57	0	0	0	0	0	0	0	0	0	0	3	0	0	k__Fungi;p__Ascomycota;c__Sordariomycetes;o__Glomerellales;f__Plectosphaerellaceae;g__Cephalosporium;s__
OTU_548	0	0	0	0	0	0	0	0	4	4	0	0	0	8	0	0	0	5	8	2	0	0	0	0	12	0	0	0	0	0	0	0	6	0	0	0	1	1	0	0	1	4	0	0	0	k__Fungi;p__Ascomycota;c__Sordariomycetes;o__Hypocreales;f__Cordycipitaceae;g__;s__
OTU_549	0	0	0	28	0	0	0	0	0	0	1	0	0	0	0	0	0	0	0	0	0	0	0	0	0	5	0	0	0	1	0	0	0	0	0	4	0	0	0	0	0	0	0	1	7	k__Fungi;p__Basidiomycota;c__;o__;f__;g__;s__
OTU_550	0	0	0	3	0	0	4	0	0	0	0	0	2	0	0	1	0	12	0	1	6	4	5	0	6	4	1	1	4	3	0	0	0	0	0	6	0	0	0	0	1	1	4	0	0	k__Fungi;p__;c__;o__;f__;g__;s__
OTU_551	1	0	4	0	0	0	0	0	0	3	0	0	0	0	3	0	0	13	0	5	0	0	0	7	0	0	3	0	0	0	8	0	0	0	8	0	8	0	0	0	22	2	0	0	16	k__Fungi;p__;c__;o__;f__;g__;s__
OTU_552	0	1	0	2	0	0	4	0	0	0	0	1	1	5	0	10	0	12	0	2	0	0	2	17	2	1	0	1	0	2	0	0	0	11	2	0	0	0	0	0	0	3	0	6	2	No blast hit
OTU_553	4	16	0	4	2	0	5	12	0	5	0	1	8	10	0	0	4	0	30	25	92	15	24	1	0	0	12	0	1	0	50	13	0	0	13	3	2	1	6	0	0	0	8	2	0	k__Fungi;p__Basidiomycota;c__Agaricomycetes;o__Agaricales;f__Tricholomataceae;g__Mycena;s__Mycena_alexandri
OTU_554	0	10	0	0	0	0	0	0	0	0	0	0	0	0	1	0	0	3	0	3	0	0	0	0	0	0	0	0	0	0	11	1	0	0	0	8	0	0	0	0	0	0	0	10	0	k__Fungi;p__Ascomycota;c__Dothideomycetes;o__Pleosporales;f__;g__;s__
OTU_555	0	2	4	2	0	1	2	0	31	17	0	0	1	1	0	1	1	24	9	0	4	43	0	2	6	0	4	166	0	22	36	1	12	2	0	2	22	1	24	7	3	0	5	0	30	k__Fungi;p__;c__;o__;f__;g__;s__
OTU_556	0	0	0	0	0	0	0	0	0	0	19	53	75	34	34	0	0	0	0	0	0	0	0	0	0	0	0	0	0	0	0	0	0	0	0	0	0	0	0	0	0	27	165	24	29	k__Fungi;p__Basidiomycota;c__Agaricomycetes;o__Agaricales;f__Lyophyllaceae;g__Termitomyces;s__
OTU_557	0	0	0	0	0	0	0	0	0	0	0	0	0	0	0	0	0	0	0	0	0	0	0	55	0	0	0	0	0	0	0	0	0	0	0	0	0	0	0	0	0	0	0	0	0	k__Fungi;p__Basidiomycota;c__Agaricomycetes;o__Cantharellales;f__Hydnaceae;g__;s__
OTU_558	0	0	0	0	43	0	0	0	0	0	0	0	0	0	0	0	0	0	0	0	0	0	0	0	0	0	0	0	0	0	0	0	0	0	0	0	0	0	0	0	0	0	0	73	0	k__Fungi;p__;c__;o__;f__;g__;s__
OTU_559	0	3	0	0	0	0	0	3	0	0	0	0	0	0	1	0	0	0	0	0	0	0	0	4	2	0	1	1	0	4	0	4	0	0	2	3	0	0	0	0	3	0	0	0	2	k__Fungi;p__;c__;o__;f__;g__;s__
OTU_560	0	0	0	0	0	0	0	0	0	0	0	0	0	1	0	0	0	0	0	0	0	0	0	0	0	0	0	0	0	0	0	1	0	0	0	0	6	0	41	0	0	10	4	3	0	k__Fungi;p__;c__;o__;f__;g__;s__
OTU_561	0	0	0	0	1	0	0	0	0	0	2	4	2	2	14	0	0	0	0	0	19	0	0	0	0	0	0	4	0	0	0	8	0	2	0	0	1	3	4	0	0	8	2	3	7	k__Fungi;p__Ascomycota;c__Dothideomycetes;o__Dothideales;f__Aureobasidiaceae;g__Aureobasidium;s__Aureobasidium_pullulans
OTU_562	1	0	0	4	2	1	0	3	0	1	0	2	0	0	0	4	4	2	1	1	4	0	0	7	0	4	1	1	0	1	0	0	7	6	0	0	0	1	0	11	5	2	0	7	0	k__Fungi;p__;c__;o__;f__;g__;s__
OTU_563	0	0	0	0	0	0	38	0	0	0	0	0	0	0	0	0	0	0	0	0	0	0	0	0	0	0	0	0	0	0	0	0	0	0	0	0	0	0	4	0	0	1	0	0	0	k__Fungi;p__Basidiomycota;c__Tremellomycetes;o__Tremellales;f__Bulleribasidiaceae;g__Hannaella;s__Hannaella_sinensis
OTU_564	41	1202	270	138	50	22	332	45	81	26	323	122	114	63	25	41	33	204	109	38	43	32	30	78	25	43	35	57	73	53	44	122	196	155	24	58	47	21	77	56	99	188	225	84	93	k__Fungi;p__;c__;o__;f__;g__;s__
OTU_565	0	0	0	0	0	0	0	0	0	0	0	0	10	0	0	0	0	0	11	0	20	0	0	0	0	0	0	3	0	0	0	0	0	0	0	5	0	2	0	0	0	0	2	0	3	k__Fungi;p__Calcarisporiellomycota;c__Calcarisporiellomycetes;o__Calcarisporiellales;f__Calcarisporiellaceae;g__Calcarisporiella;s__Calcarisporiella_thermophila
OTU_566	0	0	0	0	0	0	29	0	0	0	0	0	0	0	1	0	0	2	0	0	0	0	17	13	0	0	0	0	0	0	0	0	0	0	0	2	0	0	0	0	0	0	0	0	0	k__Fungi;p__;c__;o__;f__;g__;s__
OTU_567	41	0	0	0	0	0	0	0	0	0	0	0	0	0	0	0	0	0	0	0	0	0	0	0	0	0	0	0	0	0	0	0	0	0	0	0	0	0	0	0	0	0	0	0	0	k__Fungi;p__;c__;o__;f__;g__;s__
OTU_568	0	0	0	0	0	0	0	0	0	0	0	0	0	0	0	0	0	0	0	0	0	0	0	0	0	0	0	2	0	0	0	0	0	0	0	0	0	0	39	0	0	18	0	14	0	k__Fungi;p__;c__;o__;f__;g__;s__
OTU_569	0	0	0	0	0	0	0	0	0	0	5	6	3	16	7	0	0	0	0	0	3	0	0	0	0	0	0	0	0	0	0	0	0	0	0	0	3	0	0	0	0	3	5	5	8	k__Fungi;p__Ascomycota;c__Sordariomycetes;o__Hypocreales;f__Nectriaceae;g__Fusicolla;s__Fusicolla_acetilerea
OTU_570	0	4	0	0	0	0	0	6	0	1	2	0	0	4	2	3	0	1	0	0	1	0	0	2	0	0	0	0	0	0	0	0	0	0	0	0	0	1	0	2	0	18	0	0	3	k__Fungi;p__;c__;o__;f__;g__;s__
OTU_571	0	0	0	0	0	0	0	0	0	37	0	0	0	0	5	0	0	0	0	0	0	4	0	0	0	0	0	0	0	0	0	13	0	0	0	0	1	0	0	0	4	0	0	2	0	k__Fungi;p__;c__;o__;f__;g__;s__
OTU_572	0	1	0	7	0	0	0	5	0	3	0	0	7	0	0	0	10	0	1	0	0	0	0	2	0	0	0	0	0	0	8	0	0	0	4	0	0	0	2	0	1	0	0	0	0	No blast hit
OTU_573	0	0	0	0	0	0	0	0	0	0	0	0	0	0	0	0	0	0	0	0	0	0	0	0	4	0	0	0	0	0	0	43	0	0	0	0	0	0	0	0	0	0	0	0	0	k__Fungi;p__Ascomycota;c__Dothideomycetes;o__Pleosporales;f__;g__;s__
OTU_574	0	0	0	0	0	0	0	0	0	0	2	0	0	0	0	0	0	0	0	0	0	0	0	0	0	0	0	4	0	0	0	0	0	0	0	0	0	0	44	0	0	22	3	4	1	k__Fungi;p__Ascomycota;c__Dothideomycetes;o__Pleosporales;f__Phaeosphaeriaceae;g__Dematiopleospora;s__
OTU_575	0	0	0	0	0	0	0	12	0	0	0	0	0	0	0	0	0	0	0	0	0	0	0	63	0	0	0	0	0	0	0	0	0	0	0	0	0	0	0	0	0	0	0	0	0	k__Fungi;p__Basidiomycota;c__Agaricomycetes;o__Cantharellales;f__Hydnaceae;g__;s__
OTU_576	0	1	0	1	0	1	0	0	0	0	0	5	0	4	0	6	0	0	0	0	0	1	0	0	0	0	0	0	0	0	0	0	0	5	1	0	0	0	0	0	0	0	0	8	0	k__Fungi;p__;c__;o__;f__;g__;s__
OTU_577	0	0	0	0	0	0	0	0	0	0	0	0	0	2	1	1	0	0	0	1	0	0	7	0	0	1	0	0	0	0	0	0	0	2	0	0	6	0	0	0	0	0	0	3	61	k__Fungi;p__;c__;o__;f__;g__;s__
OTU_578	4	0	0	11	0	7	7	9	0	1	2	9	3	3	4	2	1	7	2	0	18	1	2	0	2	0	0	7	8	2	1	0	0	21	6	4	8	0	0	0	5	0	1	1	10	k__Fungi;p__;c__;o__;f__;g__;s__
OTU_579	0	0	0	0	4	0	0	0	0	0	0	0	0	0	0	0	0	0	0	0	4	0	0	0	0	0	0	0	0	0	0	2	13	0	0	0	0	0	6	0	0	0	0	0	3	k__Fungi;p__;c__;o__;f__;g__;s__
OTU_580	0	0	0	0	0	0	0	0	0	0	0	0	0	0	0	0	0	0	0	0	9	0	0	0	0	0	0	0	0	3	0	0	0	0	0	0	0	0	36	0	0	13	0	4	0	k__Fungi;p__;c__;o__;f__;g__;s__
OTU_581	0	0	0	0	0	0	0	0	0	0	0	0	0	0	0	0	0	0	0	0	0	0	0	0	0	0	0	0	0	0	0	47	0	0	0	0	0	0	0	0	0	0	1	0	0	k__Fungi;p__Ascomycota;c__Saccharomycetes;o__Saccharomycetales;f__Saccharomycetales_fam_Incertae_sedis;g__Candida;s__Candida_quercitrusa
OTU_582	0	0	0	0	0	0	3	0	0	0	0	0	0	0	0	0	0	3	0	0	0	0	0	32	2	0	2	0	0	0	0	0	0	0	0	0	0	3	0	0	0	0	0	0	0	No blast hit
OTU_583	0	0	0	0	0	0	0	0	0	0	0	0	0	0	0	0	0	0	0	0	0	0	0	0	0	0	0	0	0	0	0	45	0	0	0	0	0	0	0	0	0	0	0	0	0	k__Fungi;p__;c__;o__;f__;g__;s__
OTU_584	0	0	4	0	0	0	0	0	0	0	0	0	0	0	4	3	0	0	0	0	2	7	0	8	0	1	0	0	24	0	0	3	0	0	1	0	0	21	12	0	0	0	0	0	0	k__Fungi;p__Ascomycota;c__Sordariomycetes;o__Hypocreales;f__Hypocreales_fam_Incertae_sedis;g__Sarocladium;s__
OTU_585	0	0	0	0	0	0	0	0	0	0	0	0	0	0	0	0	0	0	0	0	0	0	0	0	0	5	0	0	0	0	0	0	0	0	0	0	75	0	0	0	0	0	0	0	0	k__Fungi;p__Chytridiomycota;c__Spizellomycetes;o__Spizellomycetales;f__Spizellomycetaceae;g__Triparticalcar;s__
OTU_586	39	22	233	54	108	77	46	75	21	102	12	28	25	8	15	47	49	87	56	78	68	52	25	29	57	93	101	69	68	126	69	30	131	86	26	76	74	323	78	234	294	78	43	50	31	k__Fungi;p__;c__;o__;f__;g__;s__
OTU_587	0	0	0	2	0	1	2	4	0	0	0	0	0	0	4	6	3	3	2	0	0	0	7	2	0	0	0	0	0	0	0	0	2	0	0	0	0	0	2	0	0	0	0	6	0	No blast hit
OTU_588	0	0	0	2	0	0	0	0	0	0	4	12	9	20	13	0	0	0	0	0	3	0	0	0	0	0	0	0	0	3	0	24	0	12	0	0	0	0	0	0	0	11	20	7	20	No blast hit
OTU_589	0	0	0	0	61	0	0	0	0	0	1	4	10	6	3	0	0	0	0	0	0	0	0	0	2	0	0	0	0	0	0	0	0	0	0	0	0	0	0	0	0	8	3	3	6	k__Fungi;p__Ascomycota;c__Leotiomycetes;o__Helotiales;f__;g__;s__
OTU_590	0	0	0	0	0	0	0	0	0	0	0	0	0	0	0	0	0	0	0	0	0	0	0	0	0	0	0	0	0	0	0	0	0	0	0	0	0	0	31	0	0	24	0	0	0	k__Fungi;p__;c__;o__;f__;g__;s__
OTU_591	0	0	0	0	0	0	0	0	0	0	0	0	0	0	0	0	0	0	0	0	0	0	0	0	0	0	0	0	0	0	3	145	0	0	0	0	0	0	0	0	0	3	0	0	0	k__Fungi;p__Basidiomycota;c__Agaricomycetes;o__Agaricales;f__Physalacriaceae;g__Flammulina;s__Flammulina_velutipes
OTU_592	4	2	0	7	0	0	7	7	0	10	0	7	3	9	1	36	36	0	4	1	23	4	3	6	19	0	6	6	14	28	7	0	8	15	8	7	10	21	2	0	1	0	19	9	11	k__Fungi;p__;c__;o__;f__;g__;s__
OTU_593	0	0	0	0	0	2	0	0	0	0	1	6	0	13	0	0	0	2	0	0	0	0	0	2	0	3	0	0	0	0	0	0	0	147	0	0	14	0	0	0	0	0	7	0	0	No blast hit
OTU_594	0	0	0	0	0	0	0	0	0	0	0	0	0	0	0	0	0	0	0	0	0	0	0	0	0	0	0	0	0	0	0	85	0	0	0	0	0	0	0	0	0	0	0	0	0	k__Fungi;p__Ascomycota;c__Eurotiomycetes;o__Eurotiales;f__Aspergillaceae;g__Xeromyces;s__Xeromyces_bisporus
OTU_595	0	1	0	0	0	1	3	0	3	5	0	1	2	0	7	6	0	1	0	3	1	0	1	1	0	0	2	2	6	1	4	0	0	0	0	1	1	5	2	0	0	0	0	5	0	k__Fungi;p__Ascomycota;c__Dothideomycetes;o__Dothideomycetes_ord_Incertae_sedis;f__Eremomycetaceae;g__;s__
OTU_596	0	0	0	0	0	0	0	0	0	0	0	0	6	2	2	1	0	0	0	0	1	0	7	1	0	0	0	0	1	0	0	0	0	5	0	3	2	1	0	3	0	3	0	6	3	k__Fungi;p__;c__;o__;f__;g__;s__
OTU_597	0	0	0	0	0	0	0	6	0	0	0	0	0	0	0	0	0	1	21	0	0	0	0	0	0	1	0	7	0	0	0	0	0	0	0	0	0	0	0	0	0	0	1	0	0	k__Fungi;p__Ascomycota;c__Sordariomycetes;o__Sordariales;f__;g__;s__
OTU_598	0	9	0	3	0	0	0	0	0	3	0	0	0	0	0	0	0	0	0	0	0	0	0	0	0	45	0	0	24	0	0	0	0	0	0	8	0	0	0	0	0	0	0	0	0	k__Fungi;p__;c__;o__;f__;g__;s__
OTU_599	0	3	0	0	0	0	1	0	0	1	0	0	0	0	3	0	0	0	0	0	9	0	0	0	7	1	0	0	0	0	0	0	3	2	0	5	0	0	0	0	0	0	0	0	7	k__Fungi;p__;c__;o__;f__;g__;s__
OTU_600	44	13	45	35	19	7	57	8	64	93	9	33	162	56	146	119	31	53	25	15	23	19	11	130	41	23	8	21	22	19	18	190	14	65	33	26	26	30	20	4	18	38	12	15	17	k__Fungi;p__;c__;o__;f__;g__;s__
OTU_601	0	0	0	2	0	0	0	0	0	0	0	0	0	0	0	0	12	0	0	0	0	0	1	0	0	0	0	0	5	3	0	0	0	0	0	0	6	0	0	0	0	0	0	0	0	k__Fungi;p__;c__;o__;f__;g__;s__
OTU_602	0	0	0	0	0	0	0	0	0	0	0	0	0	0	0	1	0	0	0	0	0	0	0	0	0	0	0	0	0	0	0	61	0	0	0	0	0	0	0	0	0	0	0	0	0	k__Fungi;p__Ascomycota;c__Eurotiomycetes;o__Chaetothyriales;f__Herpotrichiellaceae;g__Fonsecaea;s__Fonsecaea_monophora
OTU_603	2	0	0	4	0	0	3	1	0	0	0	4	3	1	0	3	3	0	4	0	0	0	4	0	2	2	3	1	1	0	3	0	0	9	8	8	0	0	0	0	1	4	0	1	0	No blast hit
OTU_604	0	0	6	3	3	0	3	9	0	18	1	2	2	9	10	10	0	16	7	2	9	4	19	14	4	1	0	5	1	3	1	2	7	1	0	8	1	2	7	2	3	4	18	1	20	k__Fungi;p__Ascomycota;c__Sordariomycetes;o__Hypocreales;f__Stachybotryaceae;g__Sirastachys;s__Sirastachys_castanedae
OTU_605	1	0	0	3	0	0	4	2	1	0	0	0	0	0	0	0	0	1	0	0	0	0	0	2	0	1	0	4	0	0	0	70	2	1	13	1	4	4	0	0	0	0	3	3	0	k__Fungi;p__Ascomycota;c__Eurotiomycetes;o__Eurotiales;f__Aspergillaceae;g__Aspergillus;s__
OTU_606	0	6	0	0	1	1	9	0	0	0	0	12	0	21	0	0	0	4	0	0	0	0	0	0	0	5	0	0	0	0	0	1	0	0	0	6	0	0	0	0	0	4	0	45	0	k__Fungi;p__;c__;o__;f__;g__;s__
OTU_607	0	0	0	0	0	0	0	1	0	5	0	0	0	2	2	0	0	2	0	0	0	0	0	4	0	0	0	0	0	0	0	0	0	3	3	0	0	0	0	0	0	0	0	0	0	No blast hit
OTU_608	1	0	0	1	0	0	0	1	0	3	0	0	0	0	4	1	3	3	0	0	0	0	0	0	0	0	0	0	0	0	0	0	0	0	0	4	7	0	6	0	2	0	0	0	0	k__Fungi;p__Chytridiomycota;c__Spizellomycetes;o__Spizellomycetales;f__;g__;s__
OTU_609	0	0	0	0	0	0	0	0	0	0	2	3	8	0	0	0	0	0	0	0	0	0	0	4	1	0	0	2	0	0	22	0	0	0	0	0	0	0	0	0	0	0	4	0	1	k__Fungi;p__;c__;o__;f__;g__;s__
OTU_610	5	0	0	0	0	0	0	0	0	0	0	0	0	0	4	0	0	0	0	71	0	0	0	0	0	0	0	0	0	0	53	8	0	1	0	9	0	4	0	0	0	0	0	44	0	k__Fungi;p__;c__;o__;f__;g__;s__
OTU_611	1	0	0	0	0	0	0	0	7	4	0	37	1	0	0	0	0	0	0	0	0	0	0	5	0	0	0	0	0	0	0	0	0	0	0	0	0	12	0	1	0	0	0	0	0	k__Fungi;p__;c__;o__;f__;g__;s__
OTU_612	0	0	0	0	35	0	0	0	0	0	1	2	2	7	2	0	0	0	0	0	0	0	0	0	0	0	0	0	0	0	0	0	0	0	0	0	0	0	2	0	0	3	6	5	2	k__Fungi;p__;c__;o__;f__;g__;s__
OTU_613	0	0	0	0	0	0	0	0	0	0	0	0	0	0	0	0	0	0	0	0	0	0	0	0	0	0	0	0	0	0	0	47	0	0	0	0	0	0	0	0	0	0	0	0	0	k__Fungi;p__;c__;o__;f__;g__;s__
OTU_614	0	0	0	0	0	0	0	0	0	0	0	0	0	0	0	0	0	0	0	0	0	0	0	0	0	0	0	0	0	0	1	57	0	0	0	0	0	0	0	0	0	0	0	0	0	k__Fungi;p__;c__;o__;f__;g__;s__
OTU_615	7	0	0	0	15	0	0	0	1	0	0	3	0	0	0	0	0	0	7	0	7	0	0	0	0	1	0	0	1	0	3	1	0	0	0	0	2	1	0	0	13	3	0	5	0	k__Fungi;p__;c__;o__;f__;g__;s__
OTU_616	0	0	0	2	0	0	0	0	0	0	0	0	0	1	0	0	0	3	0	0	0	0	0	0	0	0	10	0	3	0	0	1	0	0	0	0	0	1	0	0	0	0	0	0	8	k__Fungi;p__Ascomycota;c__Eurotiomycetes;o__Eurotiales;f__Trichocomaceae;g__Talaromyces;s__Talaromyces_marneffei
OTU_617	7	0	0	0	1	1	0	15	5	0	0	10	0	2	8	0	22	11	0	5	0	2	5	8	2	0	8	1	2	16	3	1	0	0	8	9	7	0	2	0	0	2	12	1	25	k__Fungi;p__;c__;o__;f__;g__;s__
OTU_618	3	0	1	1	4	3	0	1	2	0	0	0	6	3	0	5	0	1	3	0	4	3	3	1	0	0	0	0	1	0	0	0	5	1	1	8	1	2	0	1	0	0	2	5	0	k__Fungi;p__;c__;o__;f__;g__;s__
OTU_619	0	0	0	0	0	0	0	19	0	0	0	0	0	0	0	0	0	0	11	0	0	0	0	0	0	0	0	0	0	0	0	0	0	0	0	0	0	0	0	0	0	0	0	0	0	k__Fungi;p__Glomeromycota;c__unidentified_Glomeromycota;o__unidentified_Glomeromycota;f__unidentified_Glomeromycota;g__unidentified_Glomeromycota;s__Glomeromycotina
OTU_620	63	0	8	0	0	0	0	0	0	0	0	0	0	0	0	0	0	0	0	0	0	0	0	0	0	0	0	0	0	0	0	0	0	0	0	0	0	0	0	0	0	0	0	0	0	k__Fungi;p__Chytridiomycota;c__Chytridiomycetes;o__;f__;g__;s__
OTU_621	0	0	0	70	0	0	0	0	0	0	78	0	13	4	3	0	0	0	0	0	3	4	0	0	0	20	0	0	0	3	0	0	0	0	0	0	0	0	0	0	0	0	0	13	0	k__Fungi;p__Ascomycota;c__Lecanoromycetes;o__Trapeliales;f__Trapeliaceae;g__Trapelia;s__Trapelia_obtegens
OTU_622	0	1	1	0	4	0	0	3	0	0	2	0	0	0	0	12	0	1	5	0	0	0	0	25	0	0	0	0	0	7	1	0	0	0	0	3	0	0	0	0	0	0	0	0	0	k__Fungi;p__;c__;o__;f__;g__;s__
OTU_623	0	0	0	0	0	0	0	0	0	2	0	0	0	0	0	0	0	0	0	0	0	1	0	0	1	0	7	4	0	0	0	5	5	0	0	0	4	1	6	0	0	1	0	0	0	k__Fungi;p__Basidiomycota;c__Tremellomycetes;o__Trichosporonales;f__Trichosporonaceae;g__Cutaneotrichosporon;s__Cutaneotrichosporon_moniliiforme
OTU_624	3	0	0	0	0	0	0	0	0	0	0	19	0	0	0	0	0	0	0	0	0	0	0	0	0	0	0	0	0	0	0	0	0	14	0	0	0	0	0	0	0	0	0	0	0	k__Fungi;p__Ascomycota;c__;o__;f__;g__;s__
OTU_625	1	1	0	0	2	0	0	0	0	0	0	0	5	1	0	6	0	0	0	9	0	0	2	0	0	0	0	2	2	0	10	0	0	14	0	1	0	0	0	1	0	0	1	0	0	k__Fungi;p__;c__;o__;f__;g__;s__
OTU_626	4	0	0	0	0	1	3	0	0	0	0	0	0	0	0	0	0	0	0	0	0	0	0	0	3	1	0	0	0	0	0	0	0	0	0	0	40	0	4	0	0	0	0	0	0	k__Fungi;p__;c__;o__;f__;g__;s__
OTU_627	0	0	0	0	5	0	0	4	1	0	0	1	0	3	1	0	5	0	17	14	0	3	4	0	0	6	0	3	4	7	7	3	0	0	0	5	0	0	0	0	4	2	0	0	0	k__Fungi;p__Ascomycota;c__Orbiliomycetes;o__Orbiliales;f__Orbiliaceae;g__Arthrobotrys;s__Arthrobotrys_oligospora
OTU_628	0	0	0	0	0	2	7	0	0	0	0	0	0	0	0	0	3	0	0	0	1	0	9	3	0	0	0	0	2	6	0	4	0	1	0	0	43	0	0	0	3	4	0	0	0	k__Fungi;p__;c__;o__;f__;g__;s__
OTU_629	0	0	0	0	27	4	2	0	0	0	0	0	0	9	0	14	0	28	0	0	0	0	0	0	0	0	0	0	1	2	22	0	0	0	25	0	0	0	0	0	0	0	0	0	0	k__Fungi;p__;c__;o__;f__;g__;s__
OTU_630	0	0	0	5	0	0	3	1	0	0	2	4	1	4	0	1	0	1	0	0	1	0	0	2	0	3	0	0	2	0	1	0	1	0	0	0	3	0	2	0	0	0	0	4	3	k__Fungi;p__;c__;o__;f__;g__;s__
OTU_631	0	0	0	3	0	0	0	8	0	0	0	7	0	0	0	0	0	0	0	0	0	0	5	0	0	0	0	1	0	0	3	4	0	0	0	0	0	0	0	0	0	1	0	0	0	k__Fungi;p__Ascomycota;c__Sordariomycetes;o__Hypocreales;f__;g__;s__
OTU_632	0	0	0	2	0	9	0	0	0	0	0	2	0	2	0	0	0	0	1	0	4	0	2	4	3	1	0	2	1	0	0	0	0	13	0	0	4	1	2	0	2	1	0	0	0	k__Fungi;p__;c__;o__;f__;g__;s__
OTU_633	14	12	0	11	69	4	38	10	5	13	6	17	2	39	0	6	33	52	49	59	22	33	1	9	6	31	26	65	84	36	24	15	12	2	5	65	9	0	53	1	3	14	12	19	0	k__Fungi;p__;c__;o__;f__;g__;s__
OTU_634	0	0	0	0	0	0	0	85	3	0	0	0	0	0	0	0	0	0	0	0	0	0	0	10	0	0	0	0	0	0	0	0	0	0	0	0	0	1	2	0	0	0	0	0	0	k__Fungi;p__;c__;o__;f__;g__;s__
OTU_635	0	0	0	0	0	0	0	0	1	1	0	0	0	1	0	0	0	0	8	4	8	0	0	0	1	0	0	3	0	0	0	0	0	0	0	0	5	1	14	0	0	17	2	0	0	No blast hit
OTU_636	1	0	0	0	1	4	0	2	0	0	0	2	4	6	0	0	2	5	1	0	1	1	0	0	0	3	1	1	2	1	0	0	1	0	0	3	5	0	0	0	0	0	0	10	0	k__Fungi;p__Zoopagomycota;c__Zoopagomycetes;o__Zoopagales;f__Piptocephalidaceae;g__Syncephalis;s__
OTU_637	6	0	0	0	0	0	0	0	2	0	0	0	0	0	0	0	0	0	21	0	0	0	0	0	2	0	0	0	0	0	0	0	0	0	0	0	0	0	0	0	0	2	0	0	0	k__Fungi;p__;c__;o__;f__;g__;s__
OTU_638	0	0	0	0	0	0	0	0	0	0	0	0	0	0	0	0	0	0	0	0	0	0	0	0	0	0	0	6	0	0	0	0	0	0	0	0	0	0	32	0	0	45	0	4	3	k__Fungi;p__Ascomycota;c__Sordariomycetes;o__Sordariales;f__;g__;s__
OTU_639	0	0	0	0	0	0	0	38	2	0	0	0	0	0	0	0	0	0	0	1	0	0	0	1	0	0	0	0	0	0	0	0	0	0	0	0	0	0	0	0	0	6	0	0	0	k__Fungi;p__;c__;o__;f__;g__;s__
OTU_640	0	14	3	5	4	10	1	2	0	3	0	18	3	0	0	0	6	0	12	1	0	1	0	4	0	3	0	0	0	0	7	4	0	243	0	17	0	0	15	0	1	0	1	0	7	k__Fungi;p__;c__;o__;f__;g__;s__
OTU_641	0	0	0	0	0	0	0	0	0	0	0	0	0	0	0	0	0	0	0	0	0	0	0	0	0	0	0	0	0	0	0	0	0	0	0	0	0	0	38	0	0	13	11	16	0	k__Fungi;p__;c__;o__;f__;g__;s__
OTU_642	0	5	1	5	3	0	1	1	2	0	0	0	0	5	0	0	10	7	2	3	7	0	7	0	2	2	0	0	0	1	1	0	7	2	4	8	0	0	0	0	7	0	6	5	0	k__Fungi;p__;c__;o__;f__;g__;s__
OTU_643	4	0	0	3	2	0	12	0	0	0	5	9	7	13	4	0	0	0	1	2	0	2	0	0	0	0	2	0	0	0	0	0	1	0	0	1	0	0	2	0	0	12	10	11	19	k__Fungi;p__Ascomycota;c__Saccharomycetes;o__Saccharomycetales;f__Pichiaceae;g__Pichia;s__Pichia_occidentalis
OTU_644	0	0	0	3	1	0	3	0	0	0	0	5	0	2	0	1	0	0	3	0	0	2	7	0	0	3	3	0	2	0	0	0	0	0	0	0	0	0	4	0	0	3	1	0	0	k__Fungi;p__Basidiomycota;c__;o__;f__;g__;s__
OTU_645	2	0	0	3	3	0	1	2	0	0	1	0	0	0	0	17	2	0	0	0	0	0	0	0	0	0	0	0	2	0	0	0	0	0	0	0	0	0	2	2	0	0	0	0	1	k__Fungi;p__;c__;o__;f__;g__;s__
OTU_646	1	0	0	0	1	0	0	0	0	0	0	0	1	0	0	0	0	0	0	0	0	0	2	0	0	0	0	2	0	0	0	0	0	1	0	0	0	0	0	0	0	0	0	1	0	k__Fungi;p__;c__;o__;f__;g__;s__
OTU_647	0	0	1	0	1	0	0	1	0	0	0	2	1	0	0	0	8	0	0	5	0	0	0	0	0	0	0	0	0	0	3	0	0	0	1	6	0	0	0	0	0	4	0	0	2	k__Fungi;p__;c__;o__;f__;g__;s__
OTU_648	7	0	1	1	3	0	0	4	7	1	1	0	0	1	2	0	0	7	0	2	1	0	0	0	2	1	0	3	0	0	0	3	0	7	0	0	4	0	0	0	2	0	6	0	1	k__Fungi;p__Basidiomycota;c__Tremellomycetes;o__Tremellales;f__Bulleribasidiaceae;g__Vishniacozyma;s__
OTU_649	7	0	0	1	0	0	0	0	0	0	0	0	8	0	0	0	0	0	0	4	0	0	0	3	3	0	1	0	0	0	6	0	0	0	0	0	0	0	0	0	0	0	0	0	0	k__Fungi;p__;c__;o__;f__;g__;s__
OTU_650	3	8	3	5	2	2	2	0	1	2	0	0	3	5	0	1	4	6	6	5	3	0	1	3	2	0	4	6	2	4	0	2	8	7	2	1	0	0	4	4	3	1	0	0	2	k__Fungi;p__Ascomycota;c__Sordariomycetes;o__Hypocreales;f__Nectriaceae;g__Fusarium;s__Fusarium_neocosmosporiellum
OTU_651	0	0	0	0	0	0	0	0	0	0	0	0	0	0	24	2	6	0	0	0	0	0	0	0	0	0	0	0	0	0	0	0	0	0	0	0	0	1	0	0	0	0	0	0	0	k__Fungi;p__;c__;o__;f__;g__;s__
OTU_652	0	0	67	0	0	0	0	0	0	0	0	0	0	0	0	0	6	0	0	0	0	0	0	0	0	0	0	0	0	0	0	0	0	0	0	0	0	0	0	0	0	0	0	0	0	k__Fungi;p__Ascomycota;c__Sordariomycetes;o__Microascales;f__Microascaceae;g__Pseudallescheria;s__Pseudallescheria_boydii
OTU_653	0	0	0	0	0	0	0	2	0	0	0	0	0	0	0	0	0	0	0	0	0	0	0	0	0	0	0	0	0	0	0	46	0	0	0	0	0	0	0	0	0	0	0	0	0	k__Fungi;p__Basidiomycota;c__Malasseziomycetes;o__Malasseziales;f__Malasseziaceae;g__Malassezia;s__Malassezia_furfur
OTU_654	0	0	0	0	0	0	0	0	0	0	0	0	0	3	3	5	3	0	0	0	3	0	0	18	0	0	0	0	0	0	0	0	0	0	0	0	0	0	0	0	0	0	12	0	0	k__Fungi;p__Ascomycota;c__Eurotiomycetes;o__Eurotiales;f__Trichocomaceae;g__Talaromyces;s__
OTU_655	0	0	0	0	0	0	0	0	0	0	0	0	0	0	0	0	0	0	0	0	0	0	0	37	0	2	0	0	0	0	0	0	1	1	0	0	0	0	0	0	0	0	0	0	0	No blast hit
OTU_656	0	0	0	83	0	0	0	0	0	0	0	0	0	0	0	0	0	0	0	0	0	0	0	0	0	0	0	0	0	0	0	0	0	0	0	0	0	0	0	0	0	0	0	0	0	k__Fungi;p__Basidiomycota;c__Agaricomycetes;o__Agaricales;f__Entolomataceae;g__Entoloma;s__
OTU_657	0	0	0	0	0	0	0	0	0	0	1	0	1	2	5	0	0	0	0	0	0	0	0	0	0	0	0	0	0	0	0	45	0	0	0	0	0	0	0	0	0	0	3	0	4	k__Fungi;p__;c__;o__;f__;g__;s__
OTU_658	3	0	0	0	0	0	0	0	0	0	0	0	0	0	0	0	0	0	0	0	0	0	0	4	0	3	0	0	4	6	0	0	0	6	0	0	2	0	0	0	0	0	0	0	0	k__Fungi;p__Aphelidiomycota;c__Aphelidiomycetes;o__GS16;f__;g__;s__
OTU_659	1	0	1	1	0	1	2	0	0	0	0	0	0	0	0	4	0	0	0	0	0	0	0	1	0	2	0	0	42	1	1	1	0	0	0	1	0	0	2	0	1	0	0	0	2	k__Fungi;p__Ascomycota;c__Eurotiomycetes;o__Eurotiales;f__Aspergillaceae;g__Penicillium;s__Penicillium_citrinum
OTU_660	0	0	0	0	0	0	0	0	0	0	0	0	0	0	0	0	0	0	0	0	0	0	0	0	0	0	0	0	24	0	0	0	0	0	0	0	0	0	12	0	0	5	0	2	0	k__Fungi;p__;c__;o__;f__;g__;s__
OTU_661	0	0	0	0	0	0	0	0	0	0	0	0	0	0	0	0	0	0	0	0	0	0	0	0	0	0	0	0	0	0	0	39	0	0	0	0	0	0	0	0	0	0	0	0	0	k__Fungi;p__Ascomycota;c__Sordariomycetes;o__unidentified_Sordariomycetes;f__unidentified_Sordariomycetes;g__unidentified_Sordariomycetes;s__Sordariomycetidae
OTU_662	1	0	0	3	1	0	0	1	0	0	0	0	0	1	1	1	5	0	10	2	0	2	6	2	13	0	4	4	4	4	4	0	4	8	2	3	0	0	0	0	0	0	3	10	3	No blast hit
OTU_663	0	0	0	0	0	0	0	0	0	0	16	29	24	12	20	0	0	0	0	0	0	0	0	0	0	0	0	0	0	0	0	0	0	0	0	0	0	0	0	0	0	22	30	15	16	k__Fungi;p__Basidiomycota;c__Agaricomycetes;o__Agaricales;f__Lyophyllaceae;g__Termitomyces;s__
OTU_664	0	0	1	17	3	1	2	12	57	2	61	77	77	205	62	0	0	183	1	26	9	2	0	3	211	2	90	0	3	7	0	108	258	3	0	39	0	7	11	2	3	65	62	59	75	k__Fungi;p__Ascomycota;c__Eurotiomycetes;o__Eurotiales;f__Aspergillaceae;g__Aspergillus;s__Aspergillus_versicolor
OTU_665	5	0	0	2	0	0	1	0	0	0	0	5	0	0	0	0	3	0	1	0	0	0	4	0	0	0	0	0	0	0	1	0	0	0	4	0	0	0	0	0	4	0	0	7	0	k__Fungi;p__;c__;o__;f__;g__;s__
OTU_666	71	76	35	187	3	11	31	98	48	267	99	19	6	19	19	50	93	7	25	14	15	12	15	31	31	8	7	12	25	26	31	34	9	45	19	14	10	1	6	9	14	15	11	21	16	k__Fungi;p__;c__;o__;f__;g__;s__
OTU_667	0	0	0	0	0	0	0	0	0	2	0	0	0	2	0	0	0	0	7	1	13	0	0	0	0	0	0	2	0	0	0	0	0	0	0	0	1	0	8	0	4	1	0	0	0	k__Fungi;p__Ascomycota;c__Pezizomycetes;o__Pezizales;f__Pyronemataceae;g__Geopora;s__Geopora_sepulta
OTU_668	0	0	0	0	0	0	0	0	20	0	0	4	0	0	0	0	0	0	0	0	3	0	0	0	0	0	0	0	0	0	0	0	0	0	0	0	0	0	0	0	0	0	18	0	0	k__Fungi;p__;c__;o__;f__;g__;s__
OTU_669	0	0	0	0	0	0	0	0	0	0	0	0	0	0	0	0	0	0	0	0	0	0	0	0	0	0	0	0	0	0	0	44	0	0	0	0	0	0	0	0	0	0	0	0	0	k__Fungi;p__Basidiomycota;c__Dacrymycetes;o__Dacrymycetales;f__Dacrymycetaceae;g__Dacrymyces;s__Dacrymyces_subantarcticensis
OTU_670	1	0	0	0	1	1	0	0	0	0	0	0	0	0	1	3	0	2	0	0	4	0	5	4	0	0	0	0	1	0	1	0	1	0	2	0	0	0	0	0	1	0	1	2	0	k__Fungi;p__;c__;o__;f__;g__;s__
OTU_671	0	0	0	0	0	0	8	0	0	0	0	0	0	0	4	0	0	0	0	0	0	0	0	0	0	0	0	0	0	0	0	0	6	0	0	0	0	0	2	0	2	0	0	0	0	No blast hit
OTU_672	0	0	0	0	0	0	0	0	2	0	9	0	0	0	3	0	0	0	0	2	0	0	0	0	5	0	17	5	0	0	0	97	4	0	0	0	1	8	8	0	0	2	17	1	2	k__Fungi;p__Ascomycota;c__Sordariomycetes;o__Sordariales;f__Chaetomiaceae;g__Humicola;s__
OTU_673	17	33	133	12	5	0	85	3	3	2	0	15	5	27	3	14	3	4	6	2	7	4	6	144	5	4	18	1	11	3	16	3	2	5	5	127	5	4	68	0	11	4	1	15	0	No blast hit
OTU_674	0	0	0	0	0	0	0	0	0	0	0	0	0	0	0	0	0	0	4	0	0	0	0	0	0	0	0	0	0	0	0	19	0	0	5	0	0	0	0	0	1	0	35	0	1	k__Fungi;p__Ascomycota;c__Eurotiomycetes;o__Eurotiales;f__Trichocomaceae;g__Thermomyces;s__Thermomyces_lanuginosus
OTU_675	2	0	4	8	0	16	12	3	0	2	4	1	3	1	7	0	13	6	9	3	4	0	7	4	5	2	6	2	8	0	4	0	8	7	0	1	0	0	2	0	1	8	7	10	15	k__Fungi;p__;c__;o__;f__;g__;s__
OTU_676	4	0	0	5	6	0	0	349	7	5	0	3	15	3	10	6	4	8	0	17	0	0	22	29	6	12	0	13	5	28	3	4	12	0	5	8	12	4	7	0	8	0	7	2	0	k__Fungi;p__Ascomycota;c__Sordariomycetes;o__Hypocreales;f__;g__;s__
OTU_677	0	0	0	0	0	0	0	0	0	0	0	0	0	0	0	0	0	0	0	0	0	3	0	3	0	0	0	0	0	0	0	48	0	0	0	0	0	0	0	0	0	0	0	0	0	k__Fungi;p__;c__;o__;f__;g__;s__
OTU_678	0	0	0	2	0	0	1	0	0	0	0	0	0	0	1	0	0	0	0	0	7	0	0	2	0	0	0	0	0	0	0	2	0	0	0	3	0	2	6	0	0	0	0	0	0	k__Fungi;p__Basidiomycota;c__Tremellomycetes;o__Tremellales;f__Rhynchogastremataceae;g__Papiliotrema;s__Papiliotrema_flavescens
OTU_679	7	1	0	8	1	6	1	10	0	0	1	23	33	13	0	0	0	1	20	0	3	1	1	2	0	2	3	8	2	15	1	0	45	0	12	4	1	0	0	14	3	0	1	2	0	k__Fungi;p__Ascomycota;c__Sordariomycetes;o__Sordariales;f__Chaetomiaceae;g__Chaetomium;s__Chaetomium_megalocarpum
OTU_680	0	0	2	17	0	0	0	0	0	0	0	0	0	1	0	15	0	0	2	0	3	0	0	2	0	0	0	0	1	0	0	0	2	0	0	0	0	0	0	1	0	1	0	0	0	k__Fungi;p__;c__;o__;f__;g__;s__
OTU_681	0	0	0	0	0	2	5	0	2	0	0	0	0	1	0	7	1	1	0	0	1	0	1	1	0	4	0	0	0	0	0	0	0	4	0	4	0	0	2	1	1	0	0	2	1	k__Fungi;p__;c__;o__;f__;g__;s__
OTU_682	0	0	0	0	51	0	0	0	0	0	10	9	6	7	4	0	0	0	0	0	0	0	0	1	0	0	0	0	0	0	0	0	0	0	0	0	0	0	4	0	0	7	5	7	8	k__Fungi;p__Ascomycota;c__Archaeorhizomycetes;o__Archaeorhizomycetales;f__Archaeorhizomycetaceae;g__Archaeorhizomyces;s__
OTU_683	0	0	0	0	0	0	0	0	0	0	0	0	3	0	0	0	0	0	0	0	2	0	0	0	1	0	0	0	0	0	0	0	0	6	0	10	0	0	2	0	0	0	0	0	0	k__Fungi;p__;c__;o__;f__;g__;s__
OTU_684	2	0	0	0	0	0	0	0	3	0	3	17	0	0	0	0	0	0	0	0	1	0	0	0	0	0	0	0	0	0	0	0	0	0	0	0	0	78	0	0	0	0	0	0	0	k__Fungi;p__;c__;o__;f__;g__;s__
OTU_685	0	0	0	0	0	0	1	0	0	0	0	0	0	0	0	0	0	0	0	0	0	0	0	0	0	0	0	6	0	0	1	0	0	18	0	0	0	0	0	0	0	2	0	2	0	k__Fungi;p__;c__;o__;f__;g__;s__
OTU_686	0	0	0	0	0	0	0	0	9	0	0	8	10	0	0	0	0	2	0	0	0	0	0	0	0	0	0	0	4	0	0	0	1	0	0	0	0	3	2	0	0	0	0	1	5	k__Fungi;p__Ascomycota;c__;o__;f__;g__;s__
OTU_687	21	9	14	14	17	8	21	26	14	46	5	17	38	30	13	25	32	50	32	19	42	867	30	55	32	10	38	33	69	27	13	8	32	36	13	16	28	64	21	13	15	6	19	10	16	k__Fungi;p__;c__;o__;f__;g__;s__
OTU_688	0	0	0	0	0	0	0	0	0	0	0	0	0	0	0	0	0	0	0	0	0	0	0	0	0	0	0	0	0	0	0	61	0	0	0	0	0	0	0	0	0	0	0	0	0	k__Fungi;p__;c__;o__;f__;g__;s__
OTU_689	0	0	0	0	0	0	0	0	0	0	0	0	0	0	0	0	0	0	0	0	0	0	0	11	0	54	0	0	0	0	0	0	0	0	0	0	0	0	0	0	0	0	0	0	0	k__Fungi;p__Basidiomycota;c__Agaricomycetes;o__Agaricales;f__Bolbitiaceae;g__Descomyces;s__
OTU_690	0	1	0	0	0	0	0	11	0	0	0	0	0	0	0	0	0	10	0	0	0	0	71	0	0	11	0	0	0	0	0	0	0	0	0	67	0	0	0	0	0	0	23	0	0	k__Fungi;p__;c__;o__;f__;g__;s__
OTU_691	0	0	0	3	0	0	1	0	0	0	0	0	0	0	0	1	0	0	0	1	0	2	7	0	0	0	0	0	0	0	0	0	10	1	0	0	0	0	0	0	0	0	0	6	0	k__Fungi;p__;c__;o__;f__;g__;s__
OTU_692	0	2	40	0	2	0	0	0	0	0	1	0	3	0	1	0	0	12	0	0	16	3	12	0	0	17	2	0	0	0	0	0	0	0	0	8	0	1	6	0	0	6	0	0	0	k__Fungi;p__Basidiomycota;c__Agaricomycetes;o__Boletales;f__Boletaceae;g__;s__
OTU_693	0	0	0	0	1	0	0	0	0	0	0	0	0	0	0	0	0	0	0	0	0	0	0	0	0	0	0	0	0	0	0	43	0	0	0	0	0	0	0	0	0	0	0	0	0	k__Fungi;p__Basidiomycota;c__Tremellomycetes;o__Filobasidiales;f__Filobasidiaceae;g__Naganishia;s__Naganishia_albidosimilis
OTU_694	2	0	0	2	1	0	0	10	0	0	0	7	0	0	3	1	2	0	1	0	4	1	3	5	0	1	0	0	0	0	0	1	0	1	0	0	2	0	0	0	3	0	2	13	0	k__Fungi;p__;c__;o__;f__;g__;s__
OTU_695	128	91	123	75	262	224	94	99	37	72	34	215	166	357	214	144	213	119	232	191	68	72	120	28	123	126	113	110	92	123	152	34	119	78	59	103	95	63	96	133	156	247	239	343	133	k__Fungi;p__;c__;o__;f__;g__;s__
OTU_696	0	0	0	0	0	3	1	0	0	0	0	0	0	0	0	3	0	0	0	1	0	0	0	0	5	2	0	0	2	0	0	0	0	0	0	0	0	0	0	0	0	0	1	0	1	k__Fungi;p__Basidiomycota;c__Agaricomycetes;o__;f__;g__;s__
OTU_697	0	0	0	0	4	0	2	36	0	0	1	0	0	0	0	0	0	0	0	0	0	0	0	5	0	0	0	1	3	3	0	2	0	0	0	0	5	0	0	0	0	0	17	0	0	k__Fungi;p__;c__;o__;f__;g__;s__
OTU_698	7	0	0	0	0	0	0	0	0	1	0	0	0	0	2	0	0	0	1	4	0	0	0	0	0	0	0	0	0	0	2	0	0	0	10	2	0	0	0	0	0	0	0	7	8	k__Fungi;p__;c__;o__;f__;g__;s__
OTU_699	0	0	0	0	0	0	0	33	0	0	0	0	0	0	0	0	0	0	7	0	0	0	0	3	0	0	0	0	0	0	0	12	0	0	0	0	0	0	0	0	0	0	0	0	0	k__Fungi;p__;c__;o__;f__;g__;s__
OTU_700	7	1	0	0	1	0	0	0	2	0	0	0	0	0	0	0	0	0	0	0	8	0	0	0	0	0	0	0	1	1	0	0	0	7	0	0	8	0	0	0	3	0	2	0	1	k__Fungi;p__;c__;o__;f__;g__;s__
OTU_701	0	0	0	0	0	0	0	0	0	0	0	0	0	0	0	0	0	0	0	0	0	0	0	0	0	0	0	0	0	0	0	0	0	0	0	0	0	0	60	0	0	28	7	23	0	k__Fungi;p__Ascomycota;c__Dothideomycetes;o__Pleosporales;f__Pleosporaceae;g__Alternaria;s__Alternaria_cinerariae
OTU_702	11	5	0	0	0	3	2	0	0	2	0	0	0	0	0	1	1	0	1	0	5	2	1	3	0	0	0	0	0	1	2	0	0	5	0	0	5	0	0	0	1	1	1	2	33	k__Fungi;p__;c__;o__;f__;g__;s__
OTU_703	0	0	0	0	1	0	0	9	0	0	0	0	0	0	2	0	0	17	2	5	2	0	4	7	1	0	5	0	0	0	24	0	0	7	6	0	108	2	12	3	6	0	0	0	0	k__Fungi;p__Basidiomycota;c__Agaricomycetes;o__Agaricales;f__Psathyrellaceae;g__;s__
OTU_704	2	1	0	0	0	0	3	0	0	0	0	0	0	0	0	4	0	0	0	0	0	0	0	0	0	0	0	0	0	0	0	0	0	5	1	1	0	0	2	0	0	0	0	0	0	k__Fungi;p__;c__;o__;f__;g__;s__
OTU_705	46	6	0	38	5	0	12	5	13	1	0	7	5	13	13	27	7	1	3	8	17	11	3	4	15	7	0	16	10	4	4	0	0	10	19	4	6	3	13	11	6	9	2	3	6	k__Fungi;p__;c__;o__;f__;g__;s__
OTU_706	0	0	0	0	2	0	0	0	5	0	0	5	0	2	8	0	0	6	0	0	0	3	0	0	16	0	2	0	1	0	0	0	0	0	0	0	0	8	0	0	0	0	0	0	0	k__Fungi;p__Ascomycota;c__Dothideomycetes;o__Pleosporales;f__Torulaceae;g__Torula;s__
OTU_707	0	2	0	0	4	0	0	0	0	0	0	0	0	0	0	0	0	0	0	0	0	0	0	0	0	0	0	0	12	0	0	0	0	0	0	2	9	0	12	0	0	0	0	0	0	k__Fungi;p__Ascomycota;c__Dothideomycetes;o__Pleosporales;f__Sporormiaceae;g__Preussia;s__
OTU_708	0	3	0	0	0	3	0	12	4	0	0	2	4	0	0	0	0	1	0	0	0	0	0	0	0	4	0	6	9	0	0	0	0	0	0	0	2	0	0	10	0	0	1	0	0	k__Fungi;p__Ascomycota;c__Sordariomycetes;o__Microascales;f__Microascaceae;g__Scedosporium;s__Scedosporium_boydii
OTU_709	26	41	12	24	110	11	6	49	14	10	15	21	150	25	39	192	31	16	61	32	7	8	18	1	17	26	13	35	39	45	29	2	15	16	10	38	5	7	16	5	40	61	10	18	41	k__Fungi;p__Ascomycota;c__Sordariomycetes;o__Melanosporales;f__Ceratostomataceae;g__Microthecium;s__
OTU_710	0	0	0	0	14	0	22	0	0	0	1	0	0	0	0	0	0	45	0	0	3	5	0	0	0	5	0	1	4	12	0	0	0	0	0	0	0	0	0	0	0	41	1	4	0	k__Fungi;p__Mortierellomycota;c__Mortierellomycetes;o__Mortierellales;f__Mortierellaceae;g__Mortierella;s__
OTU_711	0	0	0	0	0	0	0	0	0	0	1	0	0	0	0	0	16	0	0	0	0	0	0	0	0	0	0	1	0	0	0	27	0	0	0	0	2	0	16	0	1	20	0	0	0	k__Fungi;p__Ascomycota;c__Sordariomycetes;o__Hypocreales;f__Hypocreaceae;g__Trichoderma;s__Trichoderma_atroviride
OTU_712	0	0	0	0	0	0	0	0	0	0	0	0	0	0	0	0	0	0	0	0	0	0	0	0	0	0	0	0	0	0	0	37	0	0	0	0	0	0	0	0	0	0	0	0	0	k__Fungi;p__Ascomycota;c__Dothideomycetes;o__Pleosporales;f__Lophiostomataceae;g__Lophiostoma;s__
OTU_713	0	0	0	0	0	0	0	0	0	0	0	0	0	0	0	0	0	0	0	0	0	0	0	0	0	0	0	97	0	0	0	0	0	0	0	0	0	0	0	0	0	0	0	0	0	k__Fungi;p__Basidiomycota;c__Agaricomycetes;o__Thelephorales;f__Thelephoraceae;g__Tomentella;s__
OTU_714	0	0	1	0	0	0	5	0	0	0	0	0	0	0	0	0	0	1	0	0	0	0	0	0	1	0	0	0	0	0	0	0	0	0	0	0	0	2	0	0	0	0	0	4	30	k__Fungi;p__;c__;o__;f__;g__;s__
OTU_715	0	0	0	3	3	0	8	1	1	6	0	0	0	0	3	8	11	2	1	3	0	5	3	220	4	0	0	0	0	1	5	3	2	0	0	0	7	1	2	1	0	0	0	0	0	k__Fungi;p__Ascomycota;c__Pezizomycetes;o__Pezizales;f__Tuberaceae;g__Tuber;s__
OTU_716	0	2	0	0	0	0	0	0	0	1	0	0	0	0	0	0	0	1	0	0	1	0	0	13	0	0	0	0	0	0	0	0	0	4	1	0	0	1	0	1	0	0	0	0	5	No blast hit
OTU_717	2	0	0	0	0	0	0	0	0	1	0	0	11	0	0	0	0	0	0	0	0	0	0	0	0	0	0	0	0	0	0	0	0	0	0	0	0	0	0	0	0	0	0	0	5	k__Fungi;p__;c__;o__;f__;g__;s__
OTU_718	0	0	0	0	0	1	1	0	0	0	0	0	0	0	1	0	0	8	0	2	3	0	2	0	0	0	0	0	0	0	0	0	0	0	0	0	3	0	0	0	0	0	0	0	0	k__Fungi;p__;c__;o__;f__;g__;s__
OTU_719	12	252	278	41	14	10	85	13	16	8	84	18	23	17	6	17	9	45	28	5	9	2	4	21	5	6	11	18	18	18	13	33	60	30	5	13	10	15	14	18	18	51	30	19	10	k__Fungi;p__;c__;o__;f__;g__;s__
OTU_720	58	50	1041	248	12	9	49	54	54	83	223	10	11	5	20	46	22	24	47	42	33	6	19	46	37	28	10	15	12	23	31	10	7	19	37	18	5	62	16	7	14	4	1	2	13	k__Fungi;p__;c__;o__;f__;g__;s__
OTU_721	0	0	0	0	3	0	0	0	0	0	0	0	0	0	0	0	0	3	0	0	0	0	0	0	0	0	1	0	0	3	0	0	0	0	0	0	15	0	2	14	0	0	0	0	0	k__Fungi;p__Ascomycota;c__Sordariomycetes;o__Hypocreales;f__Ophiocordycipitaceae;g__Harposporium;s__Harposporium_subuliforme
OTU_722	0	2	0	0	1	0	0	0	3	0	0	3	1	4	4	0	0	0	0	0	0	0	6	0	0	0	0	19	0	0	0	25	1	0	0	1	7	6	32	5	0	21	5	9	6	k__Fungi;p__Basidiomycota;c__Tremellomycetes;o__Tremellales;f__Trimorphomycetaceae;g__Saitozyma;s__Saitozyma_podzolica
OTU_723	4	0	1	2	0	0	2	0	0	0	0	0	8	0	0	0	0	0	0	4	1	1	15	308	0	0	3	0	0	1	0	19	9	4	5	1	4	2	0	1	0	0	0	0	0	k__Fungi;p__Ascomycota;c__Eurotiomycetes;o__Eurotiales;f__Aspergillaceae;g__Penicillium;s__
OTU_724	0	0	0	0	0	0	0	65	3	0	0	0	0	0	0	0	0	0	0	0	0	0	0	0	0	0	0	0	0	1	0	0	0	0	0	1	0	0	0	0	0	0	0	0	0	k__Fungi;p__;c__;o__;f__;g__;s__
OTU_725	0	0	0	0	0	0	0	0	0	0	0	0	0	0	0	0	0	12	0	1	0	0	0	0	0	0	0	0	0	0	2	0	0	0	0	0	3	0	0	0	0	0	0	0	0	k__Fungi;p__;c__;o__;f__;g__;s__
OTU_726	0	0	0	0	0	0	0	26	0	0	0	0	0	0	0	0	0	0	0	0	0	0	0	2	0	0	0	0	0	0	0	15	1	0	0	0	0	0	0	0	0	0	0	0	0	k__Fungi;p__;c__;o__;f__;g__;s__
OTU_727	10	22	8	17	40	136	86	15	1	17	0	2	0	5	0	19	37	48	30	3	39	20	17	12	17	40	60	213	71	77	12	9	10	7	12	61	143	8	24	1	17	6	1	9	1	k__Fungi;p__;c__;o__;f__;g__;s__
OTU_728	4	0	65	0	3	0	3	0	0	0	0	4	0	0	0	0	0	0	0	0	0	0	0	0	0	1	1	0	2	0	1	0	0	0	0	6	0	1	4	0	0	0	4	0	0	k__Fungi;p__Basidiomycota;c__Agaricomycetes;o__Boletales;f__Boletaceae;g__;s__
OTU_729	0	1	0	0	0	0	0	5	0	4	0	0	0	0	0	2	5	0	0	2	0	0	0	5	0	0	0	0	0	0	0	1	5	0	4	4	0	0	0	0	0	0	0	0	0	k__Fungi;p__;c__;o__;f__;g__;s__
OTU_730	0	0	0	0	0	0	0	3	2	0	0	0	0	0	0	0	0	0	0	0	0	0	14	0	5	0	0	0	0	0	8	0	0	0	0	0	0	0	0	0	0	0	0	1	0	k__Fungi;p__;c__;o__;f__;g__;s__
OTU_731	0	0	0	0	0	0	1	74	0	0	0	0	0	0	0	0	0	0	0	0	0	0	0	20	0	0	0	0	0	0	0	0	0	0	0	0	0	0	0	0	0	0	21	0	0	k__Fungi;p__Blastocladiomycota;c__;o__;f__;g__;s__
OTU_732	0	0	0	5	0	0	0	0	0	0	0	0	0	0	0	6	0	0	0	0	0	0	5	0	0	0	0	0	0	0	0	0	0	0	0	0	0	0	0	3	0	0	14	1	0	k__Fungi;p__;c__;o__;f__;g__;s__
OTU_733	125	55	108	34	25	31	31	21	314	11	8	119	42	104	226	40	3	2	5	27	21	98	49	5	80	84	11	11	40	25	23	5	23	21	81	42	24	252	66	47	24	154	37	7	4	k__Fungi;p__;c__;o__;f__;g__;s__
OTU_734	0	0	0	0	0	0	0	0	0	0	1	0	0	0	0	0	0	0	0	0	0	0	0	0	0	0	2	0	0	0	0	0	0	0	19	0	0	0	0	0	0	0	0	0	9	k__Fungi;p__;c__;o__;f__;g__;s__
OTU_735	3	0	2	0	1	3	6	0	0	1	0	0	0	1	0	0	6	0	2	0	1	0	0	0	0	2	0	0	0	5	2	0	0	0	0	2	0	5	2	0	0	0	0	0	0	k__Fungi;p__Ascomycota;c__;o__;f__;g__;s__
OTU_736	0	0	0	0	0	0	0	0	4	32	1	0	0	0	1	0	0	0	0	3	0	0	0	0	0	0	1	0	6	0	0	0	0	0	0	0	0	0	0	0	0	0	0	0	0	k__Fungi;p__;c__;o__;f__;g__;s__
OTU_737	1	1	0	0	0	2	1	2	0	2	0	0	7	2	9	7	5	0	4	3	3	0	1	6	2	0	1	0	0	2	0	0	2	1	0	4	1	0	0	0	3	2	7	0	1	k__Fungi;p__;c__;o__;f__;g__;s__
OTU_738	5	0	0	0	0	0	0	0	0	6	0	0	0	0	0	20	0	0	0	1	0	0	1	0	0	4	0	0	1	0	0	0	0	0	0	0	0	0	2	0	0	0	0	0	0	k__Fungi;p__;c__;o__;f__;g__;s__
OTU_739	0	0	0	0	0	0	0	0	0	0	0	0	35	3	0	0	0	0	0	0	0	0	0	0	0	0	0	0	0	0	0	0	0	0	0	0	0	0	0	0	0	0	0	0	0	k__Fungi;p__Chytridiomycota;c__Spizellomycetes;o__Spizellomycetales;f__Powellomycetaceae;g__;s__
OTU_740	0	0	0	0	0	2	0	0	0	0	0	2	0	5	0	0	1	0	0	0	4	0	11	0	0	0	0	0	0	0	0	0	2	0	1	0	0	0	4	0	0	0	1	3	4	k__Fungi;p__;c__;o__;f__;g__;s__
OTU_741	3	0	0	0	0	0	8	0	0	0	0	0	1	0	0	0	1	0	0	0	0	0	0	1	0	0	0	0	3	0	0	0	0	7	0	0	0	0	0	0	0	0	0	0	0	k__Fungi;p__Ascomycota;c__;o__;f__;g__;s__
OTU_742	0	9	0	4	0	0	0	0	0	0	0	0	0	1	2	0	0	0	0	0	2	0	0	0	0	1	0	0	0	0	0	0	0	0	0	0	0	1	6	0	0	0	0	4	0	k__Fungi;p__;c__;o__;f__;g__;s__
OTU_743	0	0	0	1	0	0	0	1	0	0	0	0	0	0	0	2	2	0	0	0	5	0	0	0	0	0	0	0	3	1	0	0	0	3	0	0	0	0	0	0	0	0	0	0	2	k__Fungi;p__;c__;o__;f__;g__;s__
OTU_744	127	61	0	110	190	297	86	118	34	105	5	24	14	39	7	174	156	157	132	165	39	64	118	22	198	244	120	156	147	184	161	38	132	141	72	188	100	0	152	226	152	16	16	34	7	k__Fungi;p__;c__;o__;f__;g__;s__
OTU_745	0	0	0	0	0	0	0	0	0	0	0	1	20	6	0	0	0	0	0	0	0	1	0	0	0	0	0	0	0	0	0	0	0	0	0	0	0	0	0	0	0	0	0	0	0	k__Fungi;p__;c__;o__;f__;g__;s__
OTU_746	2	0	0	0	0	0	0	2	0	0	0	0	0	0	0	0	0	4	0	0	2	3	0	0	0	2	0	6	0	1	0	1	7	0	2	7	0	0	2	0	0	0	0	0	0	k__Fungi;p__;c__;o__;f__;g__;s__
OTU_747	2	0	0	0	0	0	0	0	0	0	0	0	1	2	0	2	0	0	0	1	0	0	2	0	9	0	0	0	0	0	0	0	0	0	0	0	0	0	0	6	0	0	0	0	0	k__Fungi;p__;c__;o__;f__;g__;s__
OTU_748	0	0	0	2	0	0	2	0	0	0	0	0	0	0	0	0	0	0	4	0	14	0	0	0	0	7	0	1	0	1	0	0	0	0	0	0	0	0	0	0	0	0	0	0	0	k__Fungi;p__Ascomycota;c__Eurotiomycetes;o__Chaetothyriales;f__Herpotrichiellaceae;g__Exophiala;s__Exophiala_aquamarina
OTU_749	0	0	0	0	0	0	0	0	0	0	2	5	4	2	6	0	0	0	0	0	0	0	0	0	0	0	0	0	0	0	0	0	0	0	0	0	0	0	0	0	0	2	3	2	10	k__Fungi;p__;c__;o__;f__;g__;s__
OTU_750	0	0	0	0	0	0	0	0	0	0	0	0	0	0	0	0	0	0	1	0	0	0	0	7	0	27	0	0	0	0	0	0	0	0	0	0	0	0	0	0	0	0	0	0	0	k__Fungi;p__;c__;o__;f__;g__;s__
OTU_751	0	0	0	0	0	0	0	0	0	0	0	0	0	0	0	0	0	0	0	0	0	0	0	0	0	0	0	0	0	0	0	0	0	0	0	0	0	0	101	0	0	0	0	0	0	k__Fungi;p__Ascomycota;c__Sordariomycetes;o__Sordariales;f__Lasiosphaeriaceae;g__;s__
OTU_752	167	93	795	79	332	332	130	149	35	82	15	86	57	66	46	172	225	173	257	243	103	91	169	47	218	260	175	149	115	171	177	57	136	217	94	155	103	482	118	219	241	79	79	146	42	k__Fungi;p__Ascomycota;c__Sordariomycetes;o__Microascales;f__Microascaceae;g__Cephalotrichum;s__Cephalotrichum_nanum
OTU_753	56	64	12	134	153	241	151	213	21	117	14	48	85	95	20	135	242	132	138	82	118	64	248	56	142	102	118	238	261	129	92	112	129	133	52	110	228	15	112	23	86	17	38	44	80	k__Fungi;p__;c__;o__;f__;g__;s__
OTU_754	0	0	0	0	0	0	0	0	0	0	0	0	0	0	0	0	0	0	0	0	0	0	0	0	0	0	0	0	0	1	0	8	0	0	0	0	0	0	11	0	0	9	0	7	0	k__Fungi;p__Ascomycota;c__Dothideomycetes;o__Pleosporales;f__Didymellaceae;g__Didymella;s__
OTU_755	0	0	0	0	0	22	0	0	0	0	0	0	0	0	0	0	0	0	0	0	0	0	0	0	0	0	0	0	0	0	0	0	0	0	0	0	0	0	0	0	0	0	0	0	0	k__Fungi;p__;c__;o__;f__;g__;s__
OTU_756	0	0	0	0	4	3	0	0	0	2	3	0	0	0	3	9	1	2	5	0	0	1	3	0	8	0	0	3	2	0	0	0	11	0	0	0	0	0	0	0	0	0	0	0	0	k__Fungi;p__;c__;o__;f__;g__;s__
OTU_757	0	0	0	0	0	0	0	0	0	0	0	0	0	0	14	0	0	0	0	0	0	0	0	0	0	0	0	0	0	0	0	1	0	0	0	0	0	0	0	0	0	0	1	0	0	k__Fungi;p__Basidiomycota;c__;o__;f__;g__;s__
OTU_758	0	0	0	0	0	0	0	0	0	0	0	0	0	0	0	0	0	0	0	0	0	0	0	0	0	0	0	0	0	0	0	0	0	0	0	0	0	0	0	0	0	0	0	0	39	k__Fungi;p__;c__;o__;f__;g__;s__
OTU_759	0	0	0	0	0	0	0	1	2	0	0	0	0	1	0	0	0	0	0	2	0	0	0	0	0	2	0	30	2	0	0	0	0	0	1	0	13	8	12	0	5	0	2	0	0	k__Fungi;p__Ascomycota;c__Dothideomycetes;o__Venturiales;f__Venturiaceae;g__Venturia;s__Venturia_fraxini
OTU_760	6	0	0	5	0	0	0	0	1	0	0	0	0	0	0	0	3	0	0	0	0	0	0	0	0	0	0	0	0	0	14	0	0	0	1	7	0	0	0	0	0	0	0	0	0	k__Fungi;p__Basidiomycota;c__Agaricomycetes;o__Agaricales;f__Psathyrellaceae;g__;s__
OTU_761	0	0	0	0	0	0	0	0	0	0	0	0	0	0	0	0	0	0	0	0	0	0	0	0	0	0	0	0	0	0	0	0	0	0	0	0	0	0	0	0	0	0	72	0	0	k__Fungi;p__;c__;o__;f__;g__;s__
OTU_762	0	5	0	0	0	0	0	2	2	0	2	1	3	0	0	0	0	1	3	0	4	0	0	0	1	0	0	3	0	2	0	3	0	2	0	13	0	0	0	5	1	4	0	0	3	k__Fungi;p__;c__;o__;f__;g__;s__
OTU_763	0	0	0	1	1	0	0	0	0	0	0	2	0	0	0	0	0	0	0	2	0	0	0	6	0	0	0	1	0	0	0	2	0	2	1	0	0	3	0	3	2	8	0	0	0	No blast hit
OTU_764	3	19	2	20	12	4	8	17	4	3	0	5	2	2	3	7	5	11	15	10	6	7	7	2	5	13	6	18	12	13	10	1	15	7	3	7	11	0	11	0	7	3	2	2	0	k__Fungi;p__Ascomycota;c__Sordariomycetes;o__Hypocreales;f__Clavicipitaceae;g__Metarhizium;s__
OTU_765	0	7	0	3	0	0	0	3	6	0	14	42	26	0	1	2	6	0	0	0	1	0	5	9	10	0	0	2	3	7	0	0	5	0	0	3	11	4	0	0	0	4	0	2	25	k__Fungi;p__;c__;o__;f__;g__;s__
OTU_766	0	0	0	0	0	0	0	0	0	0	0	0	0	1	0	0	0	0	2	0	0	0	0	0	0	0	0	0	0	0	0	16	0	0	0	0	0	0	0	0	10	0	0	0	0	No blast hit
OTU_767	0	0	0	0	1	0	2	0	0	0	1	0	4	1	3	0	0	0	1	0	0	0	27	0	0	0	0	0	2	0	1	8	0	0	0	0	5	6	6	9	6	0	1	3	1	k__Fungi;p__;c__;o__;f__;g__;s__
OTU_768	0	0	2	0	0	0	3	0	2	0	0	2	12	0	2	0	0	0	0	0	0	0	1	7	0	0	2	7	0	1	2	0	0	0	0	0	0	0	0	2	0	1	0	0	1	k__Fungi;p__;c__;o__;f__;g__;s__
OTU_769	5	2	0	14	3	0	0	0	0	0	1	0	0	0	0	0	0	1	0	0	0	0	0	0	0	0	2	11	0	8	0	0	0	7	0	6	8	0	2	2	0	0	0	0	0	k__Fungi;p__Ascomycota;c__Eurotiomycetes;o__Eurotiales;f__;g__;s__
OTU_770	0	0	0	0	0	0	0	0	0	0	0	0	0	0	0	0	4	0	0	0	5	0	13	0	0	0	0	0	0	0	0	0	0	2	2	0	1	0	0	0	0	0	0	1	0	No blast hit
OTU_771	0	0	0	0	0	0	0	0	1	0	0	5	0	0	3	2	0	0	0	0	0	0	0	7	1	1	0	0	0	0	0	0	0	4	0	0	0	0	0	0	0	0	0	0	0	No blast hit
OTU_772	0	0	0	0	0	0	0	0	0	0	0	0	0	22	0	0	0	0	0	0	0	0	0	0	0	0	0	0	0	0	6	0	0	0	0	0	0	0	0	0	0	0	0	0	0	k__Fungi;p__;c__;o__;f__;g__;s__
OTU_773	0	0	0	0	0	0	0	0	0	0	0	1	0	0	0	0	0	0	0	0	0	0	0	0	0	0	0	0	0	0	0	80	0	0	0	0	0	0	2	0	0	0	0	0	0	k__Fungi;p__Ascomycota;c__Eurotiomycetes;o__Eurotiales;f__Aspergillaceae;g__Aspergillus;s__Aspergillus_candidus
OTU_774	4	2	0	4	0	0	0	0	0	0	0	0	0	0	0	0	0	0	0	0	0	0	0	0	0	0	0	0	0	1	0	0	9	0	0	0	7	0	4	0	0	0	0	0	0	k__Fungi;p__;c__;o__;f__;g__;s__
OTU_775	2	0	2	2	3	0	0	0	0	0	1	11	1	0	3	0	0	0	0	0	2	0	0	4	0	0	0	0	0	0	0	1	0	0	2	0	0	1	0	0	2	0	0	0	5	k__Fungi;p__Ascomycota;c__Eurotiomycetes;o__Eurotiales;f__Trichocomaceae;g__Sagenomella;s__Sagenomella_oligospora
OTU_776	0	0	0	0	0	0	0	21	0	0	0	0	0	0	0	0	0	0	0	0	0	0	0	0	0	0	0	0	0	0	0	0	0	0	0	0	0	0	0	0	0	0	0	0	0	k__Fungi;p__;c__;o__;f__;g__;s__
OTU_777	4	1	0	4	0	0	1	4	3	0	1	3	5	1	5	7	5	5	10	4	4	1	6	7	5	6	0	0	1	11	2	3	8	13	3	0	5	1	4	3	1	2	4	0	2	k__Fungi;p__;c__;o__;f__;g__;s__
OTU_778	0	0	0	6	0	7	1	4	0	0	0	2	0	1	0	0	3	0	0	0	8	0	2	6	1	0	0	3	3	0	0	0	2	0	0	3	3	1	4	0	0	1	0	1	0	k__Fungi;p__;c__;o__;f__;g__;s__
OTU_779	0	0	0	1	0	0	0	0	0	0	0	0	7	0	0	0	3	0	0	1	0	0	0	0	0	0	0	0	0	0	0	0	0	0	0	1	0	0	0	0	0	0	0	0	0	k__Fungi;p__Mucoromycota;c__Mucoromycetes;o__Mucorales;f__Mucoraceae;g__Apophysomyces;s__Apophysomyces_variabilis
OTU_780	0	0	0	0	0	0	0	0	0	1	0	3	0	4	0	0	4	0	3	0	1	0	0	0	5	0	0	65	0	0	0	0	1	3	0	0	33	7	19	0	3	0	0	3	0	No blast hit
OTU_781	0	0	0	10	2	1	4	5	0	0	0	6	0	5	1	0	7	0	0	0	6	0	0	1	8	2	0	11	10	0	0	0	0	0	0	1	0	0	2	0	0	5	1	3	7	k__Fungi;p__;c__;o__;f__;g__;s__
OTU_782	0	0	0	0	0	0	0	0	0	0	1	0	1	0	0	0	0	0	0	0	0	0	0	0	0	0	0	0	0	0	0	18	0	2	0	0	0	0	0	0	0	1	1	2	0	k__Fungi;p__;c__;o__;f__;g__;s__
OTU_783	0	0	0	0	0	3	0	0	0	0	0	0	0	0	0	0	0	0	0	0	0	0	0	0	0	0	0	0	0	18	0	0	0	0	0	0	0	0	0	0	0	0	0	0	0	No blast hit
OTU_784	2	0	2	0	0	0	3	4	1	0	0	3	0	1	0	0	2	7	0	0	3	0	7	0	0	0	0	0	1	1	3	2	0	2	0	3	2	0	4	0	0	0	0	1	3	k__Fungi;p__Basidiomycota;c__Agaricomycetes;o__Cantharellales;f__Clavulinaceae;g__;s__
OTU_785	0	1	0	3	0	0	0	0	0	1	0	0	0	0	1	0	0	1	0	0	0	0	0	0	0	0	1	1	1	1	0	0	7	0	3	1	5	1	2	0	0	2	0	1	0	k__Fungi;p__Ascomycota;c__Sordariomycetes;o__Sordariales;f__Chaetomiaceae;g__Achaetomium;s__Achaetomium_macrosporum
OTU_786	2	2	4	5	11	49	51	35	4	9	199	363	35	9	5	2	59	50	34	165	1	1	2	6	0	16	20	36	16	42	89	1	13	5	1	6	7	5	16	10	26	20	17	8	64	k__Fungi;p__Ascomycota;c__Sordariomycetes;o__Sordariales;f__Chaetomiaceae;g__Chaetomium;s__Chaetomium_globosum
OTU_787	0	0	0	0	0	0	0	0	0	0	0	0	0	0	0	0	0	0	0	0	0	0	0	0	0	0	2	0	0	1	0	140	0	0	0	0	0	1	0	0	0	0	0	0	0	k__Fungi;p__;c__;o__;f__;g__;s__
OTU_788	0	0	0	0	2	0	0	21	0	0	1	1	1	0	0	0	0	0	0	0	0	0	0	0	0	2	0	0	0	0	0	23	3	0	0	0	0	0	0	0	0	0	0	0	0	k__Fungi;p__Basidiomycota;c__Cystobasidiomycetes;o__Cystobasidiales;f__Cystobasidiaceae;g__Cystobasidium;s__
OTU_789	0	0	0	0	0	0	1	0	0	0	0	0	0	0	0	0	0	0	0	0	0	0	0	0	0	0	0	0	0	0	0	6	0	0	0	0	0	0	21	0	0	10	3	0	1	k__Fungi;p__Mortierellomycota;c__Mortierellomycetes;o__Mortierellales;f__Mortierellaceae;g__Mortierella;s__Mortierella_humilis
OTU_790	0	0	0	0	0	1	0	0	0	0	0	0	8	0	0	0	0	0	0	0	0	0	0	0	1	0	0	0	0	1	0	0	0	0	0	0	0	0	7	0	0	0	0	0	0	k__Fungi;p__Basidiomycota;c__Tremellomycetes;o__Trichosporonales;f__Trichosporonaceae;g__Vanrija;s__Vanrija_albida
OTU_791	0	0	0	0	0	0	0	0	0	0	0	0	0	0	0	0	0	0	0	0	0	0	0	0	0	0	0	0	0	0	0	19	0	0	0	0	0	0	0	0	0	0	0	0	0	k__Fungi;p__Ascomycota;c__Dothideomycetes;o__Capnodiales;f__Mycosphaerellaceae;g__;s__
OTU_792	0	1	0	0	0	0	0	0	0	0	1	0	0	0	0	5	0	0	0	0	0	0	0	0	0	0	0	0	0	2	0	0	0	0	0	0	0	8	0	1	0	9	0	0	0	k__Fungi;p__;c__;o__;f__;g__;s__
OTU_793	0	0	0	2	0	0	2	0	0	0	0	0	2	0	0	7	0	3	0	1	0	4	0	1	0	0	0	0	0	0	0	1	0	0	0	0	0	0	0	0	1	1	0	0	3	k__Fungi;p__;c__;o__;f__;g__;s__
OTU_794	24	0	0	0	0	0	0	0	0	0	0	0	0	0	0	0	0	0	0	0	0	0	0	0	0	1	0	0	0	0	0	0	0	0	0	0	0	0	2	0	0	0	0	0	0	k__Fungi;p__;c__;o__;f__;g__;s__
OTU_795	0	0	4	0	0	1	1	0	0	0	0	0	6	0	0	6	0	2	2	0	3	0	0	2	1	0	0	3	0	0	0	0	0	2	0	3	2	9	0	0	2	0	1	4	6	k__Fungi;p__;c__;o__;f__;g__;s__
OTU_796	16	20	0	7	0	0	6	3	35	5	684	2	9	49	0	5	6	11	7	10	1	2	6	3	8	0	0	9	5	3	5	17	12	12	7	5	6	0	14	7	2	1	6	5	3	k__Fungi;p__;c__;o__;f__;g__;s__
OTU_797	15	3	31	9	14	5	10	13	5	9	0	6	10	8	5	10	15	12	15	28	8	13	14	8	19	14	14	18	12	26	26	1	14	15	6	13	22	43	8	9	4	4	2	4	9	k__Fungi;p__;c__;o__;f__;g__;s__
OTU_798	1	2	333	3	5	1	1	2	0	0	0	4	4	2	0	2	3	1	7	0	1	0	2	0	1	1	0	0	0	0	2	0	3	0	0	0	4	190	6	2	5	0	0	4	2	k__Fungi;p__Ascomycota;c__Sordariomycetes;o__Microascales;f__Microascaceae;g__Cephalotrichum;s__Cephalotrichum_stemonitis
OTU_799	0	0	0	0	0	0	0	4	0	0	0	0	1	1	0	0	0	0	2	0	0	0	15	0	0	0	0	0	0	0	0	0	0	0	14	4	7	0	4	0	0	0	1	1	0	k__Fungi;p__;c__;o__;f__;g__;s__
OTU_800	0	0	0	0	1	0	0	0	0	0	0	0	0	0	0	0	0	0	0	0	1	1	4	3	0	0	0	0	0	2	0	0	0	0	0	1	0	1	0	0	0	0	1	0	0	k__Fungi;p__;c__;o__;f__;g__;s__
OTU_801	0	0	0	0	4	0	1	1	0	0	0	3	13	6	3	0	3	2	2	0	0	0	0	2	0	0	0	0	4	0	1	0	0	1	0	0	2	1	0	0	1	0	0	9	0	k__Fungi;p__;c__;o__;f__;g__;s__
OTU_802	5	0	0	0	0	0	0	9	0	0	0	0	0	0	0	1	0	0	3	1	9	0	2	0	0	0	0	0	0	0	0	0	0	0	0	0	0	0	0	0	1	0	0	0	0	k__Fungi;p__Chytridiomycota;c__;o__;f__;g__;s__
OTU_803	0	0	0	0	0	0	0	0	0	0	0	0	0	0	4	0	0	0	0	0	0	0	0	0	0	0	0	0	0	0	0	0	0	0	0	0	0	0	0	0	0	0	0	0	20	k__Fungi;p__;c__;o__;f__;g__;s__
OTU_804	0	0	0	0	33	0	0	0	0	0	1	1	1	0	1	0	0	0	0	0	0	0	0	0	0	0	0	0	0	0	0	0	0	0	0	0	0	0	0	0	0	5	3	2	1	k__Fungi;p__Basidiomycota;c__Agaricomycetes;o__Agaricales;f__Clavariaceae;g__;s__
OTU_805	2	0	0	0	3	0	0	0	1	0	0	0	0	2	0	0	0	0	23	2	0	0	0	2	4	0	0	0	0	0	0	5	1	1	0	0	0	3	8	3	3	13	5	1	0	k__Fungi;p__Ascomycota;c__Saccharomycetes;o__Saccharomycetales;f__Saccharomycetaceae;g__Issatchenkia;s__Issatchenkia_orientalis
OTU_806	0	0	1	0	1	3	0	1	0	0	1	4	0	0	0	0	0	1	0	0	0	1	1	0	4	4	0	0	4	0	0	0	0	0	0	2	1	0	0	0	0	4	3	3	0	k__Fungi;p__Ascomycota;c__Archaeorhizomycetes;o__;f__;g__;s__
OTU_807	0	0	0	0	0	0	0	0	0	0	0	0	0	0	0	0	0	1	1	0	2	0	0	0	0	0	0	0	0	0	0	0	0	0	0	0	0	0	0	0	0	0	10	0	0	k__Fungi;p__Ascomycota;c__Eurotiomycetes;o__Onygenales;f__Onygenales_fam_Incertae_sedis;g__Spiromastix;s__
OTU_808	14	0	7	0	2	0	0	0	0	0	0	0	0	0	5	0	0	0	0	3	0	0	3	0	0	0	0	0	0	0	2	3	0	0	0	0	0	0	0	0	0	0	0	0	0	k__Fungi;p__;c__;o__;f__;g__;s__
OTU_809	0	0	0	0	0	0	0	0	0	0	0	0	0	0	0	0	0	0	0	0	0	0	0	0	0	0	0	0	0	0	0	15	0	0	0	0	10	1	2	0	0	0	0	0	0	No blast hit
OTU_810	4	0	13	0	0	0	0	2	0	0	0	0	6	0	3	1	0	0	0	0	0	0	0	2	0	1	0	0	0	1	0	0	0	0	0	0	0	3	2	0	2	0	3	1	2	k__Fungi;p__;c__;o__;f__;g__;s__
OTU_811	0	0	0	4	0	0	0	0	0	1	0	0	0	0	0	0	0	0	0	0	0	0	0	0	0	0	2	0	0	6	0	0	0	0	0	0	4	0	2	0	0	0	0	1	0	k__Fungi;p__Chytridiomycota;c__;o__;f__;g__;s__
OTU_812	0	0	0	0	0	0	0	0	0	0	0	0	0	0	0	0	0	0	0	0	0	0	0	0	0	0	0	0	0	0	0	0	0	0	0	0	0	0	13	0	0	9	0	0	0	k__Fungi;p__Basidiomycota;c__Microbotryomycetes;o__Sporidiobolales;f__Sporidiobolaceae;g__Sporidiobolus;s__Sporidiobolus_pararoseus
OTU_813	0	5	0	0	0	0	0	0	0	0	0	0	0	21	0	0	0	1	0	0	0	0	0	0	0	2	0	0	1	0	0	0	0	0	0	0	3	0	0	0	0	0	1	0	0	k__Fungi;p__;c__;o__;f__;g__;s__
OTU_814	0	0	0	0	0	0	0	0	0	0	0	0	0	0	1	0	3	3	2	0	0	0	0	0	3	0	0	0	1	0	0	0	0	1	0	1	0	0	0	0	5	0	0	0	0	k__Fungi;p__;c__;o__;f__;g__;s__
OTU_815	0	0	0	4	0	2	0	2	0	0	0	0	0	0	0	0	0	8	0	0	0	0	0	0	0	0	0	0	7	0	0	0	0	0	0	0	0	0	0	0	0	0	0	0	0	k__Fungi;p__Ascomycota;c__Orbiliomycetes;o__;f__;g__;s__
OTU_816	2	0	0	0	0	0	0	0	0	0	0	0	1	0	0	3	1	0	0	0	0	0	3	0	0	0	0	0	1	1	0	1	0	0	0	0	0	0	0	0	0	0	0	4	30	k__Fungi;p__;c__;o__;f__;g__;s__
OTU_817	0	0	0	0	0	0	0	1	0	0	0	2	0	0	0	0	3	1	0	0	0	0	0	0	0	0	0	0	1	0	0	0	0	0	0	1	0	0	0	0	0	0	0	1	0	k__Fungi;p__;c__;o__;f__;g__;s__
OTU_818	0	0	0	0	0	0	0	0	0	0	0	0	0	0	0	0	0	0	0	0	0	0	0	0	0	0	0	0	0	0	0	14	0	0	0	0	0	0	0	0	0	0	0	0	0	k__Fungi;p__;c__;o__;f__;g__;s__
OTU_819	12	0	8	0	0	0	0	0	1	0	0	0	0	0	0	0	0	0	0	0	0	0	0	0	0	0	0	0	0	0	2	0	0	0	0	0	0	0	0	0	0	0	0	0	0	k__Fungi;p__;c__;o__;f__;g__;s__
OTU_820	0	0	5	0	0	0	0	0	0	0	0	0	0	1	0	0	0	0	0	0	0	0	0	0	0	0	0	0	0	0	2	1	0	0	0	0	0	0	0	0	0	0	6	0	0	k__Fungi;p__Ascomycota;c__Eurotiomycetes;o__Eurotiales;f__Aspergillaceae;g__Penicillium;s__Penicillium_olsonii
OTU_821	381	224	2	273	768	746	291	313	66	208	109	502	350	618	277	386	455	369	387	480	160	193	352	75	441	577	370	430	371	461	397	71	329	403	205	469	216	0	307	564	451	343	307	714	232	k__Fungi;p__Ascomycota;c__Sordariomycetes;o__Microascales;f__Microascaceae;g__Cephalotrichum;s__Cephalotrichum_nanum
OTU_822	0	0	0	0	0	0	0	0	0	0	0	0	0	0	0	0	0	0	18	0	0	0	0	0	0	0	0	0	0	0	0	0	0	0	0	0	0	0	0	0	0	1	0	0	0	k__Fungi;p__Basidiomycota;c__Microbotryomycetes;o__Sporidiobolales;f__Sporidiobolaceae;g__Sporidiobolus;s__
OTU_823	0	2	0	0	0	0	0	0	0	0	0	0	0	0	3	0	0	0	0	0	0	0	19	0	0	0	0	0	0	0	0	0	0	0	0	0	0	0	0	0	0	0	0	0	0	k__Fungi;p__;c__;o__;f__;g__;s__
OTU_824	0	0	0	0	0	0	3	1	0	0	0	0	0	0	0	0	0	2	2	0	0	0	0	0	0	0	0	0	0	0	0	0	0	7	1	0	0	0	0	0	0	0	1	0	4	k__Fungi;p__;c__;o__;f__;g__;s__
OTU_825	0	0	0	0	0	0	0	0	0	3	0	0	0	0	0	0	3	2	0	0	0	0	0	0	0	5	0	6	2	0	0	0	19	0	0	10	0	2	2	0	0	0	9	4	0	k__Fungi;p__;c__;o__;f__;g__;s__
OTU_826	0	9	0	0	0	0	0	21	0	0	0	0	0	0	0	0	0	0	0	0	0	1	0	0	5	0	0	0	0	4	0	0	0	0	6	0	0	0	2	0	0	0	23	1	0	k__Fungi;p__Ascomycota;c__Sordariomycetes;o__Sordariales;f__;g__;s__
OTU_827	7	0	33	3	0	0	0	7	3	1	3	1	4	0	0	3	1	1	5	0	0	0	4	2	0	2	0	0	0	3	0	10	0	1	0	0	6	0	0	0	0	0	1	2	7	k__Fungi;p__;c__;o__;f__;g__;s__
OTU_828	1	0	0	1	0	0	0	0	0	0	0	0	0	0	0	0	0	0	0	0	1	0	1	0	0	0	0	0	0	2	0	0	6	21	0	1	0	0	0	0	0	1	0	6	0	k__Fungi;p__;c__;o__;f__;g__;s__
OTU_829	0	0	0	0	0	0	0	0	0	0	1	0	0	0	0	0	0	0	0	0	3	0	0	0	0	0	0	0	0	0	0	0	0	0	0	0	0	0	29	0	0	13	1	0	0	k__Fungi;p__Basidiomycota;c__Tremellomycetes;o__Tremellales;f__Rhynchogastremataceae;g__Papiliotrema;s__Papiliotrema_fuscus
OTU_830	0	0	0	0	0	0	0	0	0	0	0	0	0	0	0	0	0	0	0	0	0	0	0	0	0	0	0	0	0	0	0	0	0	0	0	0	0	0	0	0	0	0	0	15	0	k__Fungi;p__;c__;o__;f__;g__;s__
OTU_831	21	18	26	18	0	0	6	3	97	19	0	2	5	0	32	37	1	11	16	1	3	5	4	2	9	10	0	2	0	1	3	7	3	14	9	2	3	13	11	3	7	0	0	0	0	k__Fungi;p__;c__;o__;f__;g__;s__
OTU_832	0	0	0	3	0	0	0	0	0	0	0	1	0	0	1	0	0	0	2	0	4	1	0	2	0	0	0	1	2	0	1	0	2	0	0	0	0	0	2	0	0	0	0	2	5	k__Fungi;p__;c__;o__;f__;g__;s__
OTU_833	0	0	0	0	0	0	3	5	0	1	0	0	0	1	3	8	2	4	2	0	1	0	2	3	8	0	0	1	0	1	0	0	0	6	4	0	6	0	0	0	8	0	0	0	2	k__Fungi;p__;c__;o__;f__;g__;s__
OTU_834	0	5	0	0	1	0	1	2	0	0	1	0	1	1	0	3	0	5	2	0	3	3	7	3	11	2	7	3	2	1	3	0	21	15	6	5	0	0	2	0	5	4	1	0	0	k__Fungi;p__;c__;o__;f__;g__;s__
OTU_835	0	0	0	0	0	0	0	0	0	0	5	9	10	5	7	0	0	0	0	0	0	0	0	0	0	0	0	0	0	0	0	13	0	0	0	0	0	0	0	0	0	8	6	6	8	k__Fungi;p__;c__;o__;f__;g__;s__
OTU_836	0	0	0	0	0	0	0	0	0	0	0	0	0	0	0	0	0	0	0	0	0	0	0	0	0	0	0	0	0	0	0	0	0	0	0	0	0	29	0	0	0	0	0	0	0	k__Fungi;p__Ascomycota;c__;o__;f__;g__;s__
OTU_837	0	0	0	0	0	0	1	3	0	1	0	0	0	0	0	12	1	0	3	0	0	0	0	0	1	1	0	0	1	0	0	0	0	0	0	0	2	0	0	1	0	2	4	0	0	k__Fungi;p__;c__;o__;f__;g__;s__
OTU_838	0	0	0	0	0	0	0	0	0	0	0	0	1	0	0	3	4	0	0	0	6	0	0	0	6	0	0	0	0	0	0	0	0	0	0	0	0	0	0	0	7	0	0	0	4	k__Fungi;p__;c__;o__;f__;g__;s__
OTU_839	0	0	0	0	0	0	0	0	0	2	0	0	0	0	0	0	0	0	0	0	0	0	0	3	0	0	0	0	0	0	0	0	0	0	3	0	0	0	0	0	3	5	0	0	1	k__Fungi;p__;c__;o__;f__;g__;s__
OTU_840	0	2	0	0	0	0	0	0	0	0	0	0	0	0	0	0	0	0	10	0	0	0	0	0	0	0	0	0	19	0	0	0	0	0	0	0	0	0	0	0	0	0	0	2	0	k__Fungi;p__;c__;o__;f__;g__;s__
OTU_841	0	0	0	3	0	0	0	0	0	0	0	0	2	0	0	5	0	2	0	1	0	0	0	0	0	0	0	0	0	0	0	2	0	0	1	0	0	0	0	0	0	0	0	0	0	No blast hit
OTU_842	6	0	0	0	0	0	0	0	0	0	0	5	2	0	0	0	0	1	0	0	0	1	0	0	0	0	0	1	0	0	1	0	0	11	0	0	0	0	0	0	0	0	0	0	0	k__Fungi;p__;c__;o__;f__;g__;s__
OTU_843	0	0	0	0	0	0	0	0	0	0	0	3	0	0	0	0	5	0	0	0	0	0	0	0	0	5	0	0	0	0	0	0	0	0	1	0	0	0	0	0	0	0	5	0	0	k__Fungi;p__;c__;o__;f__;g__;s__
OTU_844	7	4	5	12	3	4	20	0	4	2	4	17	80	27	44	10	12	0	11	3	8	13	2	30	14	0	1	0	0	0	4	0	24	0	19	0	16	3	6	0	3	55	2	60	5	k__Fungi;p__Ascomycota;c__Sordariomycetes;o__Hypocreales;f__;g__;s__
OTU_845	0	0	0	0	0	0	0	0	0	1	2	1	2	3	3	0	2	0	2	0	0	0	0	0	0	0	0	0	0	0	0	48	0	0	0	0	0	0	0	3	0	0	0	2	2	k__Fungi;p__;c__;o__;f__;g__;s__
OTU_846	0	0	0	6	0	0	0	0	1	0	1	1	0	0	1	7	0	0	0	0	11	0	3	0	1	0	0	0	0	0	1	0	0	2	1	5	0	0	7	0	0	0	0	0	7	k__Fungi;p__Basidiomycota;c__;o__;f__;g__;s__
OTU_847	0	0	0	0	0	0	0	0	0	0	0	0	0	0	0	0	0	0	0	0	13	0	0	0	0	0	0	0	0	0	0	0	0	0	0	0	0	0	0	0	0	0	0	0	0	k__Fungi;p__;c__;o__;f__;g__;s__
OTU_848	0	0	0	0	0	0	0	0	0	0	0	0	0	0	0	0	0	0	0	0	0	0	0	0	0	0	0	0	0	0	0	54	0	0	0	0	0	0	0	0	0	0	0	0	3	k__Fungi;p__Ascomycota;c__Sordariomycetes;o__;f__;g__;s__
OTU_849	0	0	0	0	0	0	0	0	0	0	0	0	0	0	0	0	0	0	0	0	0	0	0	0	0	0	0	0	0	0	0	23	0	0	0	0	0	0	0	0	0	0	0	0	0	k__Fungi;p__Basidiomycota;c__Agaricostilbomycetes;o__Agaricostilbales;f__Chionosphaeraceae;g__Kurtzmanomyces;s__
OTU_850	0	0	0	0	0	0	0	0	0	0	0	0	0	7	0	0	0	0	0	0	0	0	0	0	0	0	0	0	0	0	0	0	0	8	0	0	0	0	0	0	0	0	0	4	0	k__Fungi;p__Basidiomycota;c__Agaricomycetes;o__Polyporales;f__Coriolaceae;g__Trametes;s__Trametes_ljubarskyi
OTU_851	0	0	0	0	0	0	0	0	0	0	0	0	0	0	0	0	0	0	0	0	0	14	0	0	0	0	0	0	0	0	0	0	0	0	0	0	0	0	0	0	0	0	0	0	0	No blast hit
OTU_852	0	0	0	0	0	0	0	0	0	0	0	0	0	0	0	0	0	0	0	0	4	0	0	0	0	0	0	0	0	0	0	12	0	10	0	0	0	0	0	0	0	0	0	0	0	k__Fungi;p__Ascomycota;c__Eurotiomycetes;o__Eurotiales;f__Aspergillaceae;g__Aspergillus;s__Aspergillus_rugulosus
OTU_853	10	9	9	142	1	5	26	9	2	18	179	5	3	5	6	19	0	10	10	10	4	1	3	13	2	7	3	6	4	1	7	4	5	2	11	3	1	0	6	3	5	0	0	0	6	k__Fungi;p__;c__;o__;f__;g__;s__
OTU_854	0	0	1	0	2	0	0	0	0	0	0	0	0	0	0	0	0	0	0	0	0	0	0	0	0	12	0	0	0	0	0	0	0	0	0	0	0	4	0	0	0	0	0	0	0	k__Fungi;p__Ascomycota;c__Sordariomycetes;o__Hypocreales;f__Nectriaceae;g__;s__
OTU_855	0	0	0	2	0	0	2	0	0	2	0	0	0	0	0	0	0	0	0	0	0	0	5	0	0	0	0	0	0	0	0	0	0	1	0	0	0	0	0	0	0	0	0	0	0	k__Fungi;p__;c__;o__;f__;g__;s__
OTU_856	149	72	263	55	471	227	260	216	19	64	85	296	119	530	59	34	123	195	199	296	202	154	98	47	74	618	379	488	247	468	317	121	160	66	103	933	120	122	72	19	145	105	348	171	29	k__Fungi;p__;c__;o__;f__;g__;s__
OTU_857	158	84	0	72	184	301	79	146	20	36	6	33	21	64	29	103	163	119	188	138	30	65	120	17	92	179	130	124	77	173	198	28	174	113	48	154	81	0	74	141	243	30	26	59	13	k__Fungi;p__Ascomycota;c__Sordariomycetes;o__Microascales;f__Microascaceae;g__Cephalotrichum;s__Cephalotrichum_stemonitis
OTU_858	2	0	0	0	0	0	1	0	0	0	2	0	10	9	0	3	0	0	0	2	13	0	1	22	0	0	0	2	3	0	4	0	0	0	0	0	0	0	0	0	0	6	0	0	0	k__Fungi;p__Basidiomycota;c__Ustilaginomycetes;o__Ustilaginales;f__Ustilaginaceae;g__Ustilago;s__Ustilago_maydis
OTU_859	1	0	1	0	1	0	0	0	0	0	12	7	11	1	0	2	0	0	2	0	1	0	0	2	5	1	2	0	16	0	0	0	15	2	1	0	1	0	0	5	0	0	2	0	2	k__Fungi;p__;c__;o__;f__;g__;s__
OTU_860	0	0	0	0	0	0	0	0	0	0	0	1	0	0	50	0	0	2	0	0	0	0	0	17	0	0	0	0	0	0	0	0	1	991	0	0	0	0	4	0	0	0	0	0	0	k__Fungi;p__;c__;o__;f__;g__;s__
OTU_861	0	0	0	0	0	0	0	0	0	0	0	1	1	0	3	0	0	0	0	0	0	0	0	0	0	0	0	0	0	0	0	0	0	0	0	0	0	0	0	0	0	1	4	3	1	k__Fungi;p__Ascomycota;c__Dothideomycetes;o__Pleosporales;f__Didymellaceae;g__Ascochyta;s__
OTU_862	0	0	0	0	0	0	0	0	0	0	0	0	0	4	0	0	0	0	0	0	0	0	0	0	0	0	0	0	0	0	0	2	0	0	0	0	10	0	0	0	0	20	0	0	0	k__Fungi;p__Ascomycota;c__Sordariomycetes;o__Xylariales;f__Diatrypaceae;g__Monosporascus;s__Monosporascus_eutypoides
OTU_863	0	0	0	1	0	0	0	1	0	0	0	0	1	0	0	0	0	5	3	0	0	0	0	0	0	0	0	0	0	0	0	0	0	0	0	4	0	0	0	0	0	0	0	0	2	k__Fungi;p__;c__;o__;f__;g__;s__
OTU_864	0	0	0	9	0	0	0	0	0	0	0	2	0	0	4	0	0	0	0	0	0	0	0	0	0	0	0	0	12	0	0	0	0	7	0	0	0	0	6	0	0	0	0	0	0	k__Fungi;p__Ascomycota;c__Dothideomycetes;o__Pleosporales;f__Pleosporaceae;g__Alternaria;s__
OTU_865	0	0	0	0	0	0	0	0	0	0	0	0	0	0	0	0	0	0	0	0	0	0	0	0	0	0	0	0	0	0	0	0	0	0	0	0	0	0	0	0	0	0	30	0	0	k__Fungi;p__;c__;o__;f__;g__;s__
OTU_866	0	0	0	2	1	0	0	0	0	0	0	0	0	0	0	0	0	0	0	0	0	0	0	0	0	0	0	0	0	0	0	0	0	0	0	0	0	0	0	0	0	0	16	0	0	k__Fungi;p__Ascomycota;c__Dothideomycetes;o__Dothideomycetes_ord_Incertae_sedis;f__Eremomycetaceae;g__Arthrographis;s__Arthrographis_curvata
OTU_867	3	0	1	1	0	0	0	0	6	10	1	13	1	8	2	0	0	7	1	10	8	0	0	12	16	15	8	379	13	0	0	0	18	0	4	7	242	183	176	0	11	15	38	18	5	k__Fungi;p__;c__;o__;f__;g__;s__
OTU_868	0	0	1	10	2	0	0	0	0	0	0	0	0	0	0	0	0	0	0	0	5	0	0	2	0	0	0	0	0	5	0	0	0	0	0	0	0	0	0	0	0	0	0	0	0	k__Fungi;p__Glomeromycota;c__Glomeromycetes;o__Glomerales;f__Glomeraceae;g__;s__
OTU_869	0	0	0	0	0	0	0	0	0	0	8	4	1	9	5	0	0	0	0	0	0	0	0	0	0	0	0	0	0	0	0	0	0	0	0	0	0	0	0	0	0	12	9	7	5	k__Fungi;p__Basidiomycota;c__Tritirachiomycetes;o__Tritirachiales;f__Tritirachiaceae;g__Tritirachium;s__
OTU_870	0	0	0	0	0	0	0	0	0	0	0	0	0	3	1	0	0	0	0	0	0	0	0	0	0	0	0	0	0	0	0	12	0	0	0	0	0	0	4	0	0	2	3	3	4	k__Fungi;p__Ascomycota;c__Saccharomycetes;o__Saccharomycetales;f__Debaryomycetaceae;g__Meyerozyma;s__Meyerozyma_guilliermondii
OTU_871	0	0	0	0	0	0	0	0	0	0	0	0	0	0	0	0	0	0	0	0	0	0	0	0	0	0	0	0	0	0	0	22	0	0	0	0	3	0	0	0	0	0	0	0	0	k__Fungi;p__Basidiomycota;c__Agaricomycetes;o__Auriculariales;f__;g__;s__
OTU_872	0	1	0	10	0	0	0	2	0	3	0	0	0	0	0	10	0	0	0	0	0	0	0	0	0	0	0	0	0	0	0	0	1	2	0	0	0	0	0	1	0	0	0	0	0	k__Fungi;p__;c__;o__;f__;g__;s__
OTU_873	0	0	0	0	2	0	0	0	0	0	0	0	0	0	0	0	0	0	10	0	0	0	0	0	0	0	0	0	0	0	0	0	3	0	0	0	0	0	0	0	0	0	0	0	2	k__Fungi;p__Ascomycota;c__Dothideomycetes;o__Dothideomycetes_ord_Incertae_sedis;f__Eremomycetaceae;g__;s__
OTU_874	2	0	0	0	0	0	0	0	0	0	17	1	0	0	0	7	3	0	0	0	0	0	12	0	0	0	0	0	0	0	0	0	0	0	0	0	0	0	0	1	0	0	0	0	0	k__Fungi;p__Ascomycota;c__Sordariomycetes;o__Hypocreales;f__Hypocreales_fam_Incertae_sedis;g__Olpitrichum;s__Olpitrichum_sphaerosporum
OTU_875	19	44	0	0	2	2	2	2	67	3	2197	16	9	134	10	12	7	7	18	21	6	3	6	12	6	0	4	13	8	6	6	22	17	13	29	12	6	0	13	7	1	3	15	9	10	k__Fungi;p__;c__;o__;f__;g__;s__
OTU_876	1	0	0	0	0	0	0	0	1	0	0	0	0	0	0	0	0	0	0	0	0	0	0	0	0	0	0	0	0	0	0	3	0	0	0	0	0	0	4	0	0	0	0	0	0	k__Fungi;p__;c__;o__;f__;g__;s__
OTU_877	0	0	0	0	0	0	0	0	0	0	11	0	0	0	0	0	0	0	0	0	0	0	0	0	0	0	0	0	0	0	0	0	0	0	0	0	0	0	24	0	0	0	0	0	0	k__Fungi;p__;c__;o__;f__;g__;s__
OTU_878	0	0	0	0	0	0	0	0	0	0	0	0	0	0	5	0	0	0	0	2	0	1	0	0	0	0	0	0	0	7	0	0	0	0	0	0	0	0	0	0	0	0	0	0	0	k__Fungi;p__;c__;o__;f__;g__;s__
OTU_879	0	0	0	0	0	0	0	0	0	0	0	0	0	0	0	1	0	0	1	0	0	0	0	0	0	0	0	0	0	2	0	0	0	0	0	0	0	0	0	0	7	0	4	0	0	k__Fungi;p__Ascomycota;c__Sordariomycetes;o__Hypocreales;f__Hypocreales_fam_Incertae_sedis;g__Acremonium;s__
OTU_880	0	0	0	0	0	0	0	0	0	0	0	0	0	2	0	0	0	0	4	2	0	0	0	0	0	0	0	0	0	0	0	0	0	0	0	0	0	0	0	0	0	0	0	0	9	k__Fungi;p__;c__;o__;f__;g__;s__
OTU_881	0	0	0	0	0	0	0	0	0	0	0	0	0	0	0	0	0	0	0	0	0	0	0	0	0	0	0	0	0	0	0	48	0	0	0	0	0	0	0	0	0	0	0	0	0	k__Fungi;p__;c__;o__;f__;g__;s__
OTU_882	0	0	0	0	7	0	1	0	0	1	0	2	7	0	0	1	0	0	1	0	0	0	0	1	0	0	0	0	7	0	1	0	0	0	2	1	0	1	0	4	0	0	0	3	0	k__Fungi;p__Ascomycota;c__;o__;f__;g__;s__
OTU_883	0	1	0	0	0	0	0	0	0	0	0	0	0	5	0	0	3	0	0	0	0	0	0	0	3	0	0	0	0	0	0	0	0	0	0	0	1	0	0	0	0	0	0	0	0	k__Fungi;p__;c__;o__;f__;g__;s__
OTU_884	6	0	0	0	0	0	0	0	0	0	0	0	0	0	0	0	0	0	0	3	0	0	0	15	0	0	0	0	0	0	0	0	0	5	0	0	3	0	0	0	0	0	0	0	0	No blast hit
OTU_885	0	0	0	0	0	0	0	0	0	0	0	0	0	0	0	0	0	0	0	0	0	0	0	0	0	0	0	0	0	0	0	0	0	0	0	0	0	0	19	0	0	0	0	4	0	k__Fungi;p__Ascomycota;c__Dothideomycetes;o__Pleosporales;f__Leptosphaeriaceae;g__;s__
OTU_886	0	0	0	0	0	0	0	0	5	0	0	0	0	0	0	0	0	0	0	0	0	0	0	0	0	0	0	0	0	0	0	0	0	0	0	0	0	6	0	0	0	0	0	0	0	k__Fungi;p__;c__;o__;f__;g__;s__
OTU_887	0	0	0	0	0	0	0	0	0	1	0	0	2	0	3	0	0	0	2	0	2	0	0	0	0	0	0	0	0	1	0	0	0	0	0	0	1	0	0	0	0	0	0	0	0	k__Fungi;p__;c__;o__;f__;g__;s__
OTU_888	0	1	11	1	3	0	0	0	0	0	1	0	1	0	0	0	1	0	0	0	0	0	0	0	0	0	0	0	0	0	0	0	0	0	0	0	2	4	8	0	0	1	0	3	1	k__Fungi;p__Ascomycota;c__Sordariomycetes;o__Hypocreales;f__Nectriaceae;g__Fusarium;s__
OTU_889	0	0	0	0	0	0	0	0	0	0	0	0	3	2	3	0	0	0	2	0	0	0	0	6	0	0	0	2	2	0	0	0	0	0	2	0	0	0	0	0	0	0	0	0	0	k__Fungi;p__;c__;o__;f__;g__;s__
OTU_890	0	0	0	0	0	0	0	0	0	0	4	0	1	0	0	0	0	0	0	0	0	0	0	0	0	0	4	0	0	0	0	0	0	0	0	0	0	0	0	0	0	0	1	0	0	k__Fungi;p__;c__;o__;f__;g__;s__
OTU_891	0	0	0	0	0	0	0	10	0	0	0	0	0	0	0	0	0	0	0	0	0	0	0	5	0	0	0	0	0	0	0	0	0	0	0	0	0	0	0	0	0	0	0	0	0	k__Fungi;p__;c__;o__;f__;g__;s__
OTU_892	0	0	0	0	0	0	0	0	0	1	0	0	0	0	0	0	0	0	0	0	0	0	0	0	0	0	0	0	0	0	0	31	0	0	0	0	0	0	0	0	0	0	0	0	0	k__Fungi;p__Ascomycota;c__Sordariomycetes;o__Hypocreales;f__Nectriaceae;g__Albonectria;s__Albonectria_rigidiuscula
OTU_893	0	2	0	3	0	2	0	0	2	0	0	0	0	0	1	0	0	1	4	0	0	0	2	0	0	0	0	0	0	0	1	0	5	1	2	0	0	0	0	0	1	0	0	2	0	k__Fungi;p__;c__;o__;f__;g__;s__
OTU_894	1	1	0	0	1	0	1	5	0	0	0	2	0	2	0	2	0	1	3	1	4	0	3	0	0	0	0	0	0	0	1	0	5	0	0	0	0	0	0	0	0	0	0	1	0	k__Fungi;p__;c__;o__;f__;g__;s__
OTU_895	0	0	0	0	0	0	0	0	0	0	0	0	0	0	0	0	0	6	3	0	0	0	6	2	0	0	0	0	0	2	4	0	0	2	0	0	0	0	0	0	0	0	0	0	0	k__Fungi;p__;c__;o__;f__;g__;s__
OTU_896	0	0	0	0	0	0	0	0	0	0	0	0	0	0	0	0	0	0	0	0	0	0	1	0	0	0	0	0	0	3	0	0	0	0	0	0	0	0	4	0	0	0	23	0	0	k__Fungi;p__Basidiomycota;c__Agaricomycetes;o__Polyporales;f__Polyporaceae;g__;s__
OTU_897	2	4	3	10	8	0	0	2	0	0	0	2	0	0	0	13	4	0	1	0	1	0	3	0	0	0	3	1	0	0	0	0	13	1	0	0	0	0	0	0	0	1	0	0	0	k__Fungi;p__Glomeromycota;c__Glomeromycetes;o__Glomerales;f__Glomeraceae;g__;s__
OTU_898	0	0	0	0	0	1	0	0	0	0	0	0	0	0	0	4	0	0	0	0	0	0	0	5	0	0	0	0	0	0	0	0	0	0	2	0	0	0	0	0	0	0	0	0	0	k__Fungi;p__Ascomycota;c__Sordariomycetes;o__Hypocreales;f__Ophiocordycipitaceae;g__Hirsutella;s__
OTU_899	0	0	0	0	0	0	0	0	0	0	0	0	0	0	0	0	0	0	0	0	0	0	0	0	0	0	0	0	0	12	0	0	0	0	0	0	0	0	0	0	0	0	0	0	0	No blast hit
OTU_900	0	0	0	0	0	0	0	0	0	0	0	0	1	0	76	9	0	0	0	0	0	0	0	0	0	0	0	0	0	0	0	0	0	34	7	0	0	3	0	0	7	2	2	0	0	k__Fungi;p__;c__;o__;f__;g__;s__
OTU_901	2	0	0	0	2	0	0	0	1	0	0	0	0	0	0	0	0	0	0	0	5	0	0	2	2	2	0	0	0	4	0	0	6	1	0	0	0	3	0	0	0	0	0	0	0	k__Fungi;p__;c__;o__;f__;g__;s__
OTU_902	0	0	0	0	0	0	0	0	0	0	0	0	0	0	0	0	0	0	0	0	0	0	0	0	0	0	0	0	0	0	0	34	0	0	0	0	0	0	0	0	0	0	0	0	0	k__Fungi;p__Ascomycota;c__Sordariomycetes;o__Annulatascales;f__Annulatascaceae;g__Longicollum;s__
OTU_903	3	0	0	0	0	0	0	0	0	0	0	0	0	0	0	0	0	0	0	0	0	0	0	5	0	0	0	0	0	0	0	0	0	0	2	0	0	0	0	4	0	0	0	0	1	k__Fungi;p__Basidiomycota;c__Tremellomycetes;o__Tremellales;f__Bulleribasidiaceae;g__Hannaella;s__
OTU_904	0	0	0	0	0	0	0	0	0	0	0	0	0	0	0	0	0	0	0	0	0	0	0	0	0	0	0	0	0	0	0	1	0	0	0	0	0	0	6	0	0	2	2	5	0	k__Fungi;p__;c__;o__;f__;g__;s__
OTU_905	0	0	0	0	0	0	0	0	0	0	0	0	1	0	0	0	0	0	0	0	0	0	0	14	0	0	0	0	0	0	0	0	0	0	0	0	0	0	0	0	0	0	0	0	0	k__Fungi;p__;c__;o__;f__;g__;s__
OTU_906	12	4	5	5	9	13	8	12	1	16	5	22	25	36	3	6	14	45	5	11	18	9	0	6	11	37	6	7	25	17	15	14	37	16	3	8	8	1	26	8	10	23	26	24	6	k__Fungi;p__;c__;o__;f__;g__;s__
OTU_907	0	0	0	0	0	0	0	0	0	0	0	0	0	0	0	0	0	0	0	0	0	0	0	0	0	0	2	0	0	3	0	0	0	0	0	0	0	0	0	1	0	0	0	0	0	k__Fungi;p__Aphelidiomycota;c__Aphelidiomycetes;o__GS16;f__;g__;s__
OTU_908	0	0	0	0	0	0	0	0	0	0	1	0	0	0	0	0	0	0	0	0	0	0	0	0	0	0	0	0	0	0	0	0	0	0	0	0	8	3	160	0	0	36	11	23	0	k__Fungi;p__Ascomycota;c__Dothideomycetes;o__Pleosporales;f__Pleosporaceae;g__Neocamarosporium;s__
OTU_909	19	7	1	0	0	0	0	0	2	1	0	0	0	39	25	8	0	0	0	0	3	0	0	0	0	2	0	0	0	0	0	1	0	0	22	3	0	3	4	1	0	0	2	0	0	k__Fungi;p__Ascomycota;c__Dothideomycetes;o__Pleosporales;f__Pleosporaceae;g__Alternaria;s__Alternaria_infectoria
OTU_910	0	0	0	0	0	0	0	0	0	0	0	4	0	0	1	0	0	0	0	0	0	0	10	0	0	0	0	0	0	0	0	3	0	4	0	0	0	0	2	0	0	0	0	1	9	k__Fungi;p__Basidiomycota;c__Agaricomycetes;o__Agaricales;f__Agaricaceae;g__;s__
OTU_911	0	0	0	0	0	0	0	0	0	0	0	0	0	0	0	0	2	0	0	5	0	0	0	0	0	0	0	16	0	0	0	34	0	0	1	0	0	0	2	0	0	0	0	0	0	k__Fungi;p__;c__;o__;f__;g__;s__
OTU_912	0	0	0	0	0	0	0	0	0	0	0	0	0	0	0	0	0	0	0	0	0	0	0	0	0	0	0	0	0	0	0	23	0	0	0	0	0	0	0	0	0	0	0	0	0	k__Fungi;p__Basidiomycota;c__Tremellomycetes;o__Holtermanniales;f__Holtermanniales_fam_Incertae_sedis;g__Holtermanniella;s__Holtermanniella_wattica
OTU_913	0	0	0	0	0	0	0	0	0	0	0	0	0	0	0	0	0	0	0	0	0	0	0	0	0	0	0	0	20	0	0	0	0	0	0	0	0	0	0	0	0	0	0	0	7	k__Fungi;p__;c__;o__;f__;g__;s__
OTU_914	0	0	0	0	0	0	0	0	0	7	0	0	0	0	0	0	0	0	1	0	0	0	0	0	6	0	0	0	0	0	0	0	0	0	0	0	0	0	0	0	0	0	3	0	0	k__Fungi;p__;c__;o__;f__;g__;s__
OTU_915	0	2	4	0	1	2	3	1	0	0	0	0	2	0	0	0	0	0	4	0	16	2	8	0	0	4	0	0	0	6	0	0	3	0	0	0	0	0	0	0	0	0	0	2	0	k__Fungi;p__Basidiomycota;c__;o__;f__;g__;s__
OTU_916	0	0	0	0	0	0	0	0	0	0	0	0	0	0	0	0	0	0	0	0	0	0	0	0	0	0	0	0	0	0	0	22	0	0	0	0	0	0	0	0	0	0	0	0	0	k__Fungi;p__Ascomycota;c__Sordariomycetes;o__Xylariales;f__Xylariaceae;g__Xylaria;s__
OTU_917	0	0	0	0	0	0	0	0	0	0	0	0	0	0	0	0	0	0	0	0	0	0	0	0	0	0	0	0	0	0	0	40	0	0	0	0	0	0	0	0	0	0	0	0	0	k__Fungi;p__Ascomycota;c__Sordariomycetes;o__;f__;g__;s__
OTU_918	0	0	0	0	0	0	0	0	0	0	0	0	0	0	0	0	0	0	0	0	4	0	0	0	0	0	0	0	0	0	0	0	0	0	0	0	0	0	19	0	0	6	0	0	0	k__Fungi;p__;c__;o__;f__;g__;s__
OTU_919	0	0	0	0	1	0	0	0	0	0	1	0	2	1	0	0	0	0	0	0	0	0	0	0	0	0	0	0	0	0	0	0	0	0	0	0	0	0	0	0	0	1	0	2	1	k__Fungi;p__Ascomycota;c__Archaeorhizomycetes;o__Archaeorhizomycetales;f__Archaeorhizomycetaceae;g__Archaeorhizomyces;s__
OTU_920	22	9	4	29	61	33	24	26	10	68	10	39	35	45	28	20	27	37	22	54	24	30	13	10	34	40	47	49	37	87	23	10	67	36	13	39	22	3	39	97	87	138	93	116	39	k__Fungi;p__;c__;o__;f__;g__;s__
OTU_921	0	1	0	0	0	0	0	2	0	2	0	1	0	1	0	0	3	1	0	0	0	0	0	0	0	0	0	3	0	0	0	5	0	4	0	0	6	0	0	0	0	0	2	0	0	k__Fungi;p__;c__;o__;f__;g__;s__
OTU_922	0	0	0	0	0	0	0	0	0	0	0	0	0	0	0	0	0	0	0	0	0	0	0	0	0	0	0	0	0	0	0	0	0	0	0	0	6	0	0	0	0	0	0	0	0	k__Fungi;p__Basidiomycota;c__;o__;f__;g__;s__
OTU_923	0	0	0	0	0	0	0	0	0	0	0	0	0	0	0	0	0	0	0	0	0	0	0	0	0	0	0	1	0	0	0	0	0	0	0	0	0	18	0	0	0	0	0	0	0	k__Fungi;p__;c__;o__;f__;g__;s__
OTU_924	0	0	0	0	0	0	0	0	0	0	0	0	0	0	0	9	0	0	0	0	0	0	0	0	0	0	0	0	2	0	0	0	0	0	0	0	0	0	0	0	0	0	0	0	0	k__Fungi;p__;c__;o__;f__;g__;s__
OTU_925	102	1	99	2	8	1	26	3	11	12	2	15	0	6	68	30	28	5	14	32	137	2	0	141	104	2	0	0	11	1	15	72	6	3	19	4	1	122	6	0	0	32	0	0	105	k__Fungi;p__;c__;o__;f__;g__;s__
OTU_926	0	0	0	0	0	0	0	0	0	0	0	0	2	5	11	0	0	0	0	0	0	0	0	0	0	0	3	0	0	2	0	0	0	3	0	0	0	0	0	0	0	3	0	1	3	k__Fungi;p__Ascomycota;c__Eurotiomycetes;o__Onygenales;f__;g__;s__
OTU_927	0	0	0	0	0	0	0	0	0	0	0	0	0	0	0	0	0	0	0	0	0	0	0	0	0	0	0	0	0	0	0	0	0	10	0	0	0	0	0	0	0	0	0	0	0	No blast hit
OTU_928	0	0	0	0	0	0	0	0	0	0	0	0	0	0	0	1	0	0	0	0	0	0	0	0	1	0	0	0	0	0	3	0	5	4	4	0	1	3	0	0	0	0	1	1	0	k__Fungi;p__;c__;o__;f__;g__;s__
OTU_929	0	0	1	0	0	0	0	0	6	0	0	0	0	0	0	0	0	0	0	0	0	0	0	0	0	3	0	0	0	0	0	0	0	0	0	0	0	0	0	0	0	0	0	0	0	k__Fungi;p__Ascomycota;c__Dothideomycetes;o__Pleosporales;f__Phaeosphaeriaceae;g__;s__
OTU_930	0	0	0	0	0	0	0	0	0	0	0	0	0	0	0	0	0	0	0	0	0	0	0	0	0	0	0	0	0	0	0	0	0	0	0	0	0	0	171	3	0	0	0	0	2	k__Fungi;p__;c__;o__;f__;g__;s__
OTU_931	0	0	0	0	0	0	0	0	0	0	0	1	0	0	1	0	0	0	0	0	0	0	0	0	0	0	6	0	0	0	0	0	0	0	0	0	0	0	2	0	0	0	1	0	1	k__Fungi;p__Basidiomycota;c__Tremellomycetes;o__Filobasidiales;f__Piskurozymaceae;g__Solicoccozyma;s__Solicoccozyma_terrea
OTU_932	0	0	0	0	0	0	0	0	0	0	0	0	0	0	0	0	0	1	0	0	0	0	0	0	0	0	0	0	0	0	0	28	0	0	0	0	0	0	0	0	0	0	0	0	0	k__Fungi;p__Ascomycota;c__Sordariomycetes;o__Chaetosphaeriales;f__Chaetosphaeriaceae;g__;s__
OTU_933	0	0	0	0	0	0	0	0	0	0	0	0	0	0	0	0	0	0	0	0	0	0	0	0	0	0	0	0	0	0	0	9	0	0	0	0	3	0	0	0	0	0	0	0	0	k__Fungi;p__;c__;o__;f__;g__;s__
OTU_934	29	42	0	39	75	66	55	32	10	32	0	7	0	6	3	53	76	55	118	60	23	29	49	14	49	23	21	41	34	46	59	18	60	11	23	47	62	0	29	57	72	4	4	4	0	k__Fungi;p__;c__;o__;f__;g__;s__
OTU_935	0	0	0	0	0	0	0	0	0	0	0	0	0	0	1	0	0	0	0	0	0	0	0	0	0	8	8	0	0	0	0	0	0	0	0	0	0	0	0	0	0	0	0	0	0	k__Fungi;p__;c__;o__;f__;g__;s__
OTU_936	0	0	0	5	0	0	0	0	0	0	0	0	8	0	0	3	0	0	2	0	4	0	0	0	0	0	0	0	0	0	0	0	0	0	0	0	0	1	2	0	1	0	0	0	0	k__Fungi;p__;c__;o__;f__;g__;s__
OTU_937	0	0	0	0	0	0	0	0	0	0	1	8	2	3	3	0	0	0	0	0	0	0	0	0	0	0	0	0	0	0	0	0	0	0	0	0	0	0	0	0	0	2	1	1	1	k__Fungi;p__Ascomycota;c__Dothideomycetes;o__Capnodiales;f__Mycosphaerellaceae;g__Zymoseptoria;s__
OTU_938	35	29	5	33	53	224	73	71	4	65	64	87	48	126	26	41	92	92	53	25	122	20	45	12	27	70	68	298	110	139	67	68	54	46	32	50	213	10	59	20	33	17	65	44	88	k__Fungi;p__Ascomycota;c__Sordariomycetes;o__Microascales;f__;g__;s__
OTU_939	0	0	0	0	0	0	0	5	0	0	0	0	0	1	0	4	0	0	0	0	0	0	2	0	0	1	0	0	2	0	0	0	2	0	0	2	7	0	0	0	0	0	1	1	1	k__Fungi;p__;c__;o__;f__;g__;s__
OTU_940	0	2	0	1	0	0	0	0	0	0	0	9	0	0	0	0	0	0	0	0	0	0	0	0	0	0	0	0	0	0	0	0	8	0	0	0	0	0	0	0	0	0	3	0	0	k__Fungi;p__;c__;o__;f__;g__;s__
OTU_941	4	0	0	0	0	0	0	0	0	0	0	0	0	0	0	0	0	0	0	0	0	0	0	0	0	0	0	0	3	0	0	0	0	0	0	0	0	0	0	0	0	0	13	0	0	k__Fungi;p__Ascomycota;c__;o__;f__;g__;s__
OTU_942	0	0	0	6	3	3	0	5	26	3	26	39	27	112	23	0	0	86	0	16	8	1	0	1	65	1	32	1	5	0	0	57	76	1	0	15	0	0	6	0	1	41	28	23	41	k__Fungi;p__Ascomycota;c__Eurotiomycetes;o__Eurotiales;f__Aspergillaceae;g__Aspergillus;s__Aspergillus_sydowii
OTU_943	5	0	0	2	3	0	0	0	0	0	0	0	0	5	3	0	0	0	12	0	18	0	9	0	7	0	8	2	0	0	0	0	0	1	0	0	2	0	6	0	6	5	1	4	5	k__Fungi;p__;c__;o__;f__;g__;s__
OTU_944	0	0	0	0	0	0	0	0	0	0	0	0	0	0	0	0	0	0	0	0	0	0	0	0	0	0	0	4	0	0	0	0	0	0	0	6	0	0	14	0	0	0	0	0	0	k__Fungi;p__Ascomycota;c__;o__;f__;g__;s__
OTU_945	0	39	0	0	0	0	6	0	0	0	0	0	0	0	0	0	0	0	0	0	0	0	0	0	0	0	0	0	0	0	0	0	0	0	0	0	0	0	0	40	0	0	0	0	0	k__Fungi;p__Mortierellomycota;c__Mortierellomycetes;o__Mortierellales;f__Mortierellaceae;g__;s__
OTU_946	0	0	0	0	0	0	0	7	0	0	0	0	0	0	0	0	0	0	0	0	0	0	0	0	0	0	0	0	0	0	0	0	0	0	0	1	3	0	0	0	0	0	0	0	0	k__Fungi;p__Ascomycota;c__Sordariomycetes;o__Ophiostomatales;f__Ophiostomataceae;g__Cornuvesica;s__Cornuvesica_falcata
OTU_947	0	0	0	0	0	0	0	0	0	0	0	0	0	0	0	0	0	0	0	0	0	0	0	0	0	0	0	0	0	0	0	21	0	0	0	0	0	0	0	0	0	0	11	0	0	k__Fungi;p__Ascomycota;c__Sordariomycetes;o__Hypocreales;f__Clavicipitaceae;g__;s__
OTU_948	0	0	0	0	0	0	0	46	0	0	0	0	0	0	0	0	0	0	0	0	0	0	0	17	0	0	0	0	0	0	0	0	0	0	0	0	0	0	0	0	0	0	0	0	0	k__Fungi;p__;c__;o__;f__;g__;s__
OTU_949	0	0	0	0	0	0	1	0	0	0	0	0	0	2	1	0	0	0	0	0	0	0	0	0	0	0	0	0	0	0	0	0	0	0	0	2	1	0	0	0	0	5	1	0	12	k__Fungi;p__;c__;o__;f__;g__;s__
OTU_950	0	0	0	0	0	0	0	0	0	0	0	0	0	0	0	3	0	0	0	0	0	0	0	0	0	0	0	0	0	0	0	0	0	0	0	6	1	1	0	0	0	0	20	0	0	k__Fungi;p__;c__;o__;f__;g__;s__
OTU_951	0	0	0	0	2	0	0	6	0	0	0	0	0	0	0	5	0	0	0	0	0	0	0	0	0	0	0	0	0	0	0	0	0	0	0	0	0	0	0	0	0	0	0	0	0	k__Fungi;p__Ascomycota;c__Orbiliomycetes;o__Orbiliales;f__Orbiliaceae;g__Arthrobotrys;s__Arthrobotrys_conoides
OTU_952	0	57	0	0	11	0	0	2	0	0	7	0	11	0	0	0	0	0	0	0	3	0	0	0	0	0	0	1	0	0	0	0	0	0	0	2	8	0	0	0	1	15	0	0	0	k__Fungi;p__;c__;o__;f__;g__;s__
OTU_953	0	1	1	0	0	0	0	0	0	4	0	0	0	0	0	0	0	0	0	0	1	0	0	6	0	0	0	0	0	0	0	0	0	0	0	0	0	0	0	0	0	0	0	0	0	k__Fungi;p__Ascomycota;c__Sordariomycetes;o__Hypocreales;f__Stachybotryaceae;g__Achroiostachys;s__Achroiostachys_betulicola
OTU_954	0	0	0	0	0	0	1	6	0	1	0	5	2	2	0	0	6	10	0	4	0	1	0	15	1	0	0	2	0	0	0	0	0	8	0	0	0	7	0	0	0	2	0	1	3	k__Fungi;p__;c__;o__;f__;g__;s__
OTU_955	0	0	1	0	0	0	0	1	0	1	0	0	0	0	0	5	1	2	4	1	0	0	0	0	2	0	0	0	0	0	1	0	0	0	0	0	0	0	0	0	0	1	0	0	2	k__Fungi;p__Glomeromycota;c__Glomeromycetes;o__Glomerales;f__Glomeraceae;g__;s__
OTU_956	0	0	0	0	0	0	0	0	0	0	0	0	0	0	0	0	0	0	0	0	0	0	0	0	0	0	0	0	0	0	0	0	0	0	0	0	0	0	0	0	0	10	0	0	0	k__Fungi;p__Ascomycota;c__Sordariomycetes;o__Hypocreales;f__Nectriaceae;g__Fusarium;s__
OTU_957	0	2	0	8	4	1	9	0	1	2	1	1	0	1	2	0	1	2	5	0	5	0	1	44	0	0	1	0	0	0	5	0	0	0	0	0	4	0	4	3	0	0	0	0	0	k__Fungi;p__;c__;o__;f__;g__;s__
OTU_958	0	0	0	0	0	0	0	0	0	0	0	0	0	0	0	0	0	0	0	0	0	0	0	0	0	0	0	0	0	0	0	55	0	0	0	0	0	0	0	0	0	0	0	0	0	k__Fungi;p__Ascomycota;c__Dothideomycetes;o__;f__;g__;s__
OTU_959	7	4	26	6	3	2	14	0	22	15	2	8	46	9	45	40	7	12	3	3	15	5	3	41	8	12	6	4	7	12	9	64	2	21	19	8	9	23	13	0	4	12	4	3	8	k__Fungi;p__;c__;o__;f__;g__;s__
OTU_960	0	0	0	0	0	0	0	0	0	0	0	0	0	7	0	0	0	0	0	0	0	0	0	0	4	0	0	0	0	0	0	0	0	0	0	0	0	0	0	0	0	0	0	0	0	k__Fungi;p__Ascomycota;c__Sordariomycetes;o__Xylariales;f__;g__;s__
OTU_961	0	0	3	0	0	0	0	0	0	0	0	0	0	0	0	0	0	12	0	0	0	0	0	0	0	0	0	5	0	0	0	0	0	5	0	4	1	0	2	0	0	0	0	0	0	k__Fungi;p__;c__;o__;f__;g__;s__
OTU_962	7	0	0	0	0	0	0	0	1	0	0	0	0	0	0	0	0	0	0	1	0	0	0	0	0	0	0	0	0	0	1	0	0	0	0	0	0	0	0	0	0	0	0	0	0	k__Fungi;p__;c__;o__;f__;g__;s__
OTU_963	0	0	0	0	0	0	0	0	0	0	0	0	0	0	0	0	0	0	0	0	0	0	0	0	0	0	0	4	0	0	0	0	0	0	0	0	8	0	0	0	0	0	0	0	0	k__Fungi;p__;c__;o__;f__;g__;s__
OTU_964	0	0	0	0	0	0	0	0	0	0	0	0	0	0	0	0	0	0	0	0	0	0	0	0	0	0	0	0	0	0	0	0	0	0	0	0	0	0	0	0	0	0	32	0	0	k__Fungi;p__Mortierellomycota;c__Mortierellomycetes;o__Mortierellales;f__Mortierellaceae;g__Mortierella;s__Mortierella_reticulata
OTU_965	0	0	0	0	0	0	0	0	0	0	0	0	0	0	0	0	0	0	0	0	0	0	0	0	0	0	0	0	0	0	0	7	0	0	0	0	4	0	0	0	0	0	0	0	0	k__Fungi;p__;c__;o__;f__;g__;s__
OTU_966	0	0	0	0	0	0	0	0	0	0	0	0	0	3	0	0	6	0	11	0	2	0	0	0	0	0	0	0	6	0	0	0	0	6	0	0	1	0	0	0	0	0	0	0	0	k__Fungi;p__;c__;o__;f__;g__;s__
OTU_967	102	28	12	62	45	30	51	116	33	132	0	26	34	42	28	97	60	74	183	113	58	39	67	167	153	70	73	87	131	133	143	52	63	65	46	50	92	50	74	188	68	30	21	37	48	k__Fungi;p__Ascomycota;c__Sordariomycetes;o__Hypocreales;f__Hypocreales_fam_Incertae_sedis;g__Acremonium;s__Acremonium_sclerotigenum
OTU_968	0	0	0	0	0	0	0	0	0	0	0	0	0	0	0	0	0	0	0	0	0	0	0	0	0	11	0	0	0	0	0	0	0	0	0	0	0	0	0	0	0	0	0	0	0	k__Fungi;p__Ascomycota;c__Dothideomycetes;o__Botryosphaeriales;f__Botryosphaeriaceae;g__Phaeobotryon;s__Phaeobotryon_negundinis
OTU_969	0	0	0	0	0	0	0	0	0	0	0	0	0	0	0	0	2	0	0	2	0	0	0	0	0	0	0	3	0	0	0	0	0	0	0	0	0	0	13	0	0	11	31	0	0	k__Fungi;p__Ascomycota;c__Sordariomycetes;o__Microascales;f__Microascaceae;g__Scopulariopsis;s__Scopulariopsis_brumptii
OTU_970	0	0	0	0	0	0	0	0	12	0	0	0	0	0	0	0	0	0	0	0	0	0	0	0	0	0	0	0	0	0	0	0	0	0	0	0	0	0	0	0	0	0	0	0	0	k__Fungi;p__Basidiomycota;c__Tremellomycetes;o__Filobasidiales;f__Filobasidiaceae;g__Filobasidium;s__Filobasidium_floriforme
OTU_971	0	0	0	0	0	0	0	0	0	0	0	0	0	0	1	0	0	0	0	0	0	0	0	0	0	1	0	0	0	4	0	0	0	0	0	0	0	0	0	0	0	1	0	0	0	k__Fungi;p__;c__;o__;f__;g__;s__
OTU_972	0	0	0	0	0	0	0	0	0	0	0	0	0	0	0	0	0	0	0	0	0	0	0	0	0	0	0	0	0	0	0	27	0	0	0	0	0	0	0	0	0	0	0	0	0	k__Fungi;p__Ascomycota;c__Dothideomycetes;o__Pleosporales;f__Periconiaceae;g__Periconia;s__
OTU_973	2	0	0	0	5	0	2	2	0	0	0	0	6	1	0	0	0	1	1	0	0	0	2	0	0	0	0	0	0	0	0	0	0	4	0	0	4	0	0	0	0	1	0	0	0	No blast hit
OTU_974	0	0	0	5	0	0	0	0	0	0	0	7	0	0	0	0	0	4	0	0	0	0	17	1	20	0	0	0	1	0	0	0	0	5	1	0	3	0	0	0	0	0	0	0	0	k__Fungi;p__;c__;o__;f__;g__;s__
OTU_975	1	3	0	0	0	0	0	2	1	6	0	0	0	1	0	0	0	0	9	0	1	2	0	3	3	0	0	3	0	1	0	49	1	1	0	0	1	2	15	0	1	6	0	2	2	k__Fungi;p__Ascomycota;c__Saccharomycetes;o__Saccharomycetales;f__Saccharomycetaceae;g__Issatchenkia;s__Issatchenkia_orientalis
OTU_976	0	0	0	0	0	0	0	0	0	0	0	5	5	2	0	0	0	0	0	0	0	0	0	0	0	0	0	0	0	0	0	0	0	0	0	0	0	0	0	0	0	1	6	0	3	k__Fungi;p__Ascomycota;c__Dothideomycetes;o__Pleosporales;f__Phaeosphaeriaceae;g__Parastagonospora;s__Parastagonospora_nodorum
OTU_977	0	0	0	0	0	0	0	0	0	0	0	0	0	0	0	0	0	0	0	0	0	0	0	0	0	0	0	0	1	1	0	0	0	0	0	0	0	0	0	0	0	0	0	5	3	k__Fungi;p__;c__;o__;f__;g__;s__
OTU_978	1	0	4	0	2	9	2	6	1	3	0	0	0	2	0	0	0	6	0	2	4	3	0	0	6	4	0	0	5	2	1	1	0	0	0	2	0	0	0	1	5	2	1	2	0	k__Fungi;p__Ascomycota;c__Sordariomycetes;o__Sordariales;f__Chaetomiaceae;g__;s__
OTU_979	0	0	0	0	0	0	0	0	0	0	0	0	3	0	0	3	1	0	0	0	1	1	0	0	0	0	1	6	1	2	0	0	0	0	0	0	0	0	0	1	0	0	0	1	0	k__Fungi;p__;c__;o__;f__;g__;s__
OTU_980	0	0	0	0	0	0	0	0	0	0	0	0	0	0	0	0	0	0	0	0	0	0	0	0	0	0	0	0	0	0	0	0	0	0	0	0	0	0	2	0	2	0	13	0	0	k__Fungi;p__Ascomycota;c__Pezizomycetes;o__Pezizales;f__Pyronemataceae;g__Cheilymenia;s__
OTU_981	0	0	0	0	0	5	0	0	0	0	0	0	0	0	1	0	0	0	0	0	9	0	0	6	0	0	0	0	0	0	0	0	0	0	0	0	0	0	0	0	0	0	0	0	0	k__Fungi;p__;c__;o__;f__;g__;s__
OTU_982	0	0	0	0	0	0	0	0	0	0	2	0	0	0	0	0	0	0	0	0	0	0	0	0	0	0	0	0	0	16	0	0	0	0	0	0	0	0	0	0	0	0	0	0	0	No blast hit
OTU_983	0	0	0	0	0	0	0	3	0	0	0	0	0	0	1	0	0	0	0	0	0	0	0	0	0	0	0	0	0	0	1	0	0	0	0	0	0	0	0	0	0	0	2	0	0	k__Fungi;p__;c__;o__;f__;g__;s__
OTU_984	236	108	33	152	281	269	204	177	42	98	41	259	83	228	87	109	128	224	205	607	85	62	157	38	228	168	307	217	125	240	443	109	149	177	96	390	62	29	165	128	261	216	254	294	92	k__Fungi;p__;c__;o__;f__;g__;s__
OTU_985	0	6	0	0	0	0	0	0	0	0	0	0	0	0	0	0	0	0	0	0	2	0	0	0	4	0	0	0	0	0	0	0	0	0	0	0	0	0	8	0	0	0	0	0	0	k__Fungi;p__Chytridiomycota;c__;o__;f__;g__;s__
OTU_986	0	0	0	0	29	0	0	5	0	0	0	1	3	2	4	0	0	0	0	0	0	0	0	0	0	0	0	0	0	0	0	7	0	0	0	0	7	0	0	0	5	1	2	0	1	k__Fungi;p__;c__;o__;f__;g__;s__
OTU_987	29	6	0	18	10	6	10	31	6	25	3	11	15	22	12	20	14	11	40	22	10	6	26	48	33	15	24	23	21	28	50	16	15	20	7	10	35	0	15	43	15	14	2	10	10	k__Fungi;p__Ascomycota;c__Sordariomycetes;o__Hypocreales;f__Hypocreales_fam_Incertae_sedis;g__Acremonium;s__Acremonium_sclerotigenum
OTU_988	0	0	24	0	0	0	0	0	0	0	0	0	0	0	0	0	2	0	0	0	2	3	0	0	0	0	0	0	0	0	0	0	0	0	0	0	0	0	0	0	0	1	0	0	0	k__Fungi;p__;c__;o__;f__;g__;s__
OTU_989	0	0	5	5	0	0	0	0	0	0	5	0	0	0	0	0	0	0	0	2	0	0	0	0	0	0	0	0	0	0	1	0	0	0	0	0	1	0	0	0	0	0	0	0	0	k__Fungi;p__Ascomycota;c__Dothideomycetes;o__Pleosporales;f__Pleosporaceae;g__Curvularia;s__Curvularia_spicifera
OTU_990	0	0	0	0	0	0	0	0	0	0	0	0	0	0	0	0	0	0	0	0	0	0	0	0	0	0	0	0	0	0	0	0	0	0	0	0	0	0	0	0	0	0	15	0	0	k__Fungi;p__;c__;o__;f__;g__;s__
OTU_991	5	4	6	10	6	2	2	9	169	8	9	18	5	5	143	9	0	3	4	6	8	0	2	45	20	7	0	0	0	0	6	14	0	3	2	6	1	32	2	9	1	11	1	1	125	k__Fungi;p__;c__;o__;f__;g__;s__
OTU_992	0	0	0	0	0	0	0	0	0	0	0	0	0	0	0	0	0	0	0	0	0	0	0	0	0	0	1	0	0	0	0	10	0	0	0	0	0	0	0	0	0	0	0	0	0	k__Fungi;p__;c__;o__;f__;g__;s__
OTU_993	0	0	0	0	0	0	0	0	0	0	0	0	0	0	0	0	0	0	0	0	0	0	0	0	0	0	0	0	0	0	0	1	0	1	7	0	0	0	0	0	0	0	0	0	0	k__Fungi;p__;c__;o__;f__;g__;s__
OTU_994	2	11	0	32	1	0	2	2	5	40	1	0	0	0	0	8	5	0	6	0	0	1	0	2	1	0	0	5	2	2	1	1	0	3	1	0	0	0	0	0	0	0	0	0	0	k__Fungi;p__;c__;o__;f__;g__;s__
OTU_995	0	0	0	0	0	0	0	0	0	0	0	0	0	0	0	0	0	0	0	0	0	0	0	0	0	0	0	0	0	0	0	0	0	0	0	0	0	0	6	0	0	0	7	0	0	k__Fungi;p__Basidiomycota;c__Agaricomycetes;o__Boletales;f__Boletaceae;g__Octaviania;s__Octaviania_tasmanica
OTU_996	0	0	0	0	0	0	0	0	0	0	0	0	0	0	0	0	0	0	0	0	0	0	0	0	0	0	0	0	0	0	0	10	0	0	0	0	0	0	0	0	0	0	0	0	0	k__Fungi;p__Ascomycota;c__Eurotiomycetes;o__Chaetothyriales;f__Herpotrichiellaceae;g__;s__
OTU_997	0	9	0	0	2	7	3	0	0	0	0	63	0	44	15	0	0	0	0	1	7	8	0	0	0	0	2	0	6	0	1	0	0	0	0	0	23	0	0	0	0	40	23	2	11	k__Fungi;p__Ascomycota;c__Eurotiomycetes;o__Eurotiales;f__Thermoascaceae;g__;s__
OTU_998	0	0	0	0	0	0	3	0	0	0	0	0	0	0	0	0	0	0	0	0	0	0	0	0	0	0	0	4	0	0	0	0	0	0	0	0	0	0	0	0	3	3	2	0	0	k__Fungi;p__Ascomycota;c__Leotiomycetes;o__Helotiales;f__Myxotrichaceae;g__Oidiodendron;s__Oidiodendron_truncatum
OTU_999	1	0	3	10	1	0	0	0	82	0	0	0	3	1	0	1	83	5	2	3	4	0	1	14	0	12	1	0	1	3	1	18	4	6	6	0	0	1	0	1	0	3	2	3	11	k__Fungi;p__;c__;o__;f__;g__;s__
OTU_1000	0	0	0	0	0	0	9	0	0	0	0	0	0	0	3	3	0	0	0	0	5	0	0	0	0	0	1	0	1	0	2	0	0	0	0	0	0	0	0	0	0	0	0	0	0	k__Fungi;p__;c__;o__;f__;g__;s__
OTU_1001	0	0	0	0	2	0	0	0	0	0	0	1	0	1	0	0	0	0	0	0	0	1	0	0	0	5	0	6	8	0	0	0	0	0	0	1	0	0	0	0	0	0	4	0	0	k__Fungi;p__;c__;o__;f__;g__;s__
OTU_1002	0	0	0	0	0	0	0	0	0	0	0	0	0	0	0	0	0	0	0	0	0	0	0	0	0	0	0	0	0	0	1	0	0	10	1	0	0	0	0	0	0	0	0	0	0	k__Fungi;p__;c__;o__;f__;g__;s__
OTU_1003	0	0	0	0	10	0	0	0	0	0	2	0	3	0	0	0	0	0	0	0	0	0	0	0	0	0	0	0	0	0	0	0	0	0	0	0	0	0	0	0	0	0	0	2	0	k__Fungi;p__;c__;o__;f__;g__;s__
OTU_1004	0	0	0	0	0	0	0	0	0	0	0	0	0	0	0	2	6	0	0	3	2	0	0	2	0	0	0	0	0	1	0	0	1	0	0	0	0	0	0	0	1	1	0	0	2	k__Fungi;p__Glomeromycota;c__Glomeromycetes;o__Glomerales;f__Glomeraceae;g__Septoglomus;s__Septoglomus_viscosum
OTU_1005	0	0	0	0	10	0	0	0	0	0	0	0	0	0	4	0	0	0	0	0	0	0	0	4	0	0	0	0	0	0	0	0	0	0	0	0	0	0	0	0	0	0	1	1	0	No blast hit
OTU_1006	0	0	0	0	1	1	0	0	0	0	0	0	0	0	0	0	0	0	0	0	0	0	0	0	0	0	0	1	0	0	0	0	0	0	0	0	0	0	0	0	0	2	22	0	0	k__Fungi;p__Ascomycota;c__Sordariomycetes;o__Microascales;f__Microascaceae;g__Microascus;s__Microascus_cirrosus
OTU_1007	0	0	0	0	10	0	0	0	0	0	3	2	2	5	0	0	0	0	0	0	0	0	0	0	0	0	0	0	0	0	0	0	0	0	0	0	0	0	0	0	0	1	1	0	1	k__Fungi;p__;c__;o__;f__;g__;s__
OTU_1008	0	0	0	0	0	0	0	0	0	0	0	1	0	0	0	0	0	0	0	0	2	0	0	0	0	0	0	0	0	0	0	2	0	2	1	0	0	0	0	1	0	0	2	0	0	k__Fungi;p__;c__;o__;f__;g__;s__
OTU_1009	0	0	0	0	0	0	10	0	0	0	0	0	0	0	0	0	0	0	0	0	0	0	0	6	0	0	0	0	0	0	0	0	0	0	0	0	6	1	0	0	0	0	0	0	0	k__Fungi;p__Ascomycota;c__Sordariomycetes;o__Hypocreales;f__Ophiocordycipitaceae;g__Harposporium;s__Harposporium_janus
OTU_1010	0	0	0	0	0	0	0	0	0	0	0	0	0	0	0	0	0	0	0	0	0	0	0	0	0	0	0	0	0	0	0	0	0	0	0	0	0	0	0	0	0	76	0	0	0	k__Fungi;p__Basidiomycota;c__Agaricomycetes;o__Cantharellales;f__Ceratobasidiaceae;g__Ceratobasidium;s__
OTU_1011	0	0	0	0	0	0	0	0	0	0	4	0	0	0	0	0	0	0	0	0	0	0	0	0	0	0	1	5	0	0	0	0	0	0	0	0	0	0	0	0	0	0	0	0	0	k__Fungi;p__;c__;o__;f__;g__;s__
OTU_1012	0	0	0	0	0	0	0	0	0	0	0	0	0	0	0	0	0	0	0	0	0	0	0	0	0	0	0	0	0	0	0	21	3	0	0	0	0	0	0	0	1	0	0	0	0	No blast hit
OTU_1013	0	0	0	0	0	0	0	0	0	0	0	0	0	25	0	0	0	0	4	0	0	0	0	0	0	0	0	0	0	0	0	0	0	0	0	0	0	0	0	0	0	0	0	0	0	k__Fungi;p__Basidiomycota;c__;o__;f__;g__;s__
OTU_1014	13	0	0	0	0	0	0	0	0	0	0	0	0	0	0	0	0	0	6	0	0	0	0	0	0	0	0	0	0	0	0	0	0	0	0	0	0	0	0	0	0	0	0	0	0	No blast hit
OTU_1015	12	16	5	25	17	23	31	23	6	14	8	23	36	42	5	16	54	22	20	6	33	65	60	4	16	10	13	29	57	19	13	9	20	21	6	8	55	5	41	1	19	13	12	35	32	k__Fungi;p__;c__;o__;f__;g__;s__
OTU_1016	0	0	0	0	0	0	0	0	0	0	0	0	0	0	8	0	0	0	0	0	0	0	0	0	8	0	0	0	0	0	0	1	0	0	0	0	0	0	0	0	0	0	0	0	0	k__Fungi;p__Mortierellomycota;c__Mortierellomycetes;o__Mortierellales;f__;g__;s__
OTU_1017	0	0	1	0	0	2	0	0	0	0	2	10	0	1	0	0	0	0	0	0	2	0	0	0	1	0	0	0	0	0	0	0	0	0	3	8	0	0	0	0	0	0	0	0	6	k__Fungi;p__;c__;o__;f__;g__;s__
OTU_1018	0	0	0	0	0	0	0	0	0	3	0	0	0	0	0	0	0	0	0	0	0	0	0	0	0	0	0	0	4	0	0	0	4	0	0	0	0	0	0	0	0	5	0	3	0	k__Fungi;p__Ascomycota;c__Saccharomycetes;o__Saccharomycetales;f__Saccharomycetales_fam_Incertae_sedis;g__Candida;s__Candida_alocasiicola
OTU_1019	0	0	0	0	0	0	0	0	0	0	0	0	0	0	0	0	0	0	0	0	0	0	0	0	0	0	0	0	0	0	0	0	0	0	0	0	0	0	0	0	0	0	14	0	0	k__Fungi;p__;c__;o__;f__;g__;s__
OTU_1020	0	0	0	0	1	0	0	0	0	0	0	0	0	0	0	0	0	0	0	0	5	0	0	0	3	0	0	0	0	0	0	5	0	4	0	0	0	0	0	6	0	0	0	0	0	k__Fungi;p__Ascomycota;c__Sordariomycetes;o__;f__;g__;s__
OTU_1021	0	0	0	0	0	0	0	0	0	0	0	0	0	0	0	0	0	0	0	0	0	0	0	0	0	0	0	0	0	0	0	0	0	9	0	0	0	0	0	0	0	0	0	0	0	k__Fungi;p__Ascomycota;c__Sordariomycetes;o__Sordariales;f__Chaetomiaceae;g__;s__
OTU_1022	0	0	0	0	3	0	0	1	0	0	0	0	0	0	0	0	1	0	0	0	0	0	0	0	0	0	0	0	0	7	0	0	0	0	0	0	0	0	0	0	0	0	0	0	2	k__Fungi;p__;c__;o__;f__;g__;s__
OTU_1023	0	0	0	1	0	0	0	0	1	0	0	0	0	0	0	0	1	0	4	0	0	2	0	26	4	0	0	0	0	7	0	3	0	1	0	27	0	0	0	0	0	0	0	3	0	k__Fungi;p__Ascomycota;c__Eurotiomycetes;o__Eurotiales;f__Aspergillaceae;g__Aspergillus;s__Aspergillus_terreus
OTU_1024	1	3	44	1	6	15	20	2	0	2	0	1	1	9	0	1	3	11	2	0	9	1	1	3	0	5	9	37	12	14	1	0	0	0	2	14	16	99	4	0	4	2	3	7	0	k__Fungi;p__;c__;o__;f__;g__;s__
OTU_1025	0	0	0	0	5	0	0	0	0	0	0	1	0	0	1	0	0	0	4	0	0	0	0	0	0	0	0	0	0	0	0	0	0	0	0	0	0	0	0	0	0	0	0	0	2	k__Fungi;p__Ascomycota;c__Pezizomycetes;o__Pezizales;f__Pyronemataceae;g__Pulvinula;s__
OTU_1026	0	0	0	0	0	0	0	0	0	0	0	0	2	1	0	0	0	0	0	0	0	0	0	0	0	0	0	0	0	0	0	0	0	0	0	0	0	0	0	0	0	0	2	2	1	No blast hit
OTU_1027	0	0	0	0	0	0	0	0	0	0	0	0	0	0	0	0	0	0	0	0	6	0	0	0	0	0	0	0	0	0	0	0	0	0	0	0	0	0	0	0	0	0	0	0	0	k__Fungi;p__;c__;o__;f__;g__;s__
OTU_1028	0	0	0	0	0	0	0	0	0	0	0	0	0	0	0	0	0	0	0	0	0	0	0	0	0	0	0	0	0	0	0	0	0	0	0	0	0	10	2	0	0	0	0	0	0	k__Fungi;p__;c__;o__;f__;g__;s__
OTU_1029	0	5	0	5	0	0	0	0	0	0	0	3	0	0	0	0	0	0	0	0	0	0	0	0	2	0	0	0	0	0	0	0	0	0	0	0	0	0	0	0	0	1	0	0	0	k__Fungi;p__;c__;o__;f__;g__;s__
OTU_1030	0	0	0	0	0	0	0	0	0	0	0	3	0	0	0	0	0	0	0	0	0	0	0	0	0	0	11	0	0	0	0	0	0	0	0	0	0	0	0	0	0	0	2	0	0	k__Fungi;p__Ascomycota;c__Leotiomycetes;o__Helotiales;f__Sclerotiniaceae;g__Ciboria;s__Ciboria_shiraiana
OTU_1031	137	30	14	141	14	23	154	97	21	25	3	10	110	5	19	44	39	28	37	16	18	31	76	1034	30	39	12	26	74	23	25	10	140	202	1300	61	48	94	107	386	10	19	15	7	11	k__Fungi;p__Ascomycota;c__Eurotiomycetes;o__Eurotiales;f__Aspergillaceae;g__Penicillium;s__Penicillium_oxalicum
OTU_1032	0	1	0	0	0	0	0	0	0	0	0	3	0	0	0	0	0	4	0	0	0	0	0	0	0	0	0	0	0	0	1	0	0	3	0	0	0	0	0	0	5	0	0	0	0	k__Fungi;p__;c__;o__;f__;g__;s__
OTU_1033	1	0	46	3	2	6	2	7	0	4	2	2	3	2	5	2	5	3	2	0	4	0	4	2	5	3	5	10	5	2	2	4	2	5	2	0	4	55	2	0	2	0	0	1	6	k__Fungi;p__Ascomycota;c__;o__;f__;g__;s__
OTU_1034	0	2	11	0	2	0	0	0	0	0	0	0	0	0	0	0	0	0	0	1	0	0	0	0	0	0	0	0	0	8	1	0	0	0	1	0	0	2	0	0	0	0	0	0	0	k__Fungi;p__Ascomycota;c__Dothideomycetes;o__Pleosporales;f__Pleosporaceae;g__Alternaria;s__Alternaria_japonica
OTU_1035	0	0	0	0	0	0	0	0	0	0	0	0	0	0	0	0	0	0	0	0	0	0	0	5	1	0	0	0	0	0	0	0	0	0	3	1	0	0	0	0	0	0	2	0	0	No blast hit
OTU_1036	0	0	0	0	0	0	0	0	0	0	0	0	0	0	0	0	0	0	0	0	0	0	0	0	0	0	0	0	0	0	0	0	0	0	0	6	0	0	0	0	0	0	0	0	0	No blast hit
OTU_1037	0	0	0	0	0	0	0	2	0	0	0	0	0	0	0	0	0	0	0	1	0	0	0	0	0	0	0	0	0	0	0	0	3	4	0	0	0	0	0	0	0	0	0	0	0	k__Fungi;p__Ascomycota;c__Sordariomycetes;o__Hypocreales;f__;g__;s__
OTU_1038	8	2	4	8	9	1	10	0	2	3	0	5	7	10	2	4	9	5	7	4	9	3	7	5	9	5	5	3	6	7	5	1	6	16	6	5	6	10	2	4	2	7	1	7	7	k__Fungi;p__;c__;o__;f__;g__;s__
OTU_1039	0	0	0	0	0	0	0	0	0	0	0	0	0	0	0	10	0	0	0	0	0	0	0	0	0	0	0	0	0	0	0	0	0	0	0	0	0	0	0	0	0	0	0	0	0	No blast hit
OTU_1040	0	0	0	0	0	0	0	0	0	0	0	0	0	0	0	0	0	0	0	0	0	0	0	3	0	1	0	0	0	0	0	0	0	0	0	0	0	0	0	0	0	0	0	0	0	k__Fungi;p__;c__;o__;f__;g__;s__
OTU_1041	0	0	0	3	1	0	1	1	0	0	0	0	0	0	0	1	1	1	0	0	0	0	0	5	0	0	0	2	1	0	0	0	1	2	0	0	0	0	0	0	0	1	1	0	0	k__Fungi;p__;c__;o__;f__;g__;s__
OTU_1042	0	0	0	0	0	0	3	5	0	0	0	0	0	1	0	0	0	3	2	0	0	4	1	0	0	0	0	0	0	0	0	0	0	0	0	0	0	0	0	2	0	0	0	0	0	k__Fungi;p__;c__;o__;f__;g__;s__
OTU_1043	0	0	0	0	0	0	0	0	0	0	0	2	2	0	1	0	6	0	0	0	0	0	1	0	2	0	0	0	0	0	0	0	0	0	0	0	0	0	0	0	0	0	0	0	0	k__Fungi;p__Basidiomycota;c__;o__;f__;g__;s__
OTU_1044	0	0	0	0	0	0	0	0	0	0	0	0	0	0	0	0	0	0	0	0	18	0	0	0	0	0	0	0	0	0	0	0	0	0	0	0	0	0	0	0	0	0	0	0	0	k__Fungi;p__;c__;o__;f__;g__;s__
OTU_1045	0	0	0	0	0	0	0	0	0	0	0	0	0	0	0	3	0	0	0	1	1	0	0	0	0	1	3	0	1	0	0	0	0	0	0	0	0	0	0	0	0	0	1	0	0	k__Fungi;p__Ascomycota;c__Eurotiomycetes;o__Onygenales;f__Onygenales_fam_Incertae_sedis;g__Chrysosporium;s__
OTU_1046	10	1	0	0	0	1	0	0	0	0	0	0	1	0	2	0	0	0	0	0	0	0	3	3	0	0	0	0	0	0	1	0	0	0	0	0	0	0	0	1	0	0	0	0	0	k__Fungi;p__;c__;o__;f__;g__;s__
OTU_1047	0	0	0	0	0	0	0	0	0	0	0	0	0	0	0	0	0	0	0	0	0	0	0	0	0	0	0	13	0	0	0	0	0	0	0	0	0	3	56	0	0	19	5	2	0	k__Fungi;p__Ascomycota;c__Sordariomycetes;o__Coniochaetales;f__Coniochaetaceae;g__Coniochaeta;s__
OTU_1048	0	0	0	0	0	0	0	0	0	0	0	0	0	0	0	1	0	0	0	0	0	0	0	0	0	0	0	0	0	0	0	0	0	0	0	1	0	0	0	0	0	0	0	0	11	No blast hit
OTU_1049	0	0	0	0	5	0	0	0	1	2	0	0	1	0	0	0	0	0	0	0	0	0	0	0	0	0	0	0	0	0	0	0	0	0	0	0	0	0	0	0	0	0	0	0	0	k__Fungi;p__Basidiomycota;c__Agaricomycetes;o__Agaricales;f__Pleurotaceae;g__Nematoctonus;s__Nematoctonus_leiosporus
OTU_1050	0	0	0	0	0	0	0	0	0	0	0	0	0	0	0	0	0	0	0	0	0	0	0	0	0	0	0	0	0	0	0	19	0	0	0	0	0	0	0	0	0	0	0	0	0	k__Fungi;p__Ascomycota;c__Archaeorhizomycetes;o__;f__;g__;s__
OTU_1051	0	0	0	0	0	0	0	0	0	0	0	0	0	0	0	0	0	0	0	0	0	0	0	0	0	0	0	0	0	0	0	0	0	0	0	0	8	0	0	0	0	0	0	0	0	No blast hit
OTU_1052	0	0	0	0	3	0	0	0	0	1	0	0	0	0	5	0	0	0	0	0	0	0	0	0	0	0	0	0	0	0	0	0	0	0	0	0	0	0	0	0	0	0	0	0	0	k__Fungi;p__;c__;o__;f__;g__;s__
OTU_1053	0	0	0	0	0	0	0	0	2	0	0	0	0	0	0	0	0	0	0	0	0	0	0	3	0	0	0	0	0	0	0	0	0	0	0	0	0	44	0	0	0	0	0	0	0	k__Fungi;p__;c__;o__;f__;g__;s__
OTU_1054	0	0	0	0	0	0	0	0	0	0	0	0	0	5	0	0	0	0	0	0	0	0	0	0	0	0	0	0	0	0	0	0	0	0	0	0	0	0	0	0	0	0	3	0	0	k__Fungi;p__Basidiomycota;c__Agaricomycetes;o__Agaricales;f__Entolomataceae;g__Entoloma;s__
OTU_1055	0	0	1	0	0	0	0	1	0	0	0	0	0	0	0	0	0	0	0	0	0	0	0	0	0	0	0	6	0	0	0	0	0	0	0	2	0	0	0	4	1	0	5	0	0	k__Fungi;p__Ascomycota;c__;o__;f__;g__;s__
OTU_1056	0	0	0	0	0	0	0	0	0	0	0	0	0	0	0	0	0	0	0	0	0	0	0	0	0	0	0	0	0	0	0	0	0	0	0	0	0	0	7	0	0	4	1	0	0	k__Fungi;p__Ascomycota;c__;o__;f__;g__;s__
OTU_1057	0	0	0	0	0	0	0	0	0	0	0	0	0	0	0	0	0	0	0	0	0	0	0	0	0	0	0	4	0	0	0	11	0	0	0	0	0	0	0	0	0	0	0	0	0	No blast hit
OTU_1058	0	0	0	0	0	0	0	0	0	0	0	0	0	1	0	22	0	0	0	0	0	0	0	0	0	0	0	0	0	0	0	0	0	0	0	0	0	0	0	0	0	0	0	0	0	k__Fungi;p__;c__;o__;f__;g__;s__
OTU_1059	0	0	0	0	0	0	0	0	0	0	0	1	0	0	0	8	0	0	0	0	0	0	0	0	0	0	0	2	0	0	0	0	0	0	0	0	0	0	0	0	0	0	0	0	0	k__Fungi;p__Ascomycota;c__;o__;f__;g__;s__
OTU_1060	0	0	0	0	0	0	1	0	0	0	0	0	0	0	0	0	0	0	0	0	0	0	0	0	0	0	3	0	0	0	0	20	1	0	0	0	0	0	4	0	2	0	0	0	0	k__Fungi;p__Ascomycota;c__Eurotiomycetes;o__Eurotiales;f__Trichocomaceae;g__Talaromyces;s__
OTU_1061	0	0	0	0	0	0	0	0	0	0	0	0	1	0	0	0	0	1	0	0	0	0	0	0	0	0	0	0	0	6	0	0	0	0	0	0	0	0	0	0	0	0	0	0	0	k__Fungi;p__Chytridiomycota;c__;o__;f__;g__;s__
OTU_1062	0	0	0	0	0	0	0	0	1	0	0	0	0	0	0	3	0	0	0	0	0	0	0	3	0	0	0	1	0	0	0	0	0	0	2	0	0	0	0	0	1	0	0	0	5	k__Fungi;p__;c__;o__;f__;g__;s__
OTU_1063	0	0	0	0	0	0	0	0	0	0	0	0	0	0	0	0	0	0	0	0	0	3	0	0	1	0	0	0	0	0	0	0	8	0	0	0	0	0	0	0	0	0	0	0	0	k__Fungi;p__;c__;o__;f__;g__;s__
OTU_1064	0	0	0	0	0	0	0	0	0	0	0	0	0	0	0	0	0	0	0	0	0	0	0	0	0	0	0	0	0	0	0	12	0	0	0	0	0	0	0	0	0	0	0	0	0	k__Fungi;p__;c__;o__;f__;g__;s__
OTU_1065	0	0	0	0	0	0	0	0	0	0	0	0	0	0	0	0	0	0	0	0	0	0	0	0	0	0	0	0	0	0	0	17	0	0	0	0	0	0	0	0	0	0	0	0	0	k__Fungi;p__;c__;o__;f__;g__;s__
OTU_1066	0	6	0	0	0	0	1	0	0	0	0	0	0	0	0	0	0	0	0	0	3	0	0	0	0	0	0	0	0	1	0	0	0	0	0	2	0	9	0	0	0	0	0	0	0	k__Fungi;p__Ascomycota;c__Dothideomycetes;o__Pleosporales;f__Leptosphaeriaceae;g__Leptosphaeria;s__Leptosphaeria_sclerotioides
OTU_1067	0	0	0	0	0	0	0	23	0	0	0	0	0	0	0	0	0	0	0	0	0	0	0	8	0	0	0	0	0	0	0	0	0	0	0	0	0	0	0	0	0	0	0	0	0	k__Fungi;p__;c__;o__;f__;g__;s__
OTU_1068	0	0	0	0	4	1	0	0	0	2	1	2	0	0	0	0	0	0	0	0	0	1	0	0	0	0	0	0	0	0	0	84	3	0	1	9	1	0	0	0	0	522	0	1	0	k__Fungi;p__;c__;o__;f__;g__;s__
OTU_1069	0	0	0	0	0	0	0	0	0	0	0	0	10	0	0	0	0	0	0	0	0	0	0	0	0	1	0	0	0	0	0	0	0	0	0	0	0	0	0	0	0	0	0	0	0	k__Fungi;p__Basidiomycota;c__Agaricomycetes;o__Agaricales;f__Bolbitiaceae;g__Conocybe;s__Conocybe_bispora
OTU_1070	0	0	0	0	0	0	0	0	0	0	0	0	10	0	0	0	0	0	0	0	0	0	0	0	0	0	0	0	0	0	0	0	0	0	0	0	0	0	0	0	0	0	0	0	0	k__Fungi;p__Ascomycota;c__Dothideomycetes;o__Pleosporales;f__Periconiaceae;g__Periconia;s__Periconia_byssoides
OTU_1071	2	138	4	5	8	5	3	12	8	32	1	1	3	0	11	3	3	9	6	1	6	4	135	17	10	7	3	1	79	0	12	1	5	34	11	10	48	14	2	2	7	2	2	15	77	k__Fungi;p__;c__;o__;f__;g__;s__
OTU_1072	0	0	0	0	0	0	0	0	0	0	0	0	0	0	0	8	0	0	0	0	0	0	0	0	0	0	0	0	0	0	0	0	0	0	0	0	0	0	0	0	0	0	0	0	4	No blast hit
OTU_1073	0	0	0	0	0	0	0	0	0	0	0	0	0	0	2	0	0	0	0	0	0	0	0	0	0	0	0	0	0	0	0	0	0	0	0	0	0	0	19	0	0	13	3	2	0	k__Fungi;p__Basidiomycota;c__Agaricomycetes;o__Atheliales;f__Atheliaceae;g__Piloderma;s__
OTU_1074	32	23	17	67	50	6	9	8	52	175	14	60	14	16	355	365	15	11	17	10	9	26	11	89	106	53	3	14	791	7	10	76	31	3	0	3	18	0	8	5	15	13	0	10	360	k__Fungi;p__Ascomycota;c__Sordariomycetes;o__Hypocreales;f__Nectriaceae;g__Stephanonectria;s__Stephanonectria_keithii
OTU_1075	0	0	0	0	0	0	0	0	0	0	0	2	0	0	0	0	2	0	0	0	0	0	0	0	0	0	0	0	0	0	0	0	0	0	0	0	0	3	0	3	0	0	0	0	0	k__Fungi;p__Ascomycota;c__;o__;f__;g__;s__
OTU_1076	0	0	0	0	0	0	0	0	0	0	0	0	0	0	0	0	0	0	0	0	0	0	0	0	0	0	0	0	0	0	0	0	0	0	6	0	0	0	19	0	0	5	3	0	0	k__Fungi;p__;c__;o__;f__;g__;s__
OTU_1077	0	0	0	0	1	0	0	0	0	0	3	6	0	1	4	0	0	0	2	3	3	0	0	0	0	0	0	12	0	0	0	0	0	0	0	0	7	9	9	0	3	2	6	3	0	k__Fungi;p__Ascomycota;c__Dothideomycetes;o__Capnodiales;f__Mycosphaerellaceae;g__Cercospora;s__Cercospora_malayensis
OTU_1078	0	0	0	0	0	0	0	0	0	0	0	0	0	0	0	0	13	0	0	0	0	0	0	0	0	0	0	0	0	0	0	0	0	0	0	0	0	0	0	0	0	0	0	0	0	k__Fungi;p__Basidiomycota;c__Agaricomycetes;o__Boletales;f__;g__;s__
OTU_1079	0	0	0	0	0	0	0	0	0	0	0	0	0	0	0	0	0	5	2	0	0	0	0	0	0	0	0	0	0	0	0	0	0	0	0	0	2	0	0	0	0	0	0	4	0	k__Fungi;p__;c__;o__;f__;g__;s__
OTU_1080	0	0	0	0	0	0	0	0	0	0	0	1	0	0	0	0	0	0	0	0	0	0	0	0	0	0	0	0	0	0	0	46	0	0	0	0	0	0	0	0	0	0	0	0	0	k__Fungi;p__Ascomycota;c__Sordariomycetes;o__Pleurotheciales;f__Pleurotheciaceae;g__Phaeoisaria;s__Phaeoisaria_pseudoclematidis
OTU_1081	0	0	0	0	0	0	0	2	0	0	0	0	0	0	0	0	0	0	0	0	0	0	0	0	0	0	0	0	0	0	0	0	0	0	0	0	4	0	0	0	0	27	0	0	0	k__Fungi;p__;c__;o__;f__;g__;s__
OTU_1082	0	0	0	0	0	0	0	0	0	0	0	0	0	0	0	0	0	0	0	0	0	0	0	0	0	0	0	0	0	0	0	23	0	0	0	0	0	0	0	0	0	0	0	0	0	k__Fungi;p__Ascomycota;c__;o__;f__;g__;s__
OTU_1083	0	0	0	0	0	0	0	0	0	0	0	0	0	0	0	0	0	0	0	0	0	0	0	0	0	0	0	0	0	0	0	5	0	7	0	0	0	0	0	0	0	0	0	0	0	k__Fungi;p__Ascomycota;c__Sordariomycetes;o__Hypocreales;f__Clavicipitaceae;g__;s__
OTU_1084	0	0	5	0	2	0	0	0	0	0	0	0	0	0	0	0	0	0	0	0	0	0	0	0	0	0	0	1	0	0	0	0	0	0	0	0	0	0	0	0	0	0	0	0	0	k__Fungi;p__;c__;o__;f__;g__;s__
OTU_1085	0	0	0	0	0	0	0	0	0	0	0	0	0	0	0	0	0	0	0	0	0	0	0	0	0	0	0	0	0	0	0	53	0	0	0	0	0	0	0	0	0	0	0	0	0	k__Fungi;p__Basidiomycota;c__Agaricomycetes;o__Trechisporales;f__;g__;s__
OTU_1086	0	0	0	0	0	0	0	0	0	0	0	0	0	0	0	0	0	0	0	0	0	0	0	0	0	0	0	0	0	0	0	23	0	0	0	0	0	0	0	0	0	0	0	0	0	k__Fungi;p__;c__;o__;f__;g__;s__
OTU_1087	68	37	84	36	252	98	167	111	11	49	36	167	73	321	35	29	122	127	126	165	99	111	33	31	28	218	143	281	205	200	115	46	57	25	27	405	52	46	101	12	48	106	229	128	28	k__Fungi;p__;c__;o__;f__;g__;s__
OTU_1088	4	0	0	0	0	0	0	0	0	0	0	0	0	0	0	0	0	0	3	0	0	0	0	0	0	0	0	0	0	0	0	0	0	0	0	0	0	0	0	0	0	0	0	0	0	No blast hit
OTU_1089	0	0	0	0	0	0	0	0	0	0	0	0	0	0	0	0	2	0	0	0	0	0	0	0	0	0	0	0	0	0	0	0	0	0	0	0	0	0	0	0	0	0	7	0	0	k__Fungi;p__Blastocladiomycota;c__Blastocladiomycetes;o__GS15;f__;g__;s__
OTU_1090	0	0	0	0	0	0	0	0	0	0	0	0	0	0	0	0	0	0	0	0	0	0	0	0	0	0	0	0	0	0	0	0	0	0	0	0	0	0	8	0	0	0	0	0	0	k__Fungi;p__Mortierellomycota;c__Mortierellomycetes;o__Mortierellales;f__Mortierellaceae;g__Mortierella;s__
OTU_1091	0	0	0	0	0	0	0	0	0	0	0	0	10	0	0	0	0	0	0	0	0	0	0	0	0	0	0	0	0	0	0	0	0	0	0	0	0	0	0	0	0	0	0	0	0	k__Fungi;p__;c__;o__;f__;g__;s__
OTU_1092	0	0	0	0	0	0	0	0	0	0	0	0	0	0	0	0	0	0	0	0	0	0	0	0	0	0	0	0	0	0	0	0	0	0	0	0	41	0	0	0	0	0	0	0	0	k__Fungi;p__;c__;o__;f__;g__;s__
OTU_1093	0	0	0	0	0	0	6	0	0	0	0	0	0	0	0	1	0	0	0	0	0	0	0	0	1	3	0	0	0	0	0	0	0	0	2	0	0	0	2	0	0	0	1	0	0	k__Fungi;p__Ascomycota;c__Orbiliomycetes;o__Orbiliales;f__Orbiliaceae;g__Arthrobotrys;s__Arthrobotrys_conoides
OTU_1094	0	0	0	5	0	0	0	0	0	0	0	0	0	0	0	0	0	1	1	0	1	0	0	0	0	1	0	0	0	0	0	0	0	7	0	0	1	0	0	1	0	0	0	1	0	No blast hit
OTU_1095	0	0	0	0	0	0	0	0	0	0	0	0	0	8	0	0	0	0	0	0	0	0	3	0	0	0	0	0	0	0	0	0	0	0	0	0	0	0	0	0	0	0	0	0	0	k__Fungi;p__;c__;o__;f__;g__;s__
OTU_1096	0	0	0	0	0	0	0	0	0	0	0	0	0	0	0	0	0	0	0	0	9	0	0	0	0	0	0	0	0	0	0	0	0	0	0	0	0	0	0	0	0	0	0	0	0	k__Fungi;p__;c__;o__;f__;g__;s__
OTU_1097	119	115	8	133	184	122	171	186	48	75	42	270	230	214	57	204	164	157	154	52	363	104	482	484	92	111	724	146	157	136	158	47	118	156	80	92	140	13	91	79	60	60	115	269	121	k__Fungi;p__;c__;o__;f__;g__;s__
OTU_1098	0	0	0	0	0	0	0	0	0	0	0	0	0	0	0	0	0	0	0	0	0	0	0	0	0	0	0	0	0	0	0	9	0	0	0	0	0	0	0	0	0	3	0	0	0	k__Fungi;p__Basidiomycota;c__Cystobasidiomycetes;o__Cystobasidiales;f__Cystobasidiaceae;g__Occultifur;s__
OTU_1099	4	0	0	0	0	0	0	0	0	0	0	0	0	0	0	0	0	0	0	7	0	0	0	0	0	0	0	0	0	0	0	0	0	0	0	0	0	0	0	0	0	0	0	2	0	k__Fungi;p__Chytridiomycota;c__Spizellomycetes;o__Spizellomycetales;f__Spizellomycetaceae;g__Spizellomyces;s__
OTU_1100	0	0	0	0	0	0	0	0	0	0	0	0	0	0	2	0	0	1	0	0	1	0	0	0	0	0	0	0	1	0	0	0	0	0	0	0	0	0	0	0	0	0	0	0	0	No blast hit
OTU_1101	0	0	0	2	0	0	1	0	0	0	0	0	0	0	0	0	0	1	5	1	0	0	0	0	0	0	0	1	0	4	0	6	0	0	0	0	1	0	6	0	2	4	0	0	0	k__Fungi;p__Ascomycota;c__Eurotiomycetes;o__Eurotiales;f__Aspergillaceae;g__Aspergillus;s__Aspergillus_japonicus
OTU_1102	0	0	0	0	0	0	0	0	0	0	0	0	0	0	0	0	0	0	0	0	0	0	0	0	0	0	0	0	0	0	0	0	0	0	0	0	4	1	58	0	0	4	0	8	0	k__Fungi;p__;c__;o__;f__;g__;s__
OTU_1103	0	0	0	21	0	0	0	4	0	0	0	0	0	0	0	0	0	0	0	0	0	0	0	0	0	0	0	0	0	0	0	0	0	0	0	0	0	0	0	0	0	0	0	0	0	k__Fungi;p__Ascomycota;c__Sordariomycetes;o__Microascales;f__Microascales_fam_Incertae_sedis;g__Trichurus;s__Trichurus_spiralis
OTU_1104	0	0	0	0	0	0	0	0	0	0	0	0	0	0	0	0	0	0	0	0	0	0	0	0	0	0	0	0	0	0	0	0	0	0	0	0	0	0	4	0	0	9	0	1	0	k__Fungi;p__Ascomycota;c__;o__;f__;g__;s__
OTU_1105	0	0	0	0	1	0	0	0	1	1	1	2	9	8	0	0	0	0	3	1	0	0	0	0	1	0	0	9	1	2	0	11	0	4	1	4	0	0	6	0	17	15	0	2	5	k__Fungi;p__Ascomycota;c__Sordariomycetes;o__Hypocreales;f__Hypocreaceae;g__Trichoderma;s__Trichoderma_harzianum
OTU_1106	0	0	0	0	0	0	0	0	0	0	0	0	0	0	0	0	0	0	0	1	0	0	0	0	0	0	0	0	0	0	0	1	0	4	0	0	0	2	0	1	0	0	0	0	0	No blast hit
OTU_1107	9	7	7	9	22	22	31	19	9	5	38	12	51	26	9	20	5	21	8	26	5	4	15	1	40	2	19	59	23	31	23	10	29	11	5	37	53	6	44	8	19	20	21	35	25	k__Fungi;p__Ascomycota;c__Sordariomycetes;o__Hypocreales;f__Hypocreaceae;g__Trichoderma;s__Trichoderma_virens
OTU_1108	0	0	0	0	0	0	0	0	0	0	0	0	0	0	0	0	0	0	0	0	0	0	0	3	0	0	0	0	0	0	0	0	1	2	0	0	5	0	0	0	0	0	0	0	0	k__Fungi;p__Basidiomycota;c__Agaricomycetes;o__Agaricales;f__Agaricaceae;g__Tulostoma;s__Tulostoma_simulans
OTU_1109	8	0	1	2	6	8	8	7	0	3	0	1	5	0	1	5	2	3	0	13	4	9	9	0	17	0	2	0	5	4	15	1	2	20	7	6	4	8	2	1	4	0	0	0	1	k__Fungi;p__;c__;o__;f__;g__;s__
OTU_1110	0	5	0	0	0	0	0	0	0	0	0	0	0	0	0	0	0	0	0	0	3	2	0	0	0	0	0	4	0	0	0	3	0	0	0	0	0	0	0	0	0	0	0	0	0	k__Fungi;p__;c__;o__;f__;g__;s__
OTU_1111	0	0	0	5	7	0	0	0	0	0	0	0	0	0	0	0	0	0	1	0	0	0	0	0	2	1	0	0	0	0	1	0	0	0	0	0	5	3	0	0	0	0	0	4	6	k__Fungi;p__Basidiomycota;c__;o__;f__;g__;s__
OTU_1112	0	0	0	2	0	0	0	0	0	0	0	0	0	0	0	0	0	0	0	0	4	0	0	0	0	0	0	0	0	1	0	0	0	0	0	0	0	0	0	0	0	0	0	0	0	k__Fungi;p__;c__;o__;f__;g__;s__
OTU_1113	0	0	0	0	0	0	0	4	0	0	0	0	0	0	6	0	12	0	0	0	1	0	0	12	0	0	0	0	0	0	0	0	0	0	0	0	0	5	0	0	0	0	0	0	3	k__Fungi;p__;c__;o__;f__;g__;s__
OTU_1114	0	0	0	0	0	0	0	2	0	0	0	0	0	0	4	0	0	0	0	0	0	0	0	0	0	0	0	0	0	0	0	0	0	0	1	0	0	0	0	0	0	0	0	0	2	k__Fungi;p__;c__;o__;f__;g__;s__
OTU_1115	0	1	0	0	0	0	0	1	0	0	0	0	0	0	0	0	0	0	0	5	0	0	0	0	0	0	0	1	1	1	6	0	0	0	0	0	0	0	0	0	0	0	0	0	0	k__Fungi;p__Ascomycota;c__Sordariomycetes;o__Hypocreales;f__Nectriaceae;g__;s__
OTU_1116	0	0	0	2	0	0	1	1	0	0	1	2	0	0	0	0	0	0	0	0	0	0	0	0	0	0	0	0	0	0	0	0	0	0	0	0	7	0	0	9	0	0	0	0	4	k__Fungi;p__Ascomycota;c__;o__;f__;g__;s__
OTU_1117	0	0	0	0	0	0	0	0	0	0	0	0	0	0	0	0	0	0	0	0	0	0	0	0	0	1	0	0	9	0	0	0	0	0	0	0	0	0	0	1	0	0	3	4	0	k__Fungi;p__;c__;o__;f__;g__;s__
OTU_1118	7	0	0	0	0	0	0	0	0	0	0	0	0	0	0	0	0	0	0	0	0	0	0	0	0	0	0	0	0	0	0	0	0	0	0	0	0	0	0	0	0	0	0	0	0	No blast hit
OTU_1119	0	4	0	0	0	0	0	0	0	0	0	0	0	0	2	0	0	0	0	0	3	0	0	1	0	0	0	0	0	0	0	0	0	0	0	0	1	0	2	0	0	0	0	0	2	k__Fungi;p__;c__;o__;f__;g__;s__
OTU_1120	0	0	0	0	0	0	0	0	0	0	0	0	0	0	1	0	0	0	0	0	0	0	0	0	0	0	0	0	0	0	0	0	0	0	2	0	0	0	4	0	0	6	0	0	0	k__Fungi;p__Ascomycota;c__Eurotiomycetes;o__Chaetothyriales;f__Herpotrichiellaceae;g__Cladophialophora;s__Cladophialophora_chaetospira
OTU_1121	0	0	2	0	0	0	0	1	0	0	0	0	0	0	0	64	0	3	0	0	0	0	0	0	0	0	2	0	1	1	0	0	3	3	0	0	0	1	0	0	0	0	0	1	5	k__Fungi;p__;c__;o__;f__;g__;s__
OTU_1122	0	0	0	0	0	0	0	0	0	0	0	0	0	0	7	0	0	0	0	0	0	0	0	0	0	0	0	0	0	0	0	0	0	0	0	0	0	0	0	0	0	0	0	0	0	k__Fungi;p__Basidiomycota;c__Tremellomycetes;o__Filobasidiales;f__Filobasidiaceae;g__Filobasidium;s__
OTU_1123	3	0	0	0	0	0	4	5	0	0	0	0	0	1	2	0	0	0	3	2	0	0	0	0	0	0	0	0	0	0	0	0	2	2	0	0	0	0	0	1	0	0	0	0	0	k__Fungi;p__Ascomycota;c__Sordariomycetes;o__Hypocreales;f__;g__;s__
OTU_1124	2	0	1	0	0	0	1	1	0	0	0	0	0	0	1	2	1	0	0	0	0	2	0	1	0	0	0	0	0	0	0	0	1	0	0	0	0	0	0	1	0	1	1	0	0	k__Fungi;p__;c__;o__;f__;g__;s__
OTU_1125	0	0	0	0	0	0	0	0	0	0	0	0	0	0	0	0	0	0	0	0	0	0	0	0	0	0	0	0	0	0	0	0	0	0	0	0	0	2	6	0	0	4	0	0	0	k__Fungi;p__Chytridiomycota;c__Spizellomycetes;o__Spizellomycetales;f__Powellomycetaceae;g__Powellomyces;s__
OTU_1126	0	0	0	0	0	0	0	0	0	0	0	0	0	0	0	0	0	0	0	0	0	0	0	0	0	0	0	0	0	0	0	17	0	0	0	0	0	0	0	0	0	0	0	0	0	k__Fungi;p__Ascomycota;c__Sordariomycetes;o__Sordariales;f__Chaetomiaceae;g__Humicola;s__
OTU_1127	0	0	0	0	0	0	0	0	0	0	0	7	0	0	0	0	0	0	0	3	0	0	0	0	0	0	0	0	0	0	0	2	0	4	0	0	0	0	0	0	4	0	0	0	0	No blast hit
OTU_1128	0	0	0	0	0	0	0	1	0	0	0	0	0	0	0	0	0	0	0	0	0	0	0	0	1	0	2	7	0	0	0	0	0	0	0	0	23	2	4	0	1	0	0	1	0	k__Fungi;p__Ascomycota;c__Leotiomycetes;o__Erysiphales;f__Erysiphaceae;g__Phyllactinia;s__Phyllactinia_fraxini
OTU_1129	1	0	1	0	0	0	3	0	0	0	0	0	0	0	0	0	2	0	0	0	1	0	0	0	0	0	0	0	0	0	0	0	1	0	0	4	0	0	0	0	0	0	0	1	0	k__Fungi;p__;c__;o__;f__;g__;s__
OTU_1130	0	1	0	0	0	0	0	0	0	0	0	0	6	0	0	0	1	0	1	0	0	0	14	0	0	0	0	0	0	0	0	1	0	0	0	0	5	1	0	0	0	0	2	0	0	k__Fungi;p__;c__;o__;f__;g__;s__
OTU_1131	0	0	0	0	0	0	0	0	0	0	0	0	0	0	0	0	0	0	0	0	0	0	0	0	0	0	0	0	0	0	0	0	7	0	0	0	0	0	0	0	0	0	0	0	0	k__Fungi;p__;c__;o__;f__;g__;s__
OTU_1132	10	28	10	47	4	6	12	11	15	46	23	3	5	2	6	18	12	5	22	9	5	0	5	24	15	6	3	4	7	14	8	2	2	7	13	8	3	0	2	1	2	1	0	0	0	k__Fungi;p__;c__;o__;f__;g__;s__
OTU_1133	0	2	0	0	0	0	0	0	0	0	0	0	1	0	0	0	0	0	0	1	0	0	0	2	0	0	0	0	0	0	0	15	0	0	4	0	0	0	0	0	0	0	0	0	0	k__Fungi;p__Ascomycota;c__Eurotiomycetes;o__Eurotiales;f__Trichocomaceae;g__Talaromyces;s__Talaromyces_aculeatus
OTU_1134	3	0	0	0	0	0	0	0	0	0	0	0	0	0	0	6	0	0	0	0	0	0	0	5	0	0	0	0	0	0	0	0	0	0	0	0	0	0	0	0	0	0	0	0	0	k__Fungi;p__;c__;o__;f__;g__;s__
OTU_1135	0	0	0	0	0	0	0	0	0	0	0	0	0	0	0	0	3	0	0	0	0	0	0	0	0	0	0	0	0	0	0	0	0	10	0	0	0	0	0	0	6	0	0	0	0	k__Fungi;p__;c__;o__;f__;g__;s__
OTU_1136	0	0	0	0	0	0	0	0	0	0	0	0	0	0	0	0	0	0	0	0	0	0	0	0	0	0	0	17	0	0	0	0	0	0	0	0	0	0	2	0	0	0	0	0	0	k__Fungi;p__;c__;o__;f__;g__;s__
OTU_1137	0	0	0	0	0	0	0	0	0	0	0	0	0	0	0	0	0	0	0	0	0	0	0	0	1	0	0	0	0	0	0	1	0	0	3	0	0	0	0	0	0	0	0	0	1	k__Fungi;p__;c__;o__;f__;g__;s__
OTU_1138	0	0	0	0	0	0	0	0	0	0	0	0	8	0	0	0	0	0	0	0	0	0	0	0	0	0	0	0	0	0	0	0	0	0	0	0	0	0	0	0	0	0	0	0	0	k__Fungi;p__;c__;o__;f__;g__;s__
OTU_1139	0	0	0	0	0	0	0	0	0	0	0	0	0	0	0	3	0	3	0	0	1	0	0	0	0	0	0	1	0	2	0	0	0	0	0	0	0	0	0	2	2	0	0	2	0	k__Fungi;p__;c__;o__;f__;g__;s__
OTU_1140	0	0	0	0	0	0	0	0	0	0	0	0	0	0	0	0	1	0	1	0	0	0	0	0	0	0	0	0	0	0	0	0	0	0	0	0	0	0	0	0	0	0	0	0	0	k__Fungi;p__;c__;o__;f__;g__;s__
OTU_1141	0	0	0	0	0	0	0	0	0	0	0	0	0	0	0	0	0	0	0	0	0	0	0	0	0	0	0	0	0	0	0	0	0	0	0	0	0	0	2	0	0	0	0	6	0	k__Fungi;p__Ascomycota;c__Dothideomycetes;o__Pleosporales;f__Phaeosphaeriaceae;g__Paraphoma;s__Paraphoma_radicina
OTU_1142	1	1	0	0	2	0	0	0	0	0	0	0	0	1	0	0	0	0	0	0	0	0	0	6	0	0	0	0	0	0	0	0	0	0	1	0	0	0	0	0	0	0	0	0	0	No blast hit
OTU_1143	0	0	0	0	0	1	0	0	0	0	0	0	0	0	0	0	0	0	0	0	0	0	0	1	0	0	0	0	0	0	0	0	0	0	0	1	3	0	0	0	0	0	0	0	0	k__Fungi;p__;c__;o__;f__;g__;s__
OTU_1144	0	0	0	0	0	0	1	0	0	0	0	0	0	6	0	0	0	0	0	0	0	0	0	0	0	0	0	0	0	0	0	0	0	0	0	0	0	0	2	0	0	0	0	0	0	k__Fungi;p__Basidiomycota;c__Agaricomycetes;o__Agaricales;f__Agaricaceae;g__Melanophyllum;s__Melanophyllum_haematospermum
OTU_1145	0	0	0	0	0	0	1	0	1	0	0	4	0	0	0	0	0	0	0	0	4	0	4	0	0	0	2	0	0	0	0	0	0	16	0	0	0	0	0	0	46	0	0	15	4	k__Fungi;p__Rozellomycota;c__;o__;f__;g__;s__
OTU_1146	0	0	0	0	0	0	0	0	0	0	0	0	2	0	0	0	0	0	0	0	0	0	0	0	0	0	0	0	0	0	0	0	8	0	0	0	0	0	0	0	0	0	0	0	0	k__Fungi;p__Basidiomycota;c__Tremellomycetes;o__Tremellales;f__Bulleribasidiaceae;g__Vishniacozyma;s__
OTU_1147	0	0	0	0	0	0	0	0	0	0	0	0	0	0	0	0	0	0	0	0	0	0	0	0	0	0	0	0	0	0	0	2	0	0	0	0	0	2	0	0	0	0	3	0	0	No blast hit
OTU_1148	0	0	7	0	0	0	0	0	0	0	0	0	0	0	11	0	0	0	0	0	0	0	0	0	0	0	0	0	0	0	2	0	0	0	0	0	0	0	0	0	0	0	0	0	2	k__Fungi;p__Ascomycota;c__Dothideomycetes;o__Pleosporales;f__Pleosporaceae;g__Bipolaris;s__Bipolaris_sorokiniana
OTU_1149	0	0	0	0	0	0	0	0	0	0	1	0	0	0	0	4	0	0	3	0	0	0	0	0	0	1	0	1	0	0	0	0	0	0	0	0	0	0	0	0	0	0	0	0	2	k__Fungi;p__Basidiomycota;c__Geminibasidiomycetes;o__Geminibasidiales;f__Geminibasidiaceae;g__Basidioascus;s__Basidioascus_persicus
OTU_1150	0	0	0	1	0	0	0	0	0	0	0	0	0	0	0	0	0	0	0	0	0	0	0	0	0	0	0	0	0	0	0	44	0	0	0	0	0	0	0	0	0	0	0	0	0	k__Fungi;p__Ascomycota;c__Dothideomycetes;o__Pleosporales;f__Amorosiaceae;g__;s__
OTU_1151	15	12	0	10	27	35	21	18	4	12	9	63	43	125	35	12	29	13	36	24	8	6	21	4	14	11	17	21	7	19	18	6	15	15	4	19	7	0	11	19	32	73	47	64	30	k__Fungi;p__Ascomycota;c__Sordariomycetes;o__Microascales;f__Microascaceae;g__Cephalotrichum;s__Cephalotrichum_stemonitis
OTU_1152	0	0	0	0	0	0	1	0	0	0	0	0	0	0	0	0	0	0	0	0	0	0	0	0	0	0	0	0	0	2	1	22	0	0	0	0	0	0	0	0	0	0	0	0	0	k__Fungi;p__Ascomycota;c__Sordariomycetes;o__Sordariales;f__Chaetomiaceae;g__Chaetomium;s__Chaetomium_novozelandicum
OTU_1153	0	0	0	0	0	0	0	0	0	0	0	0	0	0	0	0	0	0	0	0	0	1	0	0	0	0	0	0	0	0	0	204	0	0	0	0	0	0	0	0	0	0	0	0	0	k__Fungi;p__Ascomycota;c__Saccharomycetes;o__Saccharomycetales;f__Saccharomycetales_fam_Incertae_sedis;g__Candida;s__Candida_parapsilosis
OTU_1154	0	0	0	0	3	0	0	0	0	0	0	0	0	7	0	0	0	0	0	0	3	7	0	7	0	0	0	0	0	0	0	0	0	0	0	0	0	1	0	0	0	0	0	0	0	k__Fungi;p__;c__;o__;f__;g__;s__
OTU_1155	0	0	0	0	0	0	0	0	1	0	0	0	1	0	0	0	0	0	0	0	0	0	0	0	0	0	0	0	0	0	0	0	0	0	1	0	0	0	0	0	3	0	0	0	0	k__Fungi;p__;c__;o__;f__;g__;s__
OTU_1156	0	0	0	2	0	1	0	8	0	5	1	0	3	8	4	1	0	1	9	4	3	1	12	1	5	0	1	0	7	0	7	0	0	4	3	8	4	0	0	0	4	0	0	7	6	k__Fungi;p__;c__;o__;f__;g__;s__
OTU_1157	0	0	1	0	0	5	0	24	0	0	2	0	0	0	0	0	0	0	0	0	0	1	0	2	0	0	0	5	0	0	0	0	0	0	0	3	0	0	0	0	0	0	2	0	0	k__Fungi;p__Ascomycota;c__Eurotiomycetes;o__Onygenales;f__Onygenaceae;g__Aphanoascus;s__Aphanoascus_keratinophilus
OTU_1158	0	0	0	0	0	0	0	1	0	0	0	4	0	1	1	1	0	0	0	0	2	4	0	0	0	0	0	1	6	0	0	0	0	3	0	0	0	0	0	0	0	0	4	0	0	k__Fungi;p__;c__;o__;f__;g__;s__
OTU_1159	0	0	0	0	0	0	0	0	0	0	0	2	0	0	0	0	0	0	0	0	0	0	0	0	0	0	0	0	0	0	0	0	0	0	9	0	0	0	0	0	0	0	0	0	0	k__Fungi;p__;c__;o__;f__;g__;s__
OTU_1160	0	0	0	0	0	0	0	0	0	0	0	0	0	0	0	0	0	3	0	0	10	0	0	6	0	0	0	0	0	0	0	0	0	4	2	0	1	0	0	0	0	0	1	5	3	k__Fungi;p__;c__;o__;f__;g__;s__
OTU_1161	0	0	0	0	0	0	0	0	0	0	0	0	0	0	0	0	0	1	0	0	0	0	0	0	0	0	0	0	0	0	0	68	0	0	0	0	0	0	0	0	0	0	0	0	0	k__Fungi;p__Ascomycota;c__Sordariomycetes;o__Chaetosphaeriales;f__Chaetosphaeriaceae;g__Pseudolachnella;s__Pseudolachnella_complanata
OTU_1162	0	0	0	0	0	0	0	0	0	0	0	0	0	0	0	0	0	0	0	0	8	0	0	1	0	0	4	0	0	0	0	8	0	0	0	6	0	0	0	0	0	0	5	0	0	k__Fungi;p__Ascomycota;c__Leotiomycetes;o__Thelebolales;f__Pseudeurotiaceae;g__Pseudeurotium;s__
OTU_1163	0	0	0	0	0	0	0	0	0	0	0	0	0	0	0	0	0	0	0	0	0	0	0	0	0	3	0	0	0	0	0	0	0	0	0	0	0	2	0	0	0	0	0	0	0	k__Fungi;p__;c__;o__;f__;g__;s__
OTU_1164	0	0	0	0	0	0	0	0	0	0	0	0	0	0	0	0	0	0	0	1	0	0	0	0	0	0	0	0	0	0	7	0	0	0	0	0	0	0	0	0	0	0	0	0	0	k__Fungi;p__Aphelidiomycota;c__Aphelidiomycetes;o__GS16;f__;g__;s__
OTU_1165	0	0	0	0	0	2	0	0	0	0	0	0	2	0	0	0	0	4	0	0	0	0	0	0	0	0	0	0	1	2	2	0	6	0	0	0	0	0	0	3	0	0	0	0	0	k__Fungi;p__;c__;o__;f__;g__;s__
OTU_1166	0	0	0	0	0	0	0	0	0	0	0	0	0	0	0	0	0	0	0	0	0	0	0	0	0	0	0	0	0	0	0	1	0	0	0	0	0	0	0	0	0	0	2	1	0	k__Fungi;p__;c__;o__;f__;g__;s__
OTU_1167	0	0	0	0	0	0	0	0	0	0	0	0	0	0	0	0	0	0	0	0	1	0	3	0	0	0	0	0	0	0	0	0	0	0	0	0	0	0	0	0	0	0	0	0	0	k__Fungi;p__;c__;o__;f__;g__;s__
OTU_1168	0	0	0	1	0	0	0	0	0	0	0	0	0	3	0	0	0	3	0	1	1	0	0	0	0	0	0	0	0	0	0	0	3	0	0	0	0	0	0	0	0	0	0	0	2	k__Fungi;p__Ascomycota;c__Dothideomycetes;o__Pleosporales;f__Didymellaceae;g__Phoma;s__
OTU_1169	0	0	0	0	0	0	3	0	0	0	0	0	0	0	0	0	0	0	0	0	0	0	0	0	0	0	0	0	5	0	1	0	0	0	0	0	8	0	8	0	0	0	0	0	0	k__Fungi;p__Ascomycota;c__;o__;f__;g__;s__
OTU_1170	0	0	0	0	0	5	0	0	0	0	0	0	0	0	2	0	0	0	0	0	0	0	0	0	0	0	0	0	0	0	0	0	0	0	0	0	0	0	0	0	0	0	0	0	0	k__Fungi;p__;c__;o__;f__;g__;s__
OTU_1171	0	0	0	0	1	0	0	2	0	0	0	0	0	0	0	0	1	0	0	0	0	1	3	0	0	0	1	0	0	3	0	0	0	0	0	0	0	0	0	0	0	1	4	0	0	k__Fungi;p__Ascomycota;c__;o__;f__;g__;s__
OTU_1172	0	0	0	0	0	0	0	0	0	0	0	0	0	0	0	0	0	0	0	0	0	0	0	0	0	0	0	0	0	0	0	1	0	0	0	0	0	0	0	0	11	0	0	0	0	No blast hit
OTU_1173	0	0	0	0	0	0	0	0	0	0	0	0	0	0	0	0	0	0	0	0	0	0	0	0	0	0	0	0	0	0	0	36	0	0	0	0	0	0	0	0	0	0	0	0	0	k__Fungi;p__Ascomycota;c__Eurotiomycetes;o__Chaetothyriales;f__Herpotrichiellaceae;g__Exophiala;s__Exophiala_dermatitidis
OTU_1174	5	13	7	23	3	0	6	8	321	31	5	8	1	0	55	29	13	10	9	11	9	3	7	96	31	12	0	3	0	0	5	15	3	0	4	6	5	25	4	18	3	0	2	0	53	k__Fungi;p__;c__;o__;f__;g__;s__
OTU_1175	0	2	0	0	0	0	0	4	0	0	0	0	0	0	0	0	7	0	0	0	0	0	0	0	0	0	0	0	0	0	0	0	0	0	0	0	0	0	0	0	0	0	0	0	0	k__Fungi;p__;c__;o__;f__;g__;s__
OTU_1176	0	0	0	0	0	0	0	0	0	0	0	0	0	0	0	4	0	0	0	2	0	0	0	0	0	0	0	0	0	0	0	0	0	0	0	0	0	0	0	0	0	0	0	0	0	k__Fungi;p__Chytridiomycota;c__;o__;f__;g__;s__
OTU_1177	0	0	0	0	0	0	0	0	0	0	0	0	0	0	0	0	0	0	0	0	0	2	0	0	0	0	0	8	0	0	0	0	0	0	0	0	0	0	6	0	0	0	0	0	0	k__Fungi;p__Ascomycota;c__;o__;f__;g__;s__
OTU_1178	0	0	0	0	0	0	0	0	0	0	0	0	0	0	0	0	0	0	0	0	0	0	0	0	0	0	0	0	0	0	0	0	0	0	0	0	0	0	0	0	0	0	14	0	0	k__Fungi;p__Ascomycota;c__Eurotiomycetes;o__Onygenales;f__Onygenaceae;g__Amaurascopsis;s__Amaurascopsis_perforata
OTU_1179	0	0	0	0	0	0	0	0	0	0	0	0	0	0	0	0	0	0	0	0	25	0	0	0	0	0	0	0	0	0	0	0	0	0	0	0	0	0	0	0	0	0	0	0	0	k__Fungi;p__;c__;o__;f__;g__;s__
OTU_1180	3	0	0	0	0	0	0	2	0	0	0	0	0	0	2	0	0	0	0	0	1	0	0	0	0	0	0	0	0	0	0	0	0	0	0	2	0	0	0	0	0	0	0	2	4	k__Fungi;p__;c__;o__;f__;g__;s__
OTU_1181	0	0	0	0	0	0	0	0	0	0	0	0	0	0	0	0	0	0	0	0	0	0	0	0	0	0	0	0	0	2	0	11	0	0	0	0	0	0	0	0	0	0	0	0	0	k__Fungi;p__;c__;o__;f__;g__;s__
OTU_1182	0	0	0	0	0	0	0	0	0	0	3	0	0	0	0	0	0	0	0	0	0	1	0	0	0	0	1	31	0	0	0	0	0	0	0	0	0	0	2	0	2	5	0	0	0	k__Fungi;p__Ascomycota;c__;o__;f__;g__;s__
OTU_1183	0	0	0	0	0	0	0	0	0	0	0	0	0	0	0	0	0	0	0	0	0	0	0	0	0	0	0	0	0	0	0	0	0	0	0	0	0	0	0	0	6	0	0	0	0	No blast hit
OTU_1184	0	0	0	2	0	0	0	3	0	0	0	0	0	0	0	0	0	0	0	0	0	0	0	0	0	0	0	0	0	0	0	0	0	0	0	0	0	0	0	1	0	0	0	0	0	k__Fungi;p__Glomeromycota;c__Glomeromycetes;o__Glomerales;f__Glomeraceae;g__;s__
OTU_1185	0	0	0	0	0	0	0	0	0	0	0	0	0	0	0	0	0	0	0	0	7	0	0	0	0	0	0	0	0	0	0	0	0	0	0	0	0	0	0	0	0	0	3	0	0	k__Fungi;p__;c__;o__;f__;g__;s__
OTU_1186	0	0	0	0	0	0	0	0	0	0	0	0	0	1	0	0	0	0	0	0	1	0	0	0	0	0	0	3	0	0	0	0	0	0	0	5	0	0	2	0	0	0	0	0	0	k__Fungi;p__;c__;o__;f__;g__;s__
OTU_1187	0	0	0	0	5	0	0	0	0	0	0	0	0	0	0	0	0	0	0	0	0	1	0	0	0	0	0	0	0	0	0	0	0	0	0	0	0	0	2	0	0	0	0	0	0	k__Fungi;p__;c__;o__;f__;g__;s__
OTU_1188	0	0	0	0	0	2	0	0	0	0	1	0	0	0	0	0	0	0	0	0	0	0	0	0	0	0	0	0	0	3	0	0	0	0	0	0	0	0	0	0	0	0	0	0	0	k__Fungi;p__;c__;o__;f__;g__;s__
OTU_1189	0	0	0	4	0	0	0	0	8	0	0	0	0	0	0	0	0	0	0	0	0	0	0	0	0	0	0	0	0	0	0	0	0	0	0	0	0	0	0	0	0	0	0	0	0	k__Fungi;p__;c__;o__;f__;g__;s__
OTU_1190	0	0	0	0	0	0	0	0	0	0	0	0	0	0	0	0	0	0	0	0	1	0	0	0	0	0	1	0	0	0	0	0	0	0	0	0	0	0	0	0	0	0	0	0	0	k__Fungi;p__;c__;o__;f__;g__;s__
OTU_1191	0	0	0	0	0	0	0	0	0	0	0	0	0	0	0	0	0	0	0	0	0	0	0	0	0	0	0	0	0	0	0	0	3	0	0	0	0	0	2	0	0	8	1	3	0	k__Fungi;p__;c__;o__;f__;g__;s__
OTU_1192	0	0	0	0	0	0	0	0	0	0	0	0	0	0	0	0	0	0	0	0	0	0	0	0	0	0	0	0	0	0	0	9	0	0	0	0	0	0	0	0	0	0	0	0	0	k__Fungi;p__;c__;o__;f__;g__;s__
OTU_1193	0	0	0	0	0	0	0	0	0	0	0	0	0	0	0	4	0	0	0	0	0	0	0	0	0	0	0	0	0	0	0	0	0	0	0	0	0	0	0	0	0	0	0	0	0	k__Fungi;p__Rozellomycota;c__Rozellomycotina_cls_Incertae_sedis;o__GS11;f__;g__;s__
OTU_1194	0	0	0	0	0	0	3	0	0	0	2	0	0	0	1	2	2	2	0	1	3	1	3	2	0	3	5	3	3	15	1	0	2	9	0	3	1	0	2	0	1	0	7	0	1	k__Fungi;p__Ascomycota;c__Sordariomycetes;o__Sordariales;f__Chaetomiaceae;g__Melanocarpus;s__
OTU_1195	0	0	0	0	0	0	0	0	0	1	0	0	0	0	0	0	0	0	0	0	0	0	0	0	0	3	3	0	0	2	4	0	0	0	0	0	0	0	0	0	0	0	0	0	0	No blast hit
OTU_1196	1	0	0	0	0	0	0	0	1	0	0	0	0	1	0	2	0	0	0	0	0	0	0	0	0	0	0	0	0	0	0	0	0	2	0	2	0	0	0	0	0	0	0	0	9	k__Fungi;p__;c__;o__;f__;g__;s__
OTU_1197	0	0	2	0	0	1	0	0	0	0	0	0	0	0	1	0	0	2	0	0	0	0	0	0	0	1	0	0	0	0	0	0	0	0	0	0	0	0	0	0	0	0	0	0	0	k__Fungi;p__;c__;o__;f__;g__;s__
OTU_1198	0	0	0	0	0	0	0	0	0	0	0	0	0	0	0	0	0	0	0	0	0	0	0	0	0	0	0	9	0	0	0	0	0	0	0	0	0	0	0	0	0	0	0	0	0	k__Fungi;p__Basidiomycota;c__Agaricomycetes;o__Polyporales;f__Ganodermataceae;g__Ganoderma;s__Ganoderma_sichuanense
OTU_1199	0	1	0	0	4	8	0	7	0	5	0	0	4	0	0	0	1	3	4	2	4	0	0	6	0	1	2	16	4	4	11	0	10	3	2	1	10	0	4	3	1	4	0	2	0	k__Fungi;p__Ascomycota;c__Sordariomycetes;o__Microascales;f__;g__;s__
OTU_1200	0	0	0	0	0	0	0	0	0	0	0	0	0	0	0	0	0	0	0	0	0	0	0	0	0	0	0	0	0	0	0	1	0	0	0	5	0	0	0	0	0	0	0	0	0	No blast hit
OTU_1201	0	0	0	0	0	0	0	0	0	0	0	0	0	0	0	0	0	0	0	0	0	0	0	0	0	0	0	0	0	0	0	4	0	0	0	0	0	0	4	0	0	0	0	0	0	k__Fungi;p__Basidiomycota;c__Tremellomycetes;o__Cystofilobasidiales;f__Cystofilobasidiaceae;g__Cystofilobasidium;s__
OTU_1202	0	0	0	0	0	0	0	1	0	0	0	0	0	0	0	6	0	0	0	0	0	0	0	0	0	0	0	0	0	0	0	0	0	2	0	0	4	0	0	0	0	0	0	0	9	k__Fungi;p__;c__;o__;f__;g__;s__
OTU_1203	0	0	0	0	0	0	0	0	0	0	0	0	0	0	0	8	0	0	0	0	0	0	0	0	0	0	0	0	0	0	0	0	0	0	0	0	0	0	0	0	0	0	0	0	0	k__Fungi;p__;c__;o__;f__;g__;s__
OTU_1204	0	0	0	0	0	0	0	0	0	0	0	0	0	0	0	0	0	0	0	0	11	0	0	0	0	0	0	0	0	0	0	0	0	0	0	0	0	0	0	0	0	0	0	0	0	k__Fungi;p__Ascomycota;c__Leotiomycetes;o__Helotiales;f__;g__;s__
OTU_1205	0	0	0	0	0	0	0	0	0	0	0	0	0	0	0	0	0	0	0	0	0	0	0	0	0	0	0	1	0	0	0	0	0	0	0	0	0	0	4	0	0	9	0	1	0	k__Fungi;p__Ascomycota;c__Archaeorhizomycetes;o__Archaeorhizomycetales;f__Archaeorhizomycetaceae;g__Archaeorhizomyces;s__
OTU_1206	74	18	110	20	10	11	11	15	142	3	5	108	35	68	120	13	0	1	3	10	8	23	34	0	31	55	6	4	14	10	20	4	11	9	49	18	16	213	36	18	14	109	41	9	4	k__Fungi;p__;c__;o__;f__;g__;s__
OTU_1207	7	2	5	14	0	2	3	3	0	7	13	1	1	1	0	1	1	0	2	1	0	0	0	6	3	0	0	1	2	0	3	1	0	2	4	1	0	0	0	0	1	0	0	0	0	k__Fungi;p__;c__;o__;f__;g__;s__
OTU_1208	0	0	0	0	0	0	0	0	0	0	0	0	0	0	0	0	0	0	0	0	5	0	0	0	0	0	0	0	0	0	0	0	0	0	0	0	3	0	9	0	0	10	0	0	0	k__Fungi;p__;c__;o__;f__;g__;s__
OTU_1209	0	0	0	0	0	2	0	5	0	0	0	0	0	0	0	0	0	0	5	0	0	0	0	0	0	0	0	0	0	0	0	0	2	0	0	0	0	0	2	0	1	0	0	0	0	k__Fungi;p__;c__;o__;f__;g__;s__
OTU_1210	0	0	0	0	0	0	0	0	0	0	0	0	0	0	0	0	0	0	0	0	0	0	0	0	7	0	0	0	0	0	0	16	0	0	0	0	0	0	0	0	0	0	0	0	0	k__Fungi;p__Ascomycota;c__Sordariomycetes;o__Hypocreales;f__Cordycipitaceae;g__Lecanicillium;s__
OTU_1211	0	0	0	0	0	0	0	1	0	0	0	0	0	0	0	0	0	0	0	12	0	0	0	2	0	3	0	0	0	0	0	0	7	7	0	3	0	0	2	0	0	0	5	0	0	No blast hit
OTU_1212	0	0	0	0	0	0	0	0	0	0	0	0	0	0	0	0	0	0	0	0	0	0	0	0	0	0	0	0	0	0	0	0	0	0	0	0	0	0	0	0	0	0	12	0	0	k__Fungi;p__;c__;o__;f__;g__;s__
OTU_1213	0	0	0	0	0	0	0	0	0	0	0	0	0	0	0	3	0	0	0	0	0	0	0	4	0	0	0	4	0	0	0	0	0	0	0	0	1	0	0	0	0	0	0	0	0	k__Fungi;p__;c__;o__;f__;g__;s__
OTU_1214	18	18	2	23	34	17	29	14	4	17	5	52	12	47	13	13	26	42	35	88	9	5	12	0	32	8	21	25	19	18	39	10	22	12	10	50	8	0	36	20	18	41	62	66	35	k__Fungi;p__;c__;o__;f__;g__;s__
OTU_1215	0	0	0	0	0	0	0	0	0	0	0	0	0	0	0	0	0	0	0	0	0	0	0	0	0	0	0	0	0	0	0	25	0	0	0	0	0	0	0	0	0	0	0	0	0	k__Fungi;p__Basidiomycota;c__Agaricomycetes;o__Polyporales;f__Meruliaceae;g__Phlebiopsis;s__Phlebiopsis_flavidoalba
OTU_1216	0	0	0	0	0	0	0	0	0	0	0	0	0	0	0	0	0	0	0	0	0	0	0	0	0	0	0	0	0	0	0	33	0	0	0	0	0	0	0	0	0	0	0	0	0	k__Fungi;p__Basidiomycota;c__Agaricomycetes;o__Boletales;f__Suillaceae;g__Suillus;s__Suillus_granulatus
OTU_1217	12	33	3	1	6	1	5	8	362	265	0	0	1	4	19	44	7	13	4	3	4	10	0	7	13	11	0	0	2	1	1	3	5	6	8	0	9	0	6	0	5	3	3	0	0	k__Fungi;p__Basidiomycota;c__Tremellomycetes;o__Tremellales;f__Bulleribasidiaceae;g__Vishniacozyma;s__Vishniacozyma_victoriae
OTU_1218	0	0	0	0	0	0	0	0	0	0	0	0	0	0	0	0	1	0	0	4	0	0	0	0	0	0	0	0	0	0	0	0	0	0	0	0	0	4	0	0	0	0	0	0	0	k__Fungi;p__;c__;o__;f__;g__;s__
OTU_1219	0	0	0	0	0	0	0	0	0	0	0	0	0	0	0	0	12	0	0	0	1	0	0	0	0	0	0	0	0	0	0	0	0	0	0	0	0	0	0	0	0	0	0	0	0	k__Fungi;p__Basidiomycota;c__Agaricomycetes;o__Agaricomycetes_ord_Incertae_sedis;f__Agaricomycetes_fam_Incertae_sedis;g__Lycogalopsis;s__Lycogalopsis_solmsii
OTU_1220	0	0	0	0	0	0	0	0	0	0	0	0	0	0	0	10	0	0	0	0	0	0	0	0	0	0	0	0	0	0	0	0	0	0	0	0	0	0	0	0	0	0	0	0	0	k__Fungi;p__;c__;o__;f__;g__;s__
OTU_1221	0	0	0	0	0	0	0	0	0	0	0	0	0	0	0	0	0	0	0	0	0	0	0	0	0	0	0	0	0	0	0	0	0	0	0	0	0	0	0	0	3	0	37	0	0	k__Fungi;p__;c__;o__;f__;g__;s__
OTU_1222	0	0	2	0	0	0	0	0	0	0	0	0	0	0	4	0	0	0	0	0	0	0	0	0	3	0	1	0	0	0	0	0	0	0	1	0	3	0	0	0	0	0	0	3	0	k__Fungi;p__Ascomycota;c__Sordariomycetes;o__Sordariales;f__Chaetomiaceae;g__Chaetomium;s__
OTU_1223	0	0	0	0	0	0	0	0	0	0	0	0	6	0	0	0	0	0	0	0	0	0	0	0	0	0	0	0	0	0	0	0	0	0	0	0	0	0	0	0	0	0	0	0	0	k__Fungi;p__;c__;o__;f__;g__;s__
OTU_1224	9	8	33	6	50	7	14	9	1	6	0	2	0	9	0	1	20	21	18	23	14	14	3	2	8	42	22	49	30	28	19	14	3	3	6	46	5	6	8	1	5	0	6	0	0	k__Fungi;p__;c__;o__;f__;g__;s__
OTU_1225	0	0	0	0	7	0	0	0	0	0	0	0	0	0	0	0	0	0	0	0	0	0	5	0	0	0	0	0	0	0	0	0	0	0	0	0	0	0	0	0	0	0	0	0	0	k__Fungi;p__;c__;o__;f__;g__;s__
OTU_1226	0	0	0	0	0	0	0	0	0	0	0	0	0	0	0	0	0	1	0	0	0	0	0	8	0	0	0	0	0	0	0	0	0	0	0	0	0	0	0	0	0	4	3	0	2	k__Fungi;p__;c__;o__;f__;g__;s__
OTU_1227	0	0	0	0	0	0	0	0	0	0	0	0	0	0	0	0	0	0	0	0	0	0	0	0	0	0	0	0	0	0	0	11	0	0	0	0	0	0	0	0	0	0	0	0	0	k__Fungi;p__Basidiomycota;c__Agaricomycetes;o__Auriculariales;f__Auriculariaceae;g__Auricularia;s__Auricularia_auricula-judae
OTU_1228	94	308	68	126	148	44	81	187	77	81	385	50	47	61	53	170	56	189	174	64	185	47	124	81	119	107	108	107	75	93	87	51	544	202	101	96	114	89	116	48	875	55	61	69	49	k__Fungi;p__;c__;o__;f__;g__;s__
OTU_1229	2	0	0	2	0	0	0	0	0	1	0	0	0	0	0	0	0	2	0	0	0	0	0	0	1	0	0	0	0	0	0	0	0	3	2	0	2	0	0	0	0	0	5	0	1	k__Fungi;p__;c__;o__;f__;g__;s__
OTU_1230	0	0	0	0	0	0	0	0	0	0	0	0	0	0	0	0	0	0	0	0	1	0	0	24	0	0	0	0	0	0	0	0	0	0	0	0	0	0	0	0	0	0	0	0	0	No blast hit
OTU_1231	0	0	0	0	0	0	0	0	0	0	0	0	0	0	0	0	0	0	0	0	11	0	0	0	0	0	0	0	0	0	0	0	0	0	0	0	0	0	0	0	0	0	0	0	0	k__Fungi;p__Ascomycota;c__Sordariomycetes;o__Sordariales;f__;g__;s__
OTU_1232	0	0	0	0	0	0	0	0	0	0	0	0	0	0	9	0	0	0	0	0	0	0	0	0	0	0	0	0	0	0	0	0	0	4	0	0	0	0	0	0	0	0	0	0	0	k__Fungi;p__;c__;o__;f__;g__;s__
OTU_1233	0	0	0	0	0	0	0	0	0	0	0	1	0	0	0	0	0	2	0	0	0	0	0	0	0	4	0	0	0	0	0	0	7	0	0	0	0	0	0	0	0	0	0	0	0	k__Fungi;p__Rozellomycota;c__Microsporidea;o__Microsporidea_ord_Incertae_sedis;f__Glugeidae;g__Loma;s__Loma_morhua
OTU_1234	0	0	0	0	0	0	0	0	0	0	0	0	0	0	0	0	0	0	0	0	0	0	0	0	0	0	0	0	0	0	0	36	0	0	0	0	0	0	0	0	0	0	0	0	0	k__Fungi;p__;c__;o__;f__;g__;s__
OTU_1235	0	0	0	0	0	0	0	0	0	35	0	0	0	0	0	0	0	0	0	0	0	0	0	0	0	0	0	0	0	0	0	0	0	0	0	0	0	0	0	0	0	0	0	0	0	k__Fungi;p__;c__;o__;f__;g__;s__
OTU_1236	2	0	0	0	0	1	2	4	0	1	0	2	4	3	1	0	8	0	0	0	0	0	0	1	0	0	1	0	2	4	0	0	3	0	0	3	0	5	0	0	0	0	13	3	2	k__Fungi;p__;c__;o__;f__;g__;s__
OTU_1237	0	0	0	0	0	0	0	0	0	0	0	0	0	0	0	0	0	2	0	0	0	0	0	0	0	0	0	0	1	0	0	0	0	0	0	1	0	0	0	0	0	0	0	0	1	k__Fungi;p__;c__;o__;f__;g__;s__
OTU_1238	3	2	0	0	2	0	0	0	0	0	0	0	0	0	0	0	0	0	0	0	2	0	0	0	0	0	0	0	0	0	0	0	4	0	0	0	0	0	0	0	0	0	0	0	0	k__Fungi;p__;c__;o__;f__;g__;s__
OTU_1239	0	0	0	7	0	0	0	0	0	0	0	0	0	0	0	0	0	0	0	0	2	0	0	0	0	0	0	0	0	0	0	0	0	0	0	6	0	0	0	0	0	0	0	0	0	k__Fungi;p__Ascomycota;c__;o__;f__;g__;s__
OTU_1240	0	0	0	0	0	0	0	0	0	0	0	0	0	0	1	0	0	0	0	0	0	0	0	0	0	0	0	0	0	0	0	0	0	0	0	0	0	0	0	0	0	0	4	0	0	k__Fungi;p__;c__;o__;f__;g__;s__
OTU_1241	0	0	0	0	0	0	0	0	0	0	0	0	2	0	0	1	0	0	0	0	0	0	0	0	0	0	0	0	0	0	0	0	2	1	0	0	0	0	0	0	0	0	0	0	0	No blast hit
OTU_1242	0	0	0	0	0	0	0	0	9	0	0	0	0	0	0	0	0	0	0	0	0	0	0	0	0	0	0	0	0	0	0	0	0	0	0	0	0	0	0	1	0	0	0	0	3	No blast hit
OTU_1243	7	15	1	12	8	0	0	0	13	11	0	2	0	0	4	10	5	37	0	0	78	0	3	17	16	0	0	0	0	0	0	5	0	0	0	0	0	0	7	0	0	0	0	0	25	k__Fungi;p__Chytridiomycota;c__Rhizophlyctidomycetes;o__Rhizophlyctidales;f__Rhizophlyctidaceae;g__Rhizophlyctis;s__Rhizophlyctis_rosea
OTU_1244	744	505	1357	392	1334	1660	545	714	156	342	337	2220	1308	2044	1439	755	1042	726	1095	1006	396	410	973	196	866	982	681	581	530	881	896	236	838	598	428	821	657	1023	547	791	1306	1680	1841	2089	886	k__Fungi;p__Ascomycota;c__Sordariomycetes;o__Microascales;f__Microascaceae;g__Cephalotrichum;s__Cephalotrichum_stemonitis
OTU_1245	0	0	0	0	4	0	0	0	0	0	0	0	0	0	0	0	0	0	0	0	0	0	0	0	0	0	0	0	0	0	0	0	0	0	0	0	0	0	0	0	0	0	5	0	0	k__Fungi;p__;c__;o__;f__;g__;s__
OTU_1246	0	0	0	0	0	2	0	0	0	0	0	0	0	0	0	0	0	0	0	0	0	0	0	0	0	1	0	0	0	0	0	0	0	5	0	0	0	0	0	0	0	0	0	0	0	k__Fungi;p__Ascomycota;c__Dothideomycetes;o__Pleosporales;f__Pleosporales_fam_Incertae_sedis;g__Microsphaeropsis;s__
OTU_1247	0	0	0	0	0	0	0	0	0	0	0	0	0	2	0	0	0	0	0	0	0	0	0	13	0	0	0	0	0	0	0	2	0	0	0	0	0	0	0	0	0	1	0	0	0	k__Fungi;p__Basidiomycota;c__Malasseziomycetes;o__Malasseziales;f__Malasseziaceae;g__Malassezia;s__
OTU_1248	2	0	0	0	0	2	0	0	0	0	0	0	0	0	0	0	0	0	1	2	0	0	4	0	0	0	2	0	0	0	0	0	0	0	1	0	2	0	0	0	0	0	0	0	0	k__Fungi;p__Ascomycota;c__;o__;f__;g__;s__
OTU_1249	0	0	0	1	0	0	0	0	0	1	0	0	0	0	0	0	0	7	0	0	0	0	0	0	0	0	0	0	0	0	0	2	0	0	0	0	0	0	0	0	0	0	0	0	0	k__Fungi;p__Basidiomycota;c__Exobasidiomycetes;o__Entylomatales;f__Entylomatales_fam_Incertae_sedis;g__Tilletiopsis;s__
OTU_1250	29	14	378	22	8	8	20	3	42	128	1	10	35	5	166	91	31	17	12	9	24	7	15	81	28	31	6	6	7	21	11	201	16	66	19	6	10	190	17	4	12	6	3	0	32	k__Fungi;p__;c__;o__;f__;g__;s__
OTU_1251	0	0	0	0	0	0	0	0	0	1	0	0	4	0	0	0	0	0	3	2	1	0	0	7	3	0	0	63	0	0	0	0	0	0	1	2	56	32	27	0	0	2	0	0	0	No blast hit
OTU_1252	0	0	0	0	1	0	0	0	0	0	0	0	0	0	0	0	0	0	0	0	0	0	0	0	0	0	0	0	0	0	0	0	0	0	0	0	0	10	0	0	0	0	0	0	0	k__Fungi;p__Ascomycota;c__Sordariomycetes;o__Hypocreales;f__Stachybotryaceae;g__Memnoniella;s__
OTU_1253	0	0	0	0	0	0	0	0	0	0	0	0	0	0	0	0	0	0	0	0	0	0	0	0	0	0	0	0	0	0	0	0	0	0	0	0	0	0	6	0	0	11	0	0	0	k__Fungi;p__Basidiomycota;c__Cystobasidiomycetes;o__;f__;g__;s__
OTU_1254	7	0	0	9	1	8	4	21	0	0	0	17	24	5	0	0	1	7	36	0	2	5	7	10	3	1	13	19	3	21	1	0	69	0	22	11	12	0	0	29	3	0	1	0	6	k__Fungi;p__Ascomycota;c__Sordariomycetes;o__Sordariales;f__Chaetomiaceae;g__Chaetomium;s__Chaetomium_megalocarpum
OTU_1255	0	0	0	0	5	0	0	0	0	0	0	0	0	0	0	0	0	0	0	0	0	0	0	0	0	0	0	0	0	0	0	0	0	0	0	0	0	0	0	0	0	0	0	0	2	k__Fungi;p__Basidiomycota;c__Agaricomycetes;o__Agaricales;f__Clavariaceae;g__Clavaria;s__Clavaria_tenuipes
OTU_1256	0	1	0	0	0	0	0	0	0	0	0	0	0	0	3	0	1	0	0	0	0	0	0	0	0	0	0	0	0	0	0	0	0	0	0	0	0	0	0	0	0	0	2	0	0	k__Fungi;p__;c__;o__;f__;g__;s__
OTU_1257	0	0	0	0	0	0	0	0	0	0	0	0	0	0	0	0	0	0	0	0	0	0	0	0	0	0	0	8	0	0	0	0	0	0	0	0	0	0	0	0	0	0	0	0	0	k__Fungi;p__Ascomycota;c__;o__;f__;g__;s__
OTU_1258	0	0	0	0	0	0	0	0	0	0	0	0	0	0	0	0	0	0	0	0	0	0	0	0	0	0	0	10	0	0	0	0	0	0	0	0	0	0	0	0	0	0	0	0	0	k__Fungi;p__Ascomycota;c__Eurotiomycetes;o__Chaetothyriales;f__;g__;s__
OTU_1259	0	0	0	0	0	4	1	0	2	0	0	0	0	0	0	0	2	2	0	0	0	0	0	0	0	1	1	0	0	0	0	0	0	2	3	1	1	2	0	0	0	0	0	1	1	k__Fungi;p__;c__;o__;f__;g__;s__
OTU_1260	0	0	0	0	0	0	0	0	0	0	0	0	0	0	0	0	0	0	0	0	0	0	0	0	0	0	0	11	0	0	0	0	0	0	0	0	0	0	0	0	0	0	0	0	0	k__Fungi;p__Ascomycota;c__Pezizomycetes;o__Pezizales;f__Pezizaceae;g__Pachyphloeus;s__
OTU_1261	0	0	0	0	9	0	0	0	0	0	0	0	0	0	0	0	0	0	0	0	0	0	0	0	0	0	0	0	0	0	0	0	0	0	0	0	0	0	0	0	0	0	0	0	1	k__Fungi;p__;c__;o__;f__;g__;s__
OTU_1262	99	83	67	124	172	120	148	79	23	46	32	186	60	138	72	64	66	164	132	429	45	42	53	14	113	62	97	125	83	102	208	68	62	80	39	178	48	32	137	78	92	156	234	262	108	k__Fungi;p__;c__;o__;f__;g__;s__
OTU_1263	3	0	0	0	1	0	0	0	0	0	0	0	3	1	0	0	0	0	0	0	0	0	0	0	2	0	0	0	0	1	0	0	1	0	0	0	0	0	0	0	0	2	0	0	0	k__Fungi;p__;c__;o__;f__;g__;s__
OTU_1264	0	0	0	0	0	0	0	0	0	0	0	0	0	0	0	0	0	0	0	0	0	0	0	0	0	0	0	0	0	0	0	0	0	0	0	0	0	0	9	0	0	2	0	0	0	k__Fungi;p__;c__;o__;f__;g__;s__
OTU_1265	0	1	0	0	0	0	0	0	0	0	0	0	3	0	1	0	1	0	0	0	0	3	0	0	0	0	2	0	0	0	0	0	0	0	0	2	0	0	0	0	0	1	1	0	2	k__Fungi;p__Ascomycota;c__Sordariomycetes;o__Sordariales;f__Chaetomiaceae;g__Subramaniula;s__
OTU_1266	285	195	1	229	350	526	230	271	46	172	9	44	22	68	46	355	332	305	388	365	104	181	298	75	329	353	297	262	258	396	333	78	345	267	153	332	241	0	252	340	392	44	28	63	27	k__Fungi;p__Ascomycota;c__Sordariomycetes;o__Microascales;f__Microascaceae;g__Cephalotrichum;s__Cephalotrichum_nanum
OTU_1267	0	0	0	0	0	0	0	0	0	0	0	0	0	0	0	0	0	0	0	0	0	0	0	0	0	0	0	1	0	0	0	0	0	0	0	0	0	0	0	3	0	4	2	0	0	k__Fungi;p__Ascomycota;c__Leotiomycetes;o__Helotiales;f__Vibrisseaceae;g__Phialocephala;s__Phialocephala_humicola
OTU_1268	0	0	0	0	0	3	0	0	0	0	0	0	0	0	2	0	0	0	0	0	0	0	0	5	0	0	0	0	0	0	0	9	0	0	0	0	0	1	0	0	0	0	0	0	0	k__Fungi;p__Ascomycota;c__Eurotiomycetes;o__Eurotiales;f__Aspergillaceae;g__Aspergillus;s__Aspergillus_flavus
OTU_1269	0	0	0	0	0	0	0	0	0	0	0	0	0	0	0	0	0	0	0	0	0	0	0	0	0	0	0	0	0	0	0	45	0	0	0	0	0	0	0	0	0	0	0	0	0	k__Fungi;p__Ascomycota;c__Sordariomycetes;o__Conioscyphales;f__Conioscyphaceae;g__Conioscypha;s__
OTU_1270	0	0	0	1	0	0	0	4	1	0	0	0	0	0	0	1	0	0	0	0	0	0	0	3	0	0	0	0	0	0	0	0	0	0	0	0	0	0	0	0	0	0	0	2	0	No blast hit
OTU_1271	0	0	0	0	0	0	0	0	0	0	0	0	0	0	0	0	0	0	0	0	0	0	0	0	0	0	0	0	0	0	0	0	0	6	0	0	0	0	0	0	0	0	0	0	0	k__Fungi;p__;c__;o__;f__;g__;s__
OTU_1272	65	7	5	5	0	2	11	7	5	5	0	12	44	13	26	4	7	4	3	7	3	1	20	45	2	12	7	10	19	6	4	1	67	30	52	14	13	56	20	175	6	60	10	11	30	k__Fungi;p__Ascomycota;c__Eurotiomycetes;o__Eurotiales;f__Aspergillaceae;g__Penicillium;s__
OTU_1273	0	0	0	0	0	0	0	0	0	0	0	0	0	0	0	0	0	0	0	0	0	0	0	0	0	0	0	4	0	0	0	5	0	5	0	0	3	2	2	0	0	0	0	0	0	No blast hit
OTU_1274	17	16	14	26	13	110	27	28	1	20	5	9	0	11	3	15	28	41	29	14	36	8	17	3	12	21	29	135	45	56	42	11	29	28	14	28	107	6	26	9	17	4	1	7	4	k__Fungi;p__;c__;o__;f__;g__;s__
OTU_1275	0	13	0	0	0	0	0	3	0	0	0	0	0	0	0	0	0	0	10	0	0	0	0	0	0	0	0	0	0	0	0	0	0	0	0	0	0	0	0	0	0	0	0	0	1	k__Fungi;p__Ascomycota;c__Dothideomycetes;o__Pleosporales;f__Pleosporaceae;g__Curvularia;s__Curvularia_lunata
OTU_1276	0	0	0	0	0	0	0	0	0	0	0	0	0	0	0	0	0	0	0	0	0	0	0	0	0	0	0	0	0	0	0	0	0	0	0	0	0	0	21	0	0	17	0	4	0	k__Fungi;p__Ascomycota;c__Dothideomycetes;o__Pleosporales;f__Leptosphaeriaceae;g__Neophaeosphaeria;s__
OTU_1277	44	42	1	121	5	8	31	64	43	178	74	11	9	4	12	26	46	5	14	7	9	5	8	20	22	9	4	5	22	22	12	22	7	30	26	8	9	0	2	3	7	8	5	10	10	k__Fungi;p__Ascomycota;c__Sordariomycetes;o__Hypocreales;f__Nectriaceae;g__Fusarium;s__Fusarium_brachygibbosum
OTU_1278	0	0	0	0	0	0	0	1	0	0	0	0	0	4	0	0	0	0	0	0	0	0	0	0	0	0	0	0	0	1	0	0	0	0	0	0	0	0	0	0	0	0	0	0	0	k__Fungi;p__;c__;o__;f__;g__;s__
OTU_1279	0	0	0	0	0	0	0	0	0	0	0	0	0	0	0	0	0	3	2	0	0	95	1	0	0	0	0	2	0	0	0	1	0	0	0	0	0	0	0	0	0	0	0	0	0	k__Fungi;p__;c__;o__;f__;g__;s__
OTU_1280	0	0	0	0	0	0	0	0	0	0	0	0	0	0	0	0	0	0	0	0	0	0	0	0	0	0	0	0	0	0	0	0	0	6	0	0	0	0	6	0	4	0	0	0	0	No blast hit
OTU_1281	0	0	0	0	0	0	0	0	0	0	0	0	0	0	0	0	0	0	0	0	0	0	0	0	0	0	0	0	0	0	0	0	0	0	0	0	0	0	6	0	0	0	0	0	0	k__Fungi;p__Ascomycota;c__Pezizomycetes;o__Pezizales;f__Pyronemataceae;g__;s__
OTU_1282	0	0	0	0	0	0	0	0	1	0	0	0	0	0	0	0	0	0	0	0	0	0	0	0	0	0	0	0	0	0	0	0	0	0	0	0	0	3	0	0	0	0	0	0	0	No blast hit
OTU_1283	0	2	0	0	0	1	0	0	0	0	0	0	0	0	0	0	0	0	0	0	0	0	0	0	0	0	0	0	1	0	2	0	0	0	0	0	0	0	0	0	0	0	0	0	0	No blast hit
OTU_1284	0	0	0	0	0	0	0	0	0	0	0	0	3	3	1	0	0	0	0	0	4	0	2	0	0	0	0	0	0	0	0	0	0	0	2	0	2	0	0	0	0	0	0	0	0	No blast hit
OTU_1285	0	0	0	0	0	0	0	0	0	0	0	0	0	0	0	0	0	0	0	2	0	0	0	3	0	0	0	0	0	0	0	0	0	0	0	0	0	0	0	1	0	0	0	0	0	k__Fungi;p__;c__;o__;f__;g__;s__
OTU_1286	0	0	0	0	0	0	1	0	0	0	0	1	20	0	0	2	0	1	3	2	0	0	4	0	2	0	5	1	0	5	1	2	6	10	2	1	3	0	0	0	0	4	1	1	0	k__Fungi;p__;c__;o__;f__;g__;s__
OTU_1287	236	109	41	62	38	38	61	75	527	18	5	46	11	55	101	101	8	5	8	38	20	220	71	3	130	144	15	29	75	82	49	12	66	43	130	93	106	102	117	92	60	51	12	3	0	k__Fungi;p__;c__;o__;f__;g__;s__
OTU_1288	0	0	0	0	0	0	0	0	0	0	0	0	0	0	0	0	0	0	0	0	8	0	0	0	0	0	0	0	0	0	0	0	0	0	0	0	0	0	0	0	0	0	0	0	0	k__Fungi;p__;c__;o__;f__;g__;s__
OTU_1289	0	0	0	0	0	0	0	0	0	0	0	0	0	0	0	0	0	0	0	0	0	0	0	0	0	0	0	0	0	0	0	0	0	0	0	0	0	0	7	0	0	0	0	0	0	k__Fungi;p__Ascomycota;c__Pezizomycotina_cls_Incertae_sedis;o__Pezizomycotina_ord_Incertae_sedis;f__Pezizomycotina_fam_Incertae_sedis;g__Humicolopsis;s__Humicolopsis_cephalosporioides
OTU_1290	0	0	0	0	0	0	0	25	0	0	0	2	0	0	0	0	0	0	0	0	0	0	0	8	0	0	0	0	0	0	0	0	0	0	2	0	0	0	0	0	0	0	2	0	0	k__Fungi;p__;c__;o__;f__;g__;s__
OTU_1291	36	4	0	3	59	48	27	47	0	4	10	53	4	21	13	0	8	10	19	18	37	17	27	1	16	150	103	47	17	80	60	16	26	8	16	152	16	0	8	4	38	7	13	10	1	k__Fungi;p__;c__;o__;f__;g__;s__
OTU_1292	0	0	0	0	0	1	0	0	0	0	0	4	0	0	0	0	0	0	0	0	3	0	0	0	0	0	0	0	0	0	1	0	0	0	0	0	0	0	2	0	6	0	0	0	0	k__Fungi;p__Ascomycota;c__Sordariomycetes;o__Hypocreales;f__Nectriaceae;g__Cylindrocarpon;s__
OTU_1293	0	0	0	0	0	0	0	0	0	0	0	0	0	0	0	0	0	0	0	0	0	0	3	7	0	0	0	0	0	0	0	0	0	0	0	0	0	0	0	0	0	0	0	0	0	k__Fungi;p__;c__;o__;f__;g__;s__
OTU_1294	0	0	0	1	0	1	4	0	0	1	0	0	1	0	0	8	0	11	0	0	3	0	0	0	2	0	0	1	1	0	0	1	0	9	0	7	1	0	0	0	3	0	0	3	5	No blast hit
OTU_1295	0	0	0	0	0	0	0	0	0	0	0	0	0	0	0	0	0	0	0	0	0	0	0	0	0	0	0	0	0	0	0	0	0	0	0	0	0	0	0	0	0	0	5	0	0	k__Fungi;p__;c__;o__;f__;g__;s__
OTU_1296	0	0	0	0	0	0	0	0	0	0	0	0	5	0	1	0	0	0	0	0	0	0	1	0	0	0	0	0	0	0	0	0	0	0	0	0	0	0	0	0	0	0	0	0	0	k__Fungi;p__;c__;o__;f__;g__;s__
OTU_1297	0	0	0	0	0	0	0	0	0	0	0	0	0	0	0	0	0	0	10	0	0	0	0	0	0	0	0	0	0	0	0	0	0	0	0	0	0	0	0	0	2	0	0	0	0	k__Fungi;p__;c__;o__;f__;g__;s__
OTU_1298	0	0	0	0	0	0	0	0	0	0	0	0	0	0	0	0	0	0	0	0	0	0	0	0	0	0	0	0	0	0	0	13	0	0	0	0	0	0	0	0	0	0	0	0	0	k__Fungi;p__Ascomycota;c__Dothideomycetes;o__;f__;g__;s__
OTU_1299	0	0	0	0	0	0	0	0	0	0	1	5	0	0	3	0	0	0	0	0	0	0	0	0	0	0	0	0	0	0	0	0	0	0	0	0	2	0	0	0	0	5	6	4	0	k__Fungi;p__Ascomycota;c__Sordariomycetes;o__Xylariales;f__;g__;s__
OTU_1300	5	9	1	6	2	1	2	9	184	13	3	15	4	1	85	12	3	9	11	4	13	3	4	67	22	17	0	0	2	0	8	13	4	2	1	5	2	10	0	8	0	3	3	0	51	k__Fungi;p__;c__;o__;f__;g__;s__
OTU_1301	0	0	0	0	0	0	0	0	0	0	0	0	0	0	0	1	0	0	0	0	0	0	0	0	0	0	0	0	0	0	0	0	0	0	0	0	0	14	0	0	0	0	0	0	0	k__Fungi;p__;c__;o__;f__;g__;s__
OTU_1302	0	0	0	0	0	0	0	0	0	13	0	0	0	0	0	0	14	0	0	0	0	2	0	0	25	0	0	0	0	0	0	0	0	0	0	0	0	0	0	0	0	0	0	0	0	k__Fungi;p__Ascomycota;c__Sordariomycetes;o__Sordariales;f__Lasiosphaeriaceae;g__Cladorrhinum;s__Cladorrhinum_bulbillosum
OTU_1303	0	0	0	0	0	0	0	0	0	0	0	0	0	0	0	0	0	0	0	1	0	0	0	0	1	0	0	0	0	0	0	0	0	0	0	0	0	0	0	2	0	0	0	0	6	No blast hit
OTU_1304	0	0	0	0	0	0	0	0	0	0	0	0	0	0	0	0	0	0	5	0	0	0	0	0	0	0	0	0	0	0	0	0	0	0	4	0	0	0	0	0	0	0	0	0	0	k__Fungi;p__Aphelidiomycota;c__Aphelidiomycetes;o__GS16;f__;g__;s__
OTU_1305	0	0	0	0	0	0	0	0	0	0	0	0	0	0	0	0	0	0	0	0	0	0	0	0	0	0	0	0	0	0	0	0	7	0	0	0	0	0	0	0	0	0	0	0	0	k__Fungi;p__;c__;o__;f__;g__;s__
OTU_1306	0	0	30	0	1	0	0	0	0	0	0	0	0	0	0	0	0	0	0	0	0	0	0	0	0	0	0	0	0	0	0	1	0	0	0	0	0	72	0	0	0	0	0	0	0	k__Fungi;p__;c__;o__;f__;g__;s__
OTU_1307	0	0	0	0	0	0	0	0	0	0	0	0	0	0	0	0	0	0	0	0	0	0	0	0	0	0	1	0	0	0	0	0	0	0	0	0	0	0	6	0	0	8	0	0	0	k__Fungi;p__;c__;o__;f__;g__;s__
OTU_1308	0	0	0	0	0	0	0	0	0	0	0	0	0	0	0	0	0	0	0	0	0	0	0	0	0	0	0	0	0	0	0	18	0	0	0	0	0	0	0	0	0	0	1	0	0	k__Fungi;p__Basidiomycota;c__Tremellomycetes;o__Trichosporonales;f__Trichosporonaceae;g__Apiotrichum;s__Apiotrichum_montevideense
OTU_1309	0	0	0	0	0	0	0	0	0	0	0	6	0	0	0	0	0	0	0	0	0	0	0	0	0	0	0	0	0	0	0	0	0	0	0	0	0	0	0	0	0	0	0	0	0	k__Fungi;p__;c__;o__;f__;g__;s__
OTU_1310	0	0	0	0	0	0	0	0	0	0	0	0	0	0	0	0	0	0	0	0	0	0	0	0	0	0	0	0	0	0	0	16	0	0	0	0	0	0	0	0	0	0	0	0	0	k__Fungi;p__Ascomycota;c__Sordariomycetes;o__Togniniales;f__Togniniaceae;g__Phaeoacremonium;s__Phaeoacremonium_santali
OTU_1311	2	1	0	0	0	1	2	2	0	0	0	9	1	5	3	2	0	1	0	2	0	0	4	2	2	0	0	0	0	1	2	0	0	0	0	1	12	0	0	0	3	2	0	4	2	k__Fungi;p__;c__;o__;f__;g__;s__
OTU_1312	0	0	0	0	0	0	1	0	0	0	0	0	0	0	0	0	0	0	0	0	0	0	0	0	0	0	0	0	0	0	0	0	0	0	0	0	0	0	0	0	0	0	0	2	0	No blast hit
OTU_1313	0	0	0	0	0	0	0	0	0	0	0	0	0	0	0	0	0	0	0	0	0	0	0	0	0	0	0	0	0	0	0	5	0	0	0	0	0	0	0	0	0	0	4	0	0	No blast hit
OTU_1314	0	0	0	0	0	0	0	0	0	0	0	0	0	0	0	0	0	0	0	0	0	0	0	0	0	0	1	0	0	2	0	0	0	0	0	0	0	0	0	0	0	0	0	0	0	k__Fungi;p__Ascomycota;c__Sordariomycetes;o__Hypocreales;f__Bionectriaceae;g__;s__
OTU_1315	0	0	0	0	0	0	0	0	0	0	0	0	0	0	0	0	0	0	0	0	0	0	0	0	0	0	0	0	0	0	0	0	12	0	0	0	0	0	0	0	0	0	0	0	0	k__Fungi;p__Mucoromycota;c__;o__;f__;g__;s__
OTU_1316	0	0	0	0	0	0	4	0	0	0	0	0	0	0	0	0	0	0	0	0	0	0	0	0	0	0	0	0	0	0	0	0	0	0	0	0	0	0	0	0	6	0	0	0	0	k__Fungi;p__Ascomycota;c__Sordariomycetes;o__Hypocreales;f__Nectriaceae;g__Fusarium;s__
OTU_1317	0	0	0	0	0	0	0	0	0	2	0	0	0	0	0	0	0	0	0	0	0	0	0	0	0	0	0	0	0	0	0	0	5	0	0	0	0	0	0	0	0	0	0	0	0	k__Fungi;p__;c__;o__;f__;g__;s__
OTU_1318	0	0	0	0	0	0	0	0	0	0	8	4	6	4	1	0	0	0	0	0	0	0	0	0	0	0	0	0	0	0	0	0	0	0	0	0	0	0	0	0	0	2	2	2	5	k__Fungi;p__;c__;o__;f__;g__;s__
OTU_1319	0	0	0	0	0	0	0	0	0	0	0	0	0	0	0	10	0	0	0	0	0	0	0	0	0	0	0	0	0	0	0	0	0	0	0	0	0	0	0	0	0	0	0	0	0	k__Fungi;p__Ascomycota;c__Dothideomycetes;o__Pleosporales;f__;g__;s__
OTU_1320	0	0	0	0	0	0	0	0	0	0	0	0	0	0	0	0	0	0	0	0	0	0	0	0	0	0	0	0	0	0	0	0	0	0	0	0	0	0	0	0	7	0	0	0	0	k__Fungi;p__;c__;o__;f__;g__;s__
OTU_1321	0	0	0	0	0	0	0	0	0	0	0	0	0	0	0	0	0	0	0	0	0	0	0	0	0	0	0	3	0	0	0	0	0	0	6	5	0	0	0	0	0	0	0	0	0	k__Fungi;p__Basidiomycota;c__Agaricomycetes;o__Agaricales;f__Amanitaceae;g__Amanita;s__Amanita_vernicoccora
OTU_1322	0	0	0	0	5	0	0	0	0	0	0	0	0	0	0	0	0	3	0	0	0	0	0	0	0	0	1	0	0	1	0	0	0	0	0	0	28	0	0	13	0	0	0	0	0	k__Fungi;p__Ascomycota;c__Sordariomycetes;o__Hypocreales;f__Ophiocordycipitaceae;g__Harposporium;s__Harposporium_subuliforme
OTU_1323	0	3	0	0	0	0	0	0	0	0	0	0	0	0	0	0	0	0	1	0	0	0	0	0	0	0	0	0	0	0	0	0	0	0	0	0	0	0	0	0	0	0	0	0	0	k__Fungi;p__Ascomycota;c__Sordariomycetes;o__Sordariales;f__Chaetomiaceae;g__Chaetomium;s__Chaetomium_truncatulum
OTU_1324	0	0	0	0	0	0	0	0	0	0	0	0	0	0	0	0	0	0	0	0	0	0	0	0	0	0	0	0	0	0	0	13	0	0	0	0	0	0	0	0	0	0	0	0	0	k__Fungi;p__;c__;o__;f__;g__;s__
OTU_1325	0	0	0	0	0	0	0	0	0	0	0	2	0	0	0	0	0	0	0	0	0	0	0	0	0	0	0	0	0	0	0	0	0	0	0	0	0	0	0	0	0	0	0	0	0	k__Fungi;p__Rozellomycota;c__Microsporidea;o__Microsporidea_ord_Incertae_sedis;f__Glugeidae;g__Loma;s__Loma_morhua
OTU_1326	1	1	0	6	6	0	0	0	0	0	0	0	6	0	0	0	0	1	0	0	0	0	0	1	0	0	0	0	0	0	0	0	0	14	0	0	4	0	4	0	0	0	4	0	0	k__Fungi;p__Ascomycota;c__Dothideomycetes;o__Botryosphaeriales;f__Botryosphaeriaceae;g__Macrophomina;s__Macrophomina_phaseolina
OTU_1327	0	0	0	0	0	0	0	0	0	0	1	0	0	0	0	0	0	0	0	0	0	0	0	1	0	0	0	0	0	0	0	0	1	0	0	0	0	0	0	0	0	0	0	0	0	k__Fungi;p__;c__;o__;f__;g__;s__
OTU_1328	0	0	0	0	0	0	0	0	0	0	0	0	0	0	0	0	0	0	0	0	0	2	0	0	0	0	0	0	0	0	0	0	0	0	0	0	0	0	0	0	0	0	31	0	0	No blast hit
OTU_1329	0	0	0	0	0	0	0	0	0	0	0	0	7	0	0	0	0	0	0	0	0	0	0	0	0	0	0	0	0	0	0	0	0	0	0	0	0	0	0	0	0	0	0	0	0	No blast hit
OTU_1330	7	0	0	0	0	3	3	9	0	0	0	10	0	4	3	2	0	3	0	7	4	0	0	1	0	15	1	5	9	7	0	2	0	0	0	15	0	2	20	3	5	0	78	9	8	k__Fungi;p__Ascomycota;c__Sordariomycetes;o__Hypocreales;f__Nectriaceae;g__Neocosmospora;s__
OTU_1331	0	0	0	0	0	0	0	0	0	0	0	1	4	0	1	0	0	0	0	0	0	0	0	0	0	0	0	0	0	0	0	0	0	0	0	0	0	0	0	0	0	0	0	0	0	k__Fungi;p__Ascomycota;c__Leotiomycetes;o__Erysiphales;f__Erysiphaceae;g__Golovinomyces;s__Golovinomyces_cichoracearum
OTU_1332	41	30	26	48	68	62	50	46	7	23	0	11	3	3	7	31	32	47	46	146	20	12	21	4	59	29	65	55	28	50	97	23	31	38	29	82	23	29	68	29	60	12	15	13	3	k__Fungi;p__;c__;o__;f__;g__;s__
OTU_1333	0	0	0	0	0	0	0	0	0	0	0	0	0	0	0	0	0	0	0	0	0	0	0	0	0	0	3	0	0	0	0	0	4	0	0	0	0	0	0	0	0	0	0	0	0	k__Fungi;p__Ascomycota;c__Sordariomycetes;o__Hypocreales;f__Hypocreales_fam_Incertae_sedis;g__Sarocladium;s__Sarocladium_bacillisporum
OTU_1334	0	0	0	0	5	0	0	0	0	0	1	0	0	0	0	0	0	0	1	0	0	0	0	0	2	0	0	0	0	0	0	0	0	0	0	0	0	0	0	0	0	1	0	0	0	k__Fungi;p__;c__;o__;f__;g__;s__
OTU_1335	4	4	10	2	1	0	6	1	1	2	0	1	4	4	0	8	0	3	3	3	4	4	0	0	0	3	4	4	7	1	2	2	1	1	0	8	8	1	4	0	3	6	3	5	0	k__Fungi;p__;c__;o__;f__;g__;s__
OTU_1336	0	0	0	0	0	0	0	0	0	0	0	0	0	0	0	0	0	0	0	0	11	0	0	0	0	0	0	0	0	0	0	0	0	0	0	0	0	0	0	0	0	0	1	0	0	k__Fungi;p__;c__;o__;f__;g__;s__
OTU_1337	0	1	0	0	0	0	0	0	0	0	0	0	2	1	0	0	0	0	3	0	0	0	0	0	2	0	0	1	0	0	0	0	0	0	0	0	0	0	0	0	0	1	0	0	1	k__Fungi;p__Basidiomycota;c__;o__;f__;g__;s__
OTU_1338	0	0	0	0	1	0	0	9	0	0	0	0	3	0	0	0	0	0	0	0	0	0	0	0	0	0	0	0	0	1	0	0	0	0	0	1	1	0	0	0	1	0	0	5	0	k__Fungi;p__Ascomycota;c__Sordariomycetes;o__Sordariales;f__Chaetomiaceae;g__Thielavia;s__
OTU_1339	14	10	5	15	16	8	46	24	6	23	10	13	33	24	13	12	9	37	13	21	22	20	36	8	11	18	17	20	22	17	22	13	13	15	7	23	39	16	18	5	17	11	48	43	16	k__Fungi;p__Mortierellomycota;c__Mortierellomycetes;o__Mortierellales;f__Mortierellaceae;g__Mortierella;s__Mortierella_alpina
OTU_1340	7	8	3	7	12	41	17	9	1	21	84	135	83	182	27	7	21	17	12	4	33	3	4	0	7	7	19	67	40	22	16	19	10	10	11	13	48	4	15	10	10	14	94	69	156	k__Fungi;p__;c__;o__;f__;g__;s__
OTU_1341	0	0	0	0	0	0	0	0	0	0	0	0	6	0	0	0	0	0	3	0	0	0	1	0	0	0	0	0	0	0	0	0	0	0	0	0	0	0	0	0	0	0	0	0	0	k__Fungi;p__;c__;o__;f__;g__;s__
OTU_1342	0	0	0	0	0	0	0	0	0	0	0	0	0	0	0	0	0	0	7	0	0	0	0	0	0	0	0	0	0	0	0	0	0	0	0	0	0	0	0	0	0	0	0	0	0	k__Fungi;p__;c__;o__;f__;g__;s__
OTU_1343	0	0	0	0	0	0	0	0	0	1	0	0	0	0	0	0	0	0	0	0	0	0	0	0	0	0	3	0	0	0	0	1	0	2	0	0	0	3	2	0	0	9	0	0	0	k__Fungi;p__;c__;o__;f__;g__;s__
OTU_1344	0	0	0	0	0	0	0	0	0	0	0	0	0	0	0	2	0	0	0	1	1	0	1	1	0	0	1	1	0	1	0	0	4	2	1	2	0	0	2	0	0	2	0	0	0	k__Fungi;p__;c__;o__;f__;g__;s__
OTU_1345	0	0	0	0	0	0	0	0	0	0	0	0	0	0	0	0	0	0	0	0	0	0	0	0	0	0	0	0	0	0	0	0	0	0	0	0	7	0	29	0	0	18	0	1	0	k__Fungi;p__Basidiomycota;c__Tremellomycetes;o__Cystofilobasidiales;f__Mrakiaceae;g__Udeniomyces;s__Udeniomyces_puniceus
OTU_1346	0	0	0	0	0	4	0	0	0	0	0	0	0	0	0	0	0	0	0	0	0	0	1	0	0	0	0	0	0	0	0	0	0	0	0	0	0	0	0	0	4	0	12	0	0	k__Fungi;p__Ascomycota;c__Sordariomycetes;o__Microascales;f__Microascaceae;g__;s__
OTU_1347	0	0	0	0	0	0	0	0	0	0	0	0	0	0	0	0	0	0	0	0	0	0	0	0	0	0	0	3	0	0	0	0	0	0	0	0	0	0	12	0	0	0	0	0	0	k__Fungi;p__Basidiomycota;c__;o__;f__;g__;s__
OTU_1348	0	0	0	0	6	0	0	0	0	0	0	0	0	0	0	0	0	0	0	0	0	0	0	1	0	0	0	0	0	0	0	0	0	0	0	0	1	0	0	0	0	2	0	0	2	k__Fungi;p__Basidiomycota;c__Agaricomycetes;o__;f__;g__;s__
OTU_1349	0	0	1	0	0	0	0	0	0	0	0	0	0	0	0	0	0	0	0	0	0	0	0	0	0	0	0	0	0	0	0	0	6	0	0	0	0	0	2	0	0	0	0	0	0	k__Fungi;p__;c__;o__;f__;g__;s__
OTU_1350	9	0	0	0	0	0	0	0	0	0	0	0	0	0	0	0	0	0	0	0	0	0	0	0	1	0	0	0	2	0	0	0	4	0	0	0	0	0	0	0	0	0	0	1	0	k__Fungi;p__;c__;o__;f__;g__;s__
OTU_1351	0	0	0	0	0	0	0	0	0	0	0	0	0	0	0	0	0	0	12	0	0	0	0	0	0	0	0	0	0	0	0	0	0	0	0	0	0	0	0	0	0	0	0	0	0	k__Fungi;p__;c__;o__;f__;g__;s__
OTU_1352	0	0	0	0	0	0	0	0	0	0	0	0	0	0	0	0	0	0	0	0	0	0	0	0	0	0	0	0	0	7	7	0	0	8	0	0	0	0	0	0	0	0	0	0	0	k__Fungi;p__Rozellomycota;c__Microsporidea;o__Microsporidea_ord_Incertae_sedis;f__Glugeidae;g__Loma;s__Loma_morhua
OTU_1353	7	0	0	10	14	2	13	12	0	1	3	23	110	85	23	4	50	15	12	10	15	5	12	7	0	2	5	21	24	14	4	5	4	0	2	8	4	0	6	1	19	70	34	59	51	k__Fungi;p__Ascomycota;c__Sordariomycetes;o__Microascales;f__Ceratocystidaceae;g__Thielaviopsis;s__Thielaviopsis_basicola
OTU_1354	0	0	0	0	0	0	0	0	0	0	0	0	4	0	0	0	0	0	0	0	0	0	0	0	0	0	0	0	0	0	0	0	0	0	0	0	0	0	0	0	0	0	0	0	0	k__Fungi;p__;c__;o__;f__;g__;s__
OTU_1355	0	0	0	0	0	0	0	0	0	0	0	0	1	0	0	0	0	0	0	1	4	0	0	0	0	0	0	1	1	0	0	0	0	1	0	0	0	1	0	0	4	0	0	0	0	No blast hit
OTU_1356	11	0	0	0	0	0	0	0	0	0	0	0	0	0	0	0	0	0	0	0	0	0	0	0	0	0	0	0	0	0	0	0	0	0	0	0	0	0	0	0	0	1	0	0	0	k__Fungi;p__;c__;o__;f__;g__;s__
OTU_1357	0	0	0	0	0	0	0	0	0	0	0	0	0	0	0	1	0	0	0	0	0	0	0	0	0	0	0	0	0	0	0	5	0	0	0	0	0	9	0	1	0	0	0	1	0	k__Fungi;p__Ascomycota;c__Dothideomycetes;o__Pleosporales;f__Coniothyriaceae;g__Coniothyrium;s__Coniothyrium_cerealis
OTU_1358	0	0	3	0	0	0	0	0	0	1	0	1	1	0	1	0	0	0	0	0	3	0	0	2	0	0	0	0	0	0	0	0	0	0	0	1	0	0	0	0	0	0	0	0	0	k__Fungi;p__Ascomycota;c__;o__;f__;g__;s__
OTU_1359	0	0	0	0	0	3	0	0	0	0	0	0	0	0	0	0	0	0	0	0	0	0	0	0	0	0	0	0	0	0	0	0	0	0	0	0	0	0	0	0	0	0	0	0	1	k__Fungi;p__Basidiomycota;c__Agaricomycetes;o__Russulales;f__;g__;s__
OTU_1360	1	21	0	20	2	2	7	12	0	4	3	4	5	0	4	9	6	16	7	3	1	10	6	7	7	2	0	11	12	9	6	2	9	7	1	13	7	1	4	0	5	0	4	1	3	k__Fungi;p__Ascomycota;c__Sordariomycetes;o__Hypocreales;f__Clavicipitaceae;g__Metarhizium;s__
OTU_1361	22	3	0	4	2	10	12	15	6	9	14	3	5	6	3	10	2	45	8	11	4	7	5	17	22	1	17	4	4	13	5	2	4	53	9	19	8	0	4	2	6	4	3	2	6	k__Fungi;p__Ascomycota;c__Sordariomycetes;o__Sordariales;f__Chaetomiaceae;g__Retroconis;s__
OTU_1362	0	0	0	0	0	2	0	0	0	0	0	0	0	0	0	0	5	0	0	0	0	0	0	0	0	0	0	0	0	0	0	0	0	0	0	0	0	0	0	0	0	0	3	0	0	No blast hit
OTU_1363	0	0	0	0	0	0	0	0	0	0	0	0	0	0	0	0	0	0	0	0	6	0	0	0	0	0	0	0	0	0	0	0	0	0	0	0	0	0	0	0	0	0	0	0	0	k__Fungi;p__Ascomycota;c__;o__;f__;g__;s__
OTU_1364	29	14	18	24	23	8	9	4	7	150	0	0	0	7	6	5	1	4	9	8	15	75	13	5	1	1	2	30	12	17	7	2	5	5	6	6	3	32	4	7	12	42	0	0	0	k__Fungi;p__;c__;o__;f__;g__;s__
OTU_1365	10	12	0	34	9	10	29	21	9	10	39	103	13	29	10	17	27	12	35	15	11	7	9	17	19	7	5	9	7	15	13	10	19	23	13	10	29	3	6	22	7	10	4	13	5	k__Fungi;p__;c__;o__;f__;g__;s__
OTU_1366	0	0	0	0	0	0	0	0	0	0	0	0	0	0	0	0	0	0	0	0	0	0	0	0	5	0	1	0	0	0	0	0	0	0	0	0	0	0	0	0	0	0	0	0	0	k__Fungi;p__;c__;o__;f__;g__;s__
OTU_1367	0	4	0	0	0	0	0	0	0	0	0	0	0	0	0	0	0	0	0	0	0	0	0	0	0	0	0	0	0	0	0	0	0	0	0	0	0	0	2	0	0	0	1	0	0	k__Fungi;p__;c__;o__;f__;g__;s__
OTU_1368	0	0	0	0	0	0	0	0	0	0	0	0	0	0	0	0	0	0	0	0	0	0	0	0	0	0	0	0	0	0	0	29	0	0	0	0	0	0	0	0	0	0	0	0	0	k__Fungi;p__Ascomycota;c__Sordariomycetes;o__Sordariales;f__;g__;s__
OTU_1369	0	0	0	0	1	0	0	1	0	0	0	1	2	0	0	0	0	0	0	0	0	0	0	0	0	0	0	14	0	0	0	0	0	0	0	0	0	2	0	1	0	0	0	0	1	k__Fungi;p__;c__;o__;f__;g__;s__
OTU_1370	0	0	0	0	0	0	0	0	0	0	0	0	0	0	0	0	0	0	0	0	0	0	0	0	0	0	0	1	0	0	0	1	0	4	0	0	0	0	0	0	0	0	0	0	0	k__Fungi;p__Mortierellomycota;c__Mortierellomycetes;o__Mortierellales;f__Mortierellaceae;g__Mortierella;s__
OTU_1371	0	0	0	0	0	0	0	0	0	2	0	0	0	0	0	2	4	1	2	0	0	0	0	2	0	0	0	0	0	0	0	0	0	0	0	0	0	0	0	0	0	0	0	0	0	k__Fungi;p__;c__;o__;f__;g__;s__
OTU_1372	0	0	0	0	0	0	0	0	0	0	2	0	0	0	0	0	0	0	0	0	0	0	0	0	0	0	0	0	0	0	0	0	0	0	0	0	0	0	0	0	0	2	0	0	0	k__Fungi;p__;c__;o__;f__;g__;s__
OTU_1373	0	0	0	0	0	0	0	0	0	0	0	0	0	0	0	0	0	0	0	0	0	1	0	0	5	0	0	0	0	0	0	0	0	0	0	0	0	0	0	0	0	0	18	0	0	k__Fungi;p__Ascomycota;c__Sordariomycetes;o__Hypocreales;f__Hypocreaceae;g__Trichoderma;s__Trichoderma_rossicum
OTU_1374	0	0	0	0	0	0	0	0	0	0	0	1	0	0	0	0	0	0	0	0	0	0	0	0	0	0	0	0	0	0	0	0	0	0	0	0	1	1	0	0	1	0	0	8	0	No blast hit
OTU_1375	0	0	0	4	0	0	0	0	0	0	0	0	0	0	0	0	2	0	0	0	0	0	0	0	0	0	0	0	0	0	0	0	0	0	0	0	0	1	6	0	0	13	3	0	0	k__Fungi;p__Ascomycota;c__Dothideomycetes;o__;f__;g__;s__
OTU_1376	0	0	0	0	0	0	0	0	0	0	0	0	0	0	0	0	0	0	0	0	0	0	0	0	0	0	0	0	0	0	0	4	0	0	0	0	0	0	0	0	0	0	0	0	0	k__Fungi;p__;c__;o__;f__;g__;s__
OTU_1377	0	0	0	0	0	0	0	0	0	0	0	0	0	0	0	0	0	0	0	0	0	0	0	0	0	0	0	0	0	0	0	8	0	0	0	0	0	0	0	0	0	0	0	0	0	k__Fungi;p__Ascomycota;c__Eurotiomycetes;o__Eurotiales;f__Aspergillaceae;g__Penicillium;s__
OTU_1378	0	0	0	0	0	0	0	0	0	0	0	0	0	0	0	0	0	0	0	0	0	0	0	0	0	0	0	0	0	0	0	0	0	0	0	0	0	0	0	0	0	0	0	6	0	k__Fungi;p__;c__;o__;f__;g__;s__
OTU_1379	0	0	0	0	1	0	0	0	0	0	0	0	1	0	0	0	0	0	0	0	0	0	0	0	0	0	0	0	0	0	0	0	0	0	0	0	0	0	4	0	0	0	0	1	0	k__Fungi;p__Zoopagomycota;c__Zoopagomycetes;o__Zoopagales;f__Piptocephalidaceae;g__Syncephalis;s__
OTU_1380	0	0	0	0	0	0	0	0	0	0	0	0	0	0	0	0	0	0	0	0	0	0	0	0	0	0	0	0	0	0	0	4	0	0	0	0	0	0	0	0	0	0	0	0	0	No blast hit
OTU_1381	0	0	0	0	0	0	0	0	0	0	0	4	0	0	0	1	0	1	0	0	2	0	0	4	0	0	0	0	0	0	0	0	0	4	0	3	0	0	0	0	0	0	0	0	0	k__Fungi;p__;c__;o__;f__;g__;s__
OTU_1382	0	0	0	0	0	0	1	0	0	0	0	0	0	0	0	0	2	0	0	0	0	0	0	0	0	0	0	2	1	0	0	0	0	0	0	0	0	0	0	0	0	4	0	0	0	k__Fungi;p__Ascomycota;c__Sordariomycetes;o__Xylariales;f__Microdochiaceae;g__Idriella;s__Idriella_lunata
OTU_1383	0	0	0	0	0	0	0	0	0	0	0	0	0	0	0	0	0	0	0	0	0	0	0	0	0	0	0	0	0	0	0	114	1	0	0	0	0	0	0	0	0	0	0	0	0	k__Fungi;p__Ascomycota;c__Sordariomycetes;o__Togniniales;f__Togniniaceae;g__Phaeoacremonium;s__
OTU_1384	0	0	0	0	0	0	0	0	0	0	0	0	0	0	0	0	0	0	0	0	0	0	0	0	0	0	0	0	0	0	0	0	0	4	0	0	0	0	0	0	0	0	0	0	0	k__Fungi;p__Aphelidiomycota;c__Aphelidiomycetes;o__GS16;f__;g__;s__
OTU_1385	4	1	2	0	0	5	1	0	0	2	0	2	0	0	0	0	4	12	10	0	4	0	3	31	9	0	3	1	0	0	0	0	0	6	5	3	2	0	0	6	0	0	0	0	4	k__Fungi;p__;c__;o__;f__;g__;s__
OTU_1386	2	5	2	29	5	7	23	0	1	0	0	20	0	15	0	16	0	31	4	1	23	0	2	0	0	0	2	0	1	0	5	10	0	0	0	7	4	0	4	0	23	10	1	22	0	k__Fungi;p__Basidiomycota;c__;o__;f__;g__;s__
OTU_1387	0	0	0	0	0	0	0	0	0	0	0	0	0	0	0	0	0	0	0	0	0	0	0	0	0	0	0	0	0	0	0	0	0	0	0	0	0	0	9	0	0	0	0	0	0	No blast hit
OTU_1388	0	0	0	0	0	0	0	0	0	0	0	0	0	0	0	0	0	0	0	0	0	0	0	0	0	0	0	0	0	0	0	7	0	0	0	0	0	0	0	0	0	0	0	0	0	k__Fungi;p__Basidiomycota;c__Agaricostilbomycetes;o__Agaricostilbales;f__Chionosphaeraceae;g__Kurtzmanomyces;s__
OTU_1389	0	0	0	0	0	0	0	0	0	0	0	0	0	0	0	0	0	0	0	0	0	0	0	0	0	0	0	0	0	0	0	7	0	0	0	0	0	0	0	0	0	0	0	0	0	k__Fungi;p__Ascomycota;c__Eurotiomycetes;o__Chaetothyriales;f__Herpotrichiellaceae;g__Cladophialophora;s__
OTU_1390	0	0	0	0	0	0	0	0	0	1	0	0	0	0	1	0	2	0	0	0	0	0	0	0	0	0	0	0	5	0	0	0	0	0	0	0	1	0	4	0	0	0	0	0	7	k__Fungi;p__Ascomycota;c__Eurotiomycetes;o__Eurotiales;f__;g__;s__
OTU_1391	0	0	0	0	0	0	0	0	0	0	0	0	0	0	0	0	0	0	0	0	0	0	0	0	0	0	2	0	0	0	0	0	0	0	0	0	0	0	0	0	0	0	1	0	0	k__Fungi;p__;c__;o__;f__;g__;s__
OTU_1392	0	0	0	2	0	0	0	0	0	0	0	0	1	0	0	1	0	0	0	0	0	0	1	0	0	5	0	0	0	0	0	1	0	0	1	0	0	0	0	0	0	0	1	0	3	k__Fungi;p__;c__;o__;f__;g__;s__
OTU_1393	0	0	0	0	0	0	0	0	0	1	0	0	0	0	0	0	0	0	1	0	0	0	2	0	0	0	0	0	0	0	0	0	0	0	0	0	2	0	0	0	22	0	0	0	0	k__Fungi;p__;c__;o__;f__;g__;s__
OTU_1394	0	0	1	0	0	0	0	0	0	0	3	8	2	5	4	0	0	0	0	0	0	0	0	0	0	0	0	0	0	0	0	0	0	0	0	0	0	0	0	0	0	5	4	1	3	k__Fungi;p__Ascomycota;c__Sordariomycetes;o__Hypocreales;f__Cordycipitaceae;g__Lecanicillium;s__
OTU_1395	0	0	0	0	3	2	0	0	0	0	0	0	0	0	0	0	0	6	0	0	0	0	0	0	0	0	0	0	0	0	1	0	0	0	0	0	0	0	0	0	0	0	0	0	0	k__Fungi;p__Ascomycota;c__Sordariomycetes;o__Microascales;f__;g__;s__
OTU_1396	3	11	0	2	2	8	10	7	0	3	1	0	2	4	0	6	3	9	5	7	29	18	0	0	2	8	6	7	8	15	7	4	0	2	0	7	7	0	8	0	0	5	1	10	0	k__Fungi;p__Mortierellomycota;c__Mortierellomycetes;o__Mortierellales;f__Mortierellaceae;g__Mortierella;s__Mortierella_hyalina
OTU_1397	0	0	0	0	0	0	0	0	0	0	0	0	0	0	0	10	0	0	0	0	0	0	0	0	0	0	0	0	0	0	0	0	0	0	0	0	0	0	0	0	0	0	0	0	0	k__Fungi;p__;c__;o__;f__;g__;s__
OTU_1398	0	0	0	0	0	0	0	0	0	0	0	0	0	0	0	0	0	0	0	0	0	0	0	0	0	0	0	0	0	0	0	0	0	5	0	0	0	0	0	0	0	0	0	0	0	k__Fungi;p__Ascomycota;c__Saccharomycetes;o__Saccharomycetales;f__Saccharomycetales_fam_Incertae_sedis;g__Candida;s__Candida_allociferrii
OTU_1399	0	0	0	1	0	1	0	0	0	0	0	0	2	0	0	0	0	0	0	0	1	0	0	0	0	0	0	0	0	2	0	0	0	0	0	0	0	0	0	0	0	0	0	0	3	k__Fungi;p__Ascomycota;c__Dothideomycetes;o__Pleosporales;f__Phaeosphaeriaceae;g__Phaeosphaeriopsis;s__
OTU_1400	0	0	0	0	0	0	0	0	0	0	0	0	0	0	0	0	0	0	0	0	0	0	0	0	0	0	0	0	0	0	0	0	0	0	0	0	0	0	0	0	0	0	8	0	0	k__Fungi;p__Ascomycota;c__Dothideomycetes;o__;f__;g__;s__
OTU_1401	0	0	0	0	2	0	0	0	0	0	0	0	0	0	0	0	0	0	0	0	0	0	0	0	0	0	0	0	0	0	0	0	0	0	0	0	0	0	0	0	0	0	0	0	0	k__Fungi;p__;c__;o__;f__;g__;s__
OTU_1402	0	0	0	0	0	0	0	0	0	0	0	0	0	0	0	0	0	0	0	0	0	0	0	0	0	0	0	11	0	0	0	0	0	0	0	0	0	6	19	0	0	0	0	0	0	k__Fungi;p__;c__;o__;f__;g__;s__
OTU_1403	0	0	0	0	0	0	0	0	0	0	0	0	0	0	0	8	0	0	0	0	0	0	0	0	0	0	0	0	0	0	0	0	0	0	0	0	0	0	0	0	0	0	0	0	0	k__Fungi;p__;c__;o__;f__;g__;s__
OTU_1404	0	0	0	0	0	0	0	0	0	0	0	0	0	0	0	3	0	0	0	0	4	0	0	0	0	0	0	0	0	0	0	0	2	0	0	0	0	0	0	0	0	0	0	0	0	k__Fungi;p__;c__;o__;f__;g__;s__
OTU_1405	0	0	0	2	0	0	0	0	0	0	0	0	0	1	1	2	9	0	0	0	0	0	0	2	0	0	0	0	0	0	1	0	0	0	1	0	4	0	0	0	4	0	0	0	0	k__Fungi;p__Ascomycota;c__Sordariomycetes;o__Hypocreales;f__Hypocreaceae;g__Trichoderma;s__Trichoderma_saturnisporum
OTU_1406	0	0	0	0	0	0	0	0	0	0	0	0	0	0	0	0	0	0	1	0	0	0	0	0	0	0	0	0	0	0	0	0	0	0	0	0	0	0	0	1	0	0	0	2	4	k__Fungi;p__;c__;o__;f__;g__;s__
OTU_1407	0	0	0	0	0	0	0	0	0	0	0	0	0	0	0	0	0	0	0	0	0	0	0	0	0	0	0	0	0	0	0	0	0	6	0	0	0	0	0	0	0	0	0	0	0	k__Fungi;p__Ascomycota;c__Archaeorhizomycetes;o__Archaeorhizomycetales;f__Archaeorhizomycetaceae;g__Archaeorhizomyces;s__
OTU_1408	0	0	0	0	0	0	0	0	0	0	0	5	0	0	0	0	0	0	0	0	0	0	0	0	0	0	0	0	0	0	0	0	0	0	0	0	0	0	0	0	0	0	0	0	0	No blast hit
OTU_1409	0	0	0	87	2	1	10	0	31	0	1	1	2	47	2	0	0	85	0	19	89	2	0	3	75	0	29	0	80	9	0	70	4	5	0	0	1	67	25	2	1	15	1	6	137	k__Fungi;p__Ascomycota;c__Eurotiomycetes;o__Eurotiales;f__Aspergillaceae;g__Penicillium;s__Penicillium_rubens
OTU_1410	0	2	0	0	0	0	0	0	0	0	0	0	0	0	0	0	0	0	0	0	0	0	0	0	0	0	0	0	0	0	0	0	0	0	0	0	0	0	2	0	0	0	0	0	0	k__Fungi;p__Ascomycota;c__Leotiomycetes;o__Helotiales;f__Chaetomellaceae;g__Pilidium;s__Pilidium_concavum
OTU_1411	0	0	0	0	0	0	0	0	0	0	1	0	0	0	0	0	0	1	0	0	0	0	0	0	0	0	0	0	0	0	0	0	0	0	0	4	0	0	0	0	0	0	0	0	0	No blast hit
OTU_1412	0	0	0	0	0	0	0	0	0	0	0	0	0	0	0	0	0	0	0	0	0	0	0	0	0	0	0	0	0	0	0	0	0	0	0	5	0	0	0	0	0	0	0	0	0	k__Fungi;p__Rozellomycota;c__;o__;f__;g__;s__
OTU_1413	0	0	0	0	13	0	0	0	0	0	2	0	0	0	3	0	0	0	0	0	0	0	0	0	0	0	0	0	0	0	0	0	0	0	0	0	0	0	0	0	0	0	0	0	0	k__Fungi;p__;c__;o__;f__;g__;s__
OTU_1414	0	0	0	0	0	0	0	0	0	0	2	0	0	4	0	0	0	0	0	0	0	0	0	0	0	0	0	0	0	0	0	0	0	0	0	0	0	0	0	0	0	0	1	0	1	k__Fungi;p__;c__;o__;f__;g__;s__
OTU_1415	0	0	0	0	0	0	0	0	0	0	0	0	0	0	0	0	0	0	0	0	0	0	0	0	0	0	0	4	0	0	0	0	0	0	0	0	0	0	0	0	0	0	0	0	0	k__Fungi;p__Ascomycota;c__;o__;f__;g__;s__
OTU_1416	0	0	0	0	0	0	0	0	0	0	0	0	0	0	0	0	0	0	0	0	0	0	0	0	0	0	0	0	0	0	0	0	0	0	0	0	0	0	0	0	0	0	0	0	4	No blast hit
OTU_1417	17	0	2	10	3	7	2	12	3	7	0	1	2	3	3	23	6	23	12	6	5	5	5	4	18	0	1	7	1	0	7	2	16	33	3	10	16	9	4	2	3	5	5	3	5	k__Fungi;p__;c__;o__;f__;g__;s__
OTU_1418	0	0	0	0	0	0	0	0	0	0	0	0	0	0	0	0	0	0	0	0	0	0	0	0	0	0	0	0	0	0	0	0	0	0	0	0	0	0	6	0	0	0	0	0	0	No blast hit
OTU_1419	0	0	0	0	0	0	7	0	0	0	0	1	0	1	0	0	0	0	0	0	0	0	0	0	0	0	0	0	0	0	0	0	0	0	0	0	0	0	0	0	0	0	0	0	0	k__Fungi;p__;c__;o__;f__;g__;s__
OTU_1420	0	0	0	0	0	0	0	0	0	0	0	0	0	2	0	0	0	0	0	0	0	0	0	0	0	0	0	0	0	0	0	0	0	0	0	0	0	0	0	0	0	1	0	1	0	k__Fungi;p__Basidiomycota;c__;o__;f__;g__;s__
OTU_1421	0	0	0	0	0	0	0	0	0	0	0	0	0	0	0	0	0	0	0	0	0	0	0	0	0	0	0	0	0	0	0	0	0	0	0	0	0	0	0	0	0	0	14	0	0	k__Fungi;p__Ascomycota;c__Sordariomycetes;o__Hypocreales;f__Bionectriaceae;g__Mycoarachis;s__Mycoarachis_inversa
OTU_1422	0	0	0	0	0	0	0	0	0	0	0	0	0	0	0	0	0	0	0	0	0	0	0	0	0	0	0	0	0	0	0	0	0	0	0	0	0	0	0	5	0	0	0	0	0	k__Fungi;p__;c__;o__;f__;g__;s__
OTU_1423	1	0	0	0	0	0	0	0	0	0	0	0	0	0	0	0	0	0	0	0	0	0	0	1	0	0	0	1	0	1	0	0	0	0	0	0	0	0	0	0	0	1	0	0	0	k__Fungi;p__Ascomycota;c__Sordariomycetes;o__Microascales;f__Microascaceae;g__Microascus;s__Microascus_trigonosporus
OTU_1424	15	5	32	31	21	19	29	32	4	13	9	19	22	22	8	20	32	42	21	26	37	19	8	1	32	31	18	24	36	28	19	15	2	24	9	18	32	24	20	5	14	18	29	14	5	k__Fungi;p__;c__;o__;f__;g__;s__
OTU_1425	22	27	33	167	1	1	26	19	19	35	77	8	4	2	1	30	12	21	10	14	11	8	10	39	24	12	3	5	10	9	12	8	5	6	19	5	7	0	4	1	4	0	0	1	5	k__Fungi;p__;c__;o__;f__;g__;s__
OTU_1426	0	0	0	0	0	0	0	0	0	0	0	0	0	0	0	0	0	0	0	0	0	0	0	0	0	0	0	4	0	0	0	0	0	0	0	0	0	3	0	0	0	0	0	0	0	k__Fungi;p__;c__;o__;f__;g__;s__
OTU_1427	0	0	0	0	0	0	0	0	0	4	0	0	0	0	0	0	0	0	0	0	0	0	1	0	0	0	0	0	0	1	0	0	2	1	0	0	0	0	2	0	0	0	0	0	0	k__Fungi;p__Glomeromycota;c__Paraglomeromycetes;o__Paraglomerales;f__;g__;s__
OTU_1428	0	0	0	0	0	0	0	0	0	0	0	0	0	0	0	0	0	2	0	0	0	0	0	0	0	0	0	0	0	0	0	0	1	0	0	0	0	0	0	0	0	0	0	0	0	k__Fungi;p__Glomeromycota;c__Glomeromycetes;o__Glomerales;f__Glomeraceae;g__;s__
OTU_1429	0	0	0	0	0	0	0	0	0	0	0	0	0	0	0	0	0	0	0	0	0	0	0	0	0	0	0	0	0	0	0	0	0	0	0	0	6	0	0	0	0	0	0	0	0	k__Fungi;p__Rozellomycota;c__;o__;f__;g__;s__
OTU_1430	0	0	0	0	0	0	0	0	0	0	0	0	2	0	1	0	1	0	0	0	0	2	0	0	0	0	0	0	0	0	0	0	0	0	0	0	0	0	0	0	0	0	0	0	0	k__Fungi;p__;c__;o__;f__;g__;s__
OTU_1431	0	0	0	0	0	0	0	0	0	0	0	0	0	0	0	0	0	0	0	0	0	0	0	0	0	3	0	0	0	0	0	0	0	1	0	0	2	2	0	0	0	0	0	0	0	No blast hit
OTU_1432	14	38	64	41	9	1	17	23	620	47	11	19	4	6	173	48	16	9	35	17	20	10	11	188	67	43	0	2	5	4	26	41	3	6	11	19	8	261	9	52	4	8	3	0	124	k__Fungi;p__;c__;o__;f__;g__;s__
OTU_1433	0	0	0	0	0	0	0	0	0	0	0	0	0	0	0	0	0	0	0	0	0	0	0	0	0	0	0	0	0	0	0	0	0	0	0	0	0	0	0	0	0	0	12	0	0	k__Fungi;p__Ascomycota;c__Sordariomycetes;o__Hypocreales;f__Hypocreales_fam_Incertae_sedis;g__Acremonium;s__
OTU_1434	0	0	0	0	0	0	0	0	0	0	0	0	0	0	0	0	0	0	1	0	0	0	0	0	0	0	0	2	0	0	0	0	2	0	0	0	1	0	0	0	0	0	0	0	0	k__Fungi;p__;c__;o__;f__;g__;s__
OTU_1435	0	0	0	0	0	0	0	0	0	0	0	0	0	0	0	0	0	0	0	0	0	0	0	0	0	0	0	0	0	0	0	0	0	0	0	0	0	0	6	0	0	0	0	0	0	No blast hit
OTU_1436	0	0	0	0	0	0	0	0	0	0	0	0	0	1	0	0	0	0	0	0	0	0	0	0	0	0	0	0	0	0	0	0	0	0	0	0	0	0	0	0	0	0	0	0	0	k__Fungi;p__Basidiomycota;c__Tremellomycetes;o__Tremellales;f__Bulleraceae;g__Genolevuria;s__
OTU_1437	0	0	0	0	0	0	0	0	0	0	0	0	0	0	0	0	0	0	0	0	0	0	0	1	0	0	2	0	1	0	0	0	0	16	0	0	0	0	0	0	0	0	0	0	0	k__Fungi;p__Glomeromycota;c__Glomeromycetes;o__Glomerales;f__Glomeraceae;g__Septoglomus;s__Septoglomus_viscosum
OTU_1438	0	0	0	0	0	0	0	0	0	0	0	0	0	2	0	0	0	0	0	0	0	0	0	0	0	0	0	0	0	0	0	0	0	0	0	0	0	0	0	0	0	0	2	0	0	No blast hit
OTU_1439	0	0	0	0	0	0	0	0	0	0	0	4	0	0	0	0	0	0	0	0	0	0	0	0	0	0	0	0	0	0	0	0	0	0	0	0	0	0	0	0	0	0	0	0	0	No blast hit
OTU_1440	4	12	1	1	14	44	33	7	0	1	1	10	6	12	1	10	15	16	4	2	22	6	7	5	5	20	15	113	31	30	3	4	4	0	4	18	52	2	7	2	5	10	6	17	6	k__Fungi;p__;c__;o__;f__;g__;s__
OTU_1441	0	0	0	0	0	0	0	0	0	0	0	0	0	0	0	0	0	0	0	0	0	0	0	5	0	0	0	0	0	0	0	0	0	0	0	0	0	0	0	0	0	0	0	0	0	k__Fungi;p__;c__;o__;f__;g__;s__
OTU_1442	36	21	29	53	37	10	10	10	8	251	2	9	6	17	24	10	4	9	14	10	38	117	23	12	4	6	3	55	15	11	7	4	8	8	18	7	5	82	2	8	13	110	0	1	1	k__Fungi;p__;c__;o__;f__;g__;s__
OTU_1443	3	0	0	0	0	0	0	8	0	0	0	1	0	0	0	0	0	0	0	0	0	0	0	0	0	0	0	0	0	0	1	0	0	0	0	0	5	0	0	0	0	2	7	0	0	k__Fungi;p__;c__;o__;f__;g__;s__
OTU_1444	0	0	0	0	0	0	0	0	0	0	0	0	0	0	0	0	0	0	0	0	0	0	0	0	0	0	0	28	0	0	0	0	0	0	0	0	0	0	0	0	0	0	0	0	0	k__Fungi;p__Basidiomycota;c__Agaricomycetes;o__Sebacinales;f__;g__;s__
OTU_1445	0	0	0	0	0	0	0	9	0	0	0	0	0	0	0	0	0	0	0	0	0	0	0	0	0	0	0	0	0	0	0	0	0	0	0	0	0	0	0	0	0	0	0	0	0	k__Fungi;p__Ascomycota;c__Sordariomycetes;o__Hypocreales;f__Nectriaceae;g__;s__
OTU_1446	0	0	0	0	0	0	0	0	0	0	0	0	0	0	1	0	0	0	0	0	0	0	0	0	13	0	0	0	0	0	0	0	0	0	0	0	0	0	0	0	0	0	0	0	0	k__Fungi;p__;c__;o__;f__;g__;s__
OTU_1447	0	0	0	1	0	0	0	5	0	0	0	1	0	0	3	0	0	0	5	0	0	0	0	0	0	7	0	0	0	0	0	0	0	0	0	0	0	0	0	0	0	0	2	0	0	k__Fungi;p__Basidiomycota;c__Agaricomycetes;o__Agaricales;f__Psathyrellaceae;g__Coprinellus;s__Coprinellus_callinus
OTU_1448	0	0	0	1	0	0	0	0	0	0	0	0	0	0	0	0	1	0	1	0	2	0	1	0	0	0	0	0	0	1	0	0	0	2	0	0	0	0	2	0	0	0	0	0	0	k__Fungi;p__;c__;o__;f__;g__;s__
OTU_1449	0	0	0	0	0	0	0	0	0	0	0	0	0	0	0	0	0	0	0	0	0	0	0	0	0	0	1	2	0	0	0	0	0	0	0	0	0	0	0	0	0	0	0	0	0	k__Fungi;p__;c__;o__;f__;g__;s__
OTU_1450	0	0	0	0	0	0	0	14	0	0	0	0	0	0	0	0	0	0	0	0	0	0	0	0	0	0	0	0	0	0	0	0	1	0	0	0	2	0	0	0	0	0	0	0	0	k__Fungi;p__;c__;o__;f__;g__;s__
OTU_1451	0	0	0	0	0	0	0	0	0	0	0	0	0	1	0	0	0	0	0	12	0	0	0	0	0	0	0	0	0	0	7	0	0	0	0	0	0	0	0	0	0	0	0	0	0	k__Fungi;p__;c__;o__;f__;g__;s__
OTU_1452	0	0	0	0	0	0	0	0	0	0	0	0	0	0	0	0	0	0	0	0	0	0	0	0	3	0	0	0	0	0	0	0	0	0	0	0	0	0	2	0	0	0	0	0	0	k__Fungi;p__Ascomycota;c__Sordariomycetes;o__Xylariales;f__Diatrypaceae;g__Diatrype;s__Diatrype_stigma
OTU_1453	0	2	0	10	0	0	0	4	0	0	0	0	0	0	1	10	8	3	0	0	1	3	1	7	0	7	1	2	0	0	7	0	0	0	0	4	7	0	0	0	2	0	11	0	0	k__Fungi;p__;c__;o__;f__;g__;s__
OTU_1454	1	0	0	2	0	0	0	0	1	0	0	0	0	0	0	93	0	0	0	130	1	0	0	0	0	0	0	0	0	0	89	0	0	0	2	3	0	0	0	1	1	0	0	0	0	k__Fungi;p__Ascomycota;c__Sordariomycetes;o__Hypocreales;f__;g__;s__
OTU_1455	0	0	0	2	0	2	0	0	0	0	0	0	0	0	0	0	0	0	0	0	0	0	0	0	0	0	1	0	0	0	0	0	0	0	0	1	0	0	0	0	0	0	0	0	0	k__Fungi;p__;c__;o__;f__;g__;s__
OTU_1456	0	0	0	0	0	0	0	0	0	0	0	0	0	5	0	0	0	0	0	0	0	0	0	0	0	0	0	0	0	0	0	0	0	0	0	0	0	0	0	0	0	0	0	0	0	k__Fungi;p__;c__;o__;f__;g__;s__
OTU_1457	0	0	0	0	0	0	0	0	0	0	0	0	0	0	0	0	0	0	0	0	4	0	0	0	0	0	0	0	0	0	0	0	0	0	0	0	0	0	0	0	0	0	0	0	0	k__Fungi;p__Ascomycota;c__Eurotiomycetes;o__Chaetothyriales;f__Herpotrichiellaceae;g__;s__
OTU_1458	65	53	10	168	289	156	102	106	52	380	38	86	110	64	33	116	157	204	141	253	142	112	55	67	164	154	166	206	176	320	114	43	239	167	48	217	119	18	238	547	317	259	180	267	93	k__Fungi;p__;c__;o__;f__;g__;s__
OTU_1459	0	0	0	0	0	0	0	0	0	0	0	1	0	0	2	0	0	0	0	0	0	0	0	0	0	0	0	0	0	0	0	0	0	0	0	0	0	0	0	0	0	0	0	0	2	k__Fungi;p__Basidiomycota;c__Agaricomycetes;o__Auriculariales;f__Auriculariaceae;g__Auricularia;s__Auricularia_thailandica
OTU_1460	0	6	0	0	0	0	1	0	0	0	0	0	0	0	0	0	0	0	0	0	0	0	0	0	0	0	0	0	0	0	0	0	0	0	0	0	0	0	0	0	0	0	0	0	0	k__Fungi;p__;c__;o__;f__;g__;s__
OTU_1461	0	0	0	0	0	0	0	0	0	0	0	0	0	0	0	0	0	0	0	0	0	0	0	0	0	0	0	0	0	0	0	0	0	4	0	0	0	0	0	0	0	0	0	0	0	k__Fungi;p__;c__;o__;f__;g__;s__
OTU_1462	16	9	9	20	4	9	0	7	7	121	0	0	0	0	0	5	7	6	2	8	5	2	6	15	24	1	0	1	1	2	3	4	0	8	3	0	0	0	2	144	0	0	0	0	3	k__Fungi;p__Ascomycota;c__Sordariomycetes;o__Hypocreales;f__Nectriaceae;g__Fusarium;s__Fusarium_delphinoides
OTU_1463	5	6	0	4	6	41	16	17	0	8	9	7	3	12	3	5	16	15	18	3	29	4	10	0	4	9	9	78	23	30	10	12	7	10	6	10	37	0	12	4	2	1	2	5	8	k__Fungi;p__Ascomycota;c__Sordariomycetes;o__Microascales;f__;g__;s__
OTU_1464	0	0	0	0	0	0	0	5	0	2	0	0	6	0	0	0	0	0	0	0	0	0	0	0	0	0	0	0	0	0	0	0	0	0	0	0	0	1	0	0	0	0	1	0	0	k__Fungi;p__Ascomycota;c__Dothideomycetes;o__Pleosporales;f__;g__;s__
OTU_1465	7	27	3	55	0	2	3	5	12	28	5	3	5	0	1	20	7	4	6	3	2	0	2	8	5	2	1	4	8	1	3	1	1	1	3	4	3	0	2	3	1	0	0	0	1	k__Fungi;p__Ascomycota;c__Sordariomycetes;o__Hypocreales;f__Nectriaceae;g__Fusarium;s__Fusarium_incarnatum
OTU_1466	0	0	0	0	0	14	0	0	5	0	4	0	0	1	0	0	0	10	0	0	0	0	0	0	0	0	0	0	0	0	0	0	0	0	0	0	0	0	6	9	81	19	0	14	0	k__Fungi;p__;c__;o__;f__;g__;s__
OTU_1467	0	0	0	0	1	0	0	0	0	0	0	0	0	0	0	0	0	0	0	0	0	0	0	0	0	0	0	0	2	0	1	0	0	0	0	0	0	0	0	0	0	0	8	0	0	k__Fungi;p__Ascomycota;c__Pezizomycetes;o__Pezizales;f__Tuberaceae;g__Tuber;s__
OTU_1468	0	0	0	1	0	17	0	0	0	0	0	0	5	0	0	0	1	9	4	0	0	0	8	7	0	0	0	0	0	0	0	0	0	0	5	0	0	3	0	0	0	0	10	20	12	k__Fungi;p__;c__;o__;f__;g__;s__
OTU_1469	8	50	0	22	18	35	34	15	7	25	0	0	0	6	2	48	47	60	79	40	4	33	17	7	19	2	7	23	22	38	34	19	31	8	10	27	54	0	34	31	22	1	0	3	1	k__Fungi;p__Ascomycota;c__Sordariomycetes;o__Microascales;f__Microascaceae;g__Cephalotrichum;s__Cephalotrichum_stemonitis
OTU_1470	0	0	0	0	0	0	0	0	0	0	0	0	0	0	0	0	0	2	0	0	0	0	0	0	1	9	0	0	0	0	0	0	0	0	0	0	2	0	0	0	0	0	0	0	0	k__Fungi;p__Kickxellomycota;c__Kickxellomycetes;o__Kickxellales;f__Kickxellaceae;g__Spiromyces;s__Spiromyces_aspiralis
OTU_1471	0	0	0	0	0	0	0	0	0	0	0	0	0	0	0	0	0	0	0	0	0	0	0	0	0	0	0	0	0	0	0	0	0	0	0	0	0	10	0	0	0	0	0	0	0	k__Fungi;p__;c__;o__;f__;g__;s__
OTU_1472	0	2	0	0	0	0	0	0	0	0	0	0	0	0	0	0	0	0	0	0	0	0	0	0	0	0	0	0	0	0	0	0	0	0	0	3	0	0	0	0	0	0	4	0	0	k__Fungi;p__;c__;o__;f__;g__;s__
OTU_1473	4	18	0	30	0	0	3	1	9	13	6	0	2	2	1	10	7	0	4	1	0	0	0	5	2	0	0	1	5	0	0	2	0	1	0	2	2	0	0	0	1	0	0	0	0	k__Fungi;p__;c__;o__;f__;g__;s__
OTU_1474	0	0	0	0	0	0	2	8	0	0	0	0	0	0	0	0	0	0	0	0	0	0	0	7	0	0	0	0	0	0	0	0	0	0	0	0	0	0	0	0	0	0	0	0	0	k__Fungi;p__Ascomycota;c__Eurotiomycetes;o__Onygenales;f__Onygenaceae;g__Aphanoascus;s__Aphanoascus_keratinophilus
OTU_1475	0	0	0	0	0	0	0	0	0	0	0	0	0	0	0	0	0	0	0	0	4	0	0	0	0	0	0	3	0	0	0	0	0	0	0	0	0	0	0	0	0	0	0	2	0	k__Fungi;p__;c__;o__;f__;g__;s__
OTU_1476	0	0	0	0	0	0	0	0	0	0	0	0	0	0	0	0	0	0	0	0	5	0	0	0	0	0	0	0	0	0	0	0	0	0	0	0	0	0	0	0	0	0	0	0	0	k__Fungi;p__;c__;o__;f__;g__;s__
OTU_1477	1	1	0	0	0	0	0	1	0	0	0	1	4	0	0	0	3	0	0	0	0	0	0	0	1	0	0	2	0	0	0	0	0	0	0	0	9	0	2	0	2	0	5	0	0	k__Fungi;p__Ascomycota;c__Sordariomycetes;o__Hypocreales;f__Nectriaceae;g__Fusarium;s__
OTU_1478	0	0	0	0	0	0	0	0	0	0	0	0	0	0	0	0	0	0	0	0	0	0	0	0	0	0	0	0	0	0	0	0	0	0	0	0	0	0	0	0	0	0	5	0	0	k__Fungi;p__;c__;o__;f__;g__;s__
OTU_1479	0	0	0	0	0	0	0	0	0	0	0	0	0	0	0	0	0	0	0	0	0	0	0	0	0	0	0	0	0	0	0	0	0	0	4	0	4	0	0	0	0	0	0	0	0	k__Fungi;p__;c__;o__;f__;g__;s__
OTU_1480	0	0	0	0	0	0	0	0	0	0	0	0	0	0	0	0	0	0	0	0	0	0	0	0	0	0	0	3	0	0	0	0	0	0	0	0	0	0	0	0	0	0	0	0	0	k__Fungi;p__;c__;o__;f__;g__;s__
OTU_1481	0	0	0	0	0	0	0	0	0	0	0	0	0	0	0	0	0	0	0	0	0	0	0	0	0	0	0	7	0	0	0	0	0	0	1	0	0	0	0	0	0	0	0	0	0	k__Fungi;p__;c__;o__;f__;g__;s__
OTU_1482	0	0	0	0	0	0	0	0	0	0	0	0	0	0	1	0	0	0	0	0	0	0	0	0	0	0	0	0	0	0	0	0	0	0	0	0	0	0	0	0	0	0	3	0	1	k__Fungi;p__;c__;o__;f__;g__;s__
OTU_1483	0	0	0	0	0	0	0	0	0	0	0	0	0	0	0	0	0	0	0	0	0	0	0	0	0	0	0	3	0	0	0	0	0	0	0	0	0	0	0	0	0	0	0	0	0	No blast hit
OTU_1484	0	0	0	0	0	0	0	0	0	0	0	0	0	0	3	0	0	0	0	0	0	0	0	0	0	0	0	0	0	0	0	0	0	0	0	0	0	0	0	0	0	0	0	0	0	No blast hit
OTU_1485	0	0	0	0	0	0	0	0	0	0	0	0	0	0	0	0	0	0	0	0	0	0	0	0	0	0	0	12	0	0	0	0	0	0	0	0	0	0	0	0	0	0	0	0	0	k__Fungi;p__Basidiomycota;c__;o__;f__;g__;s__
OTU_1486	0	0	0	0	0	0	0	0	0	0	0	0	0	0	0	0	0	0	0	0	0	0	2	0	0	0	0	0	0	0	0	0	1	0	0	1	0	0	0	0	0	2	0	0	1	k__Fungi;p__;c__;o__;f__;g__;s__
OTU_1487	7	51	1	8	11	35	6	13	1	2	107	17	12	17	5	16	8	11	15	4	9	4	4	2	14	5	5	4	2	15	10	3	7	18	10	12	10	0	11	5	13	5	10	17	7	k__Fungi;p__;c__;o__;f__;g__;s__
OTU_1488	0	0	0	0	3	0	0	0	0	0	0	0	0	0	0	0	0	0	0	0	0	0	0	0	0	0	0	0	0	0	0	0	0	0	0	0	0	0	0	0	0	0	0	0	0	k__Fungi;p__;c__;o__;f__;g__;s__
OTU_1489	0	0	0	0	0	0	0	4	0	0	0	11	0	0	0	0	0	4	0	0	0	0	0	0	0	0	0	0	0	0	0	0	0	0	0	0	0	0	0	0	0	0	1	0	0	k__Fungi;p__;c__;o__;f__;g__;s__
OTU_1490	0	0	0	0	0	0	0	0	0	0	0	0	0	0	0	0	0	0	0	0	0	0	0	0	0	0	0	0	0	0	0	0	0	0	0	0	0	5	0	0	0	0	0	0	0	k__Fungi;p__;c__;o__;f__;g__;s__
OTU_1491	0	0	0	0	0	0	0	0	0	0	0	0	0	0	0	0	0	0	0	0	0	0	0	5	0	0	0	0	0	0	0	0	0	0	0	0	0	0	0	0	0	0	0	0	0	No blast hit
OTU_1492	0	0	0	0	0	1	0	1	0	0	0	0	0	0	0	0	0	0	0	0	0	0	0	0	0	0	0	0	0	0	0	0	0	3	0	0	0	0	0	0	0	0	0	0	0	k__Fungi;p__;c__;o__;f__;g__;s__
OTU_1493	0	0	0	3	0	1	1	0	0	0	0	2	1	0	0	1	0	0	0	0	0	0	3	0	0	0	0	0	0	0	0	4	0	0	0	0	0	0	0	0	0	0	0	4	9	No blast hit
OTU_1494	0	0	0	0	0	0	3	0	0	0	2	0	0	0	0	2	0	0	0	0	0	0	0	0	0	0	0	0	0	0	0	0	0	0	0	0	0	0	0	0	0	0	2	0	0	No blast hit
OTU_1495	0	0	0	0	0	0	0	0	0	0	0	0	0	0	0	0	0	0	0	0	0	0	0	0	0	0	0	1	0	0	0	0	0	0	0	0	0	0	4	0	0	0	0	0	0	k__Fungi;p__Basidiomycota;c__Agaricomycetes;o__Sebacinales;f__Sebacinaceae;g__Sebacina;s__
OTU_1496	0	0	0	0	0	0	0	0	0	0	0	0	0	0	0	0	0	0	0	0	3	0	0	0	0	0	0	0	0	0	0	5	0	0	0	0	0	0	0	4	0	3	0	0	0	k__Fungi;p__Ascomycota;c__Sordariomycetes;o__Microascales;f__Microascales_fam_Incertae_sedis;g__Wardomyces;s__Wardomyces_columbinus
OTU_1497	0	0	0	0	0	0	0	0	0	0	0	0	0	0	0	0	0	0	0	0	1	0	3	0	0	0	0	0	0	0	0	0	0	0	0	0	0	0	0	0	0	0	0	0	0	k__Fungi;p__;c__;o__;f__;g__;s__
OTU_1498	0	0	0	0	0	0	0	0	0	0	0	0	0	0	0	0	0	0	0	0	0	0	0	0	0	0	0	0	0	0	0	0	0	0	0	0	0	0	0	0	0	9	0	0	0	k__Fungi;p__Ascomycota;c__Dothideomycetes;o__Pleosporales;f__Sporormiaceae;g__Preussia;s__
OTU_1499	0	0	0	0	0	0	0	0	0	0	0	0	0	0	0	0	0	0	0	0	0	0	0	0	0	0	0	0	0	0	0	13	4	0	0	0	0	0	0	0	0	0	0	0	0	k__Fungi;p__Ascomycota;c__Sordariomycetes;o__Hypocreales;f__;g__;s__
OTU_1500	0	0	0	8	0	0	0	0	0	0	0	0	0	0	0	0	0	0	2	0	0	0	0	0	0	1	0	0	0	0	0	0	0	0	2	0	0	0	0	1	0	0	0	0	0	k__Fungi;p__;c__;o__;f__;g__;s__
OTU_1501	0	0	0	0	0	0	0	2	0	0	0	1	0	0	0	0	0	0	0	0	0	0	0	0	0	0	0	0	0	0	0	0	0	0	0	1	0	0	2	0	0	0	0	0	6	k__Fungi;p__Ascomycota;c__Sordariomycetes;o__Hypocreales;f__;g__;s__
OTU_1502	0	0	0	0	0	0	0	0	0	0	0	0	0	0	0	0	0	0	0	0	0	0	0	0	0	0	0	0	0	0	0	1	0	0	0	0	8	0	0	0	0	0	0	0	0	No blast hit
OTU_1503	0	0	0	0	0	0	0	0	0	0	0	0	0	0	0	0	0	0	0	0	0	0	0	0	0	0	0	5	0	0	0	0	0	0	0	0	0	0	0	0	0	0	0	0	0	k__Fungi;p__;c__;o__;f__;g__;s__
OTU_1504	0	0	0	0	0	2	0	4	0	0	0	1	0	0	2	0	0	0	0	0	0	0	0	0	0	0	0	0	0	0	0	0	0	0	0	0	0	0	2	0	0	0	0	3	0	k__Fungi;p__Ascomycota;c__Eurotiomycetes;o__Onygenales;f__Onygenaceae;g__;s__
OTU_1505	0	0	0	0	0	0	0	0	0	0	0	0	0	7	0	0	0	0	0	0	0	0	0	0	0	0	8	0	3	0	0	0	0	1	1	0	0	0	2	0	0	4	0	4	0	k__Fungi;p__Ascomycota;c__Sordariomycetes;o__Sordariales;f__Sordariaceae;g__;s__
OTU_1506	0	0	0	0	0	0	0	0	0	0	0	0	0	0	0	0	0	0	0	0	0	0	0	0	0	0	0	0	0	0	0	0	0	0	0	0	0	0	28	0	0	0	0	0	0	k__Fungi;p__;c__;o__;f__;g__;s__
OTU_1507	0	0	0	0	0	0	0	0	0	0	0	0	0	0	0	0	0	0	0	0	0	0	0	0	0	0	0	0	0	0	0	0	0	0	0	0	0	0	4	0	0	0	0	0	0	No blast hit
OTU_1508	0	0	0	0	0	0	0	0	0	0	0	0	0	0	0	0	0	0	0	0	0	0	0	0	0	0	0	0	0	0	0	0	0	0	0	0	0	0	0	4	0	0	0	0	0	k__Fungi;p__;c__;o__;f__;g__;s__
OTU_1509	0	0	0	0	0	0	0	5	0	0	0	0	0	0	0	0	0	0	0	0	0	0	0	0	0	0	0	0	0	0	0	0	0	0	0	0	0	0	0	0	0	0	0	0	0	k__Fungi;p__Basidiomycota;c__Agaricomycetes;o__Agaricales;f__Psathyrellaceae;g__Coprinopsis;s__Coprinopsis_xenobia
OTU_1510	1	0	1	3	0	0	2	0	0	0	0	0	0	0	0	4	0	0	0	1	0	0	0	0	0	0	0	0	0	0	0	0	0	1	0	0	0	0	0	0	0	0	0	0	0	k__Fungi;p__;c__;o__;f__;g__;s__
OTU_1511	178	83	40	260	298	264	165	302	78	320	65	207	221	81	150	165	159	270	239	280	200	161	120	103	242	446	323	258	242	487	218	95	428	210	125	273	386	39	259	771	1820	669	413	341	253	k__Fungi;p__;c__;o__;f__;g__;s__
OTU_1512	0	0	0	0	1	0	0	0	0	0	0	0	0	0	0	0	0	0	0	0	0	0	0	0	0	0	0	0	0	0	4	1	0	0	0	0	0	0	0	0	0	0	3	0	0	k__Fungi;p__;c__;o__;f__;g__;s__
OTU_1513	0	0	0	0	2	0	9	0	0	0	0	0	0	0	0	0	0	0	0	0	0	0	0	0	0	0	0	0	0	0	0	0	0	0	0	0	0	0	4	0	0	0	0	0	0	k__Fungi;p__;c__;o__;f__;g__;s__
OTU_1514	0	0	0	0	0	0	0	0	0	0	0	0	0	0	0	0	0	0	0	0	0	0	0	0	0	0	0	0	0	0	0	0	0	0	0	0	0	0	0	0	5	0	0	0	0	No blast hit
OTU_1515	0	0	0	0	0	0	0	0	0	0	0	0	0	0	0	0	0	4	0	0	0	0	0	0	0	0	0	0	0	0	0	0	0	0	0	0	0	0	0	0	0	0	0	0	0	k__Fungi;p__;c__;o__;f__;g__;s__
OTU_1516	0	0	0	0	0	0	0	0	2	0	0	0	0	0	0	0	0	0	0	0	0	0	0	0	0	0	0	0	0	0	0	0	0	0	0	0	0	0	4	0	0	4	0	4	0	k__Fungi;p__Ascomycota;c__;o__;f__;g__;s__
OTU_1517	0	0	0	3	0	0	0	0	0	0	0	0	0	0	0	0	0	0	0	0	0	0	0	0	0	0	0	0	0	0	0	0	0	0	0	0	0	12	0	0	0	0	0	0	0	k__Fungi;p__;c__;o__;f__;g__;s__
OTU_1518	3	9	27	10	1	0	1	7	139	15	1	7	1	0	67	14	4	1	1	6	12	6	3	54	24	15	1	0	0	1	6	10	1	1	1	1	6	71	6	6	1	0	3	0	33	k__Fungi;p__;c__;o__;f__;g__;s__
OTU_1519	0	0	0	0	0	0	0	0	0	0	0	0	0	0	0	0	0	0	0	0	0	0	0	0	0	0	0	0	0	0	0	12	0	0	0	0	0	0	0	0	0	0	0	0	0	k__Fungi;p__;c__;o__;f__;g__;s__
OTU_1520	0	0	0	3	2	0	0	0	0	0	0	0	0	0	0	0	0	0	0	0	0	0	0	0	0	0	0	0	0	0	0	0	0	0	0	0	0	0	0	0	0	0	0	0	0	k__Fungi;p__;c__;o__;f__;g__;s__
OTU_1521	0	0	0	0	0	0	0	0	0	0	0	0	0	0	0	0	0	0	0	0	0	0	0	0	0	0	2	0	0	0	0	0	0	0	0	0	0	0	0	0	0	0	0	0	3	k__Fungi;p__Basidiomycota;c__;o__;f__;g__;s__
OTU_1522	0	0	0	0	0	0	0	0	0	0	0	0	0	0	0	0	0	0	0	0	0	0	0	0	0	0	0	0	0	0	0	0	0	1	0	0	0	0	0	0	0	0	0	0	7	k__Fungi;p__;c__;o__;f__;g__;s__
OTU_1523	0	0	0	0	0	0	0	0	0	0	1	0	0	0	0	0	0	0	0	0	0	0	0	0	0	0	0	0	0	0	0	0	0	0	0	0	0	0	0	0	0	0	0	0	0	k__Fungi;p__Basidiomycota;c__Agaricomycetes;o__Auriculariales;f__Exidiaceae;g__Heterochaete;s__
OTU_1524	32	27	16	21	61	49	24	26	8	10	4	41	35	62	20	25	58	30	51	47	22	26	47	10	25	38	34	14	17	31	35	12	46	20	18	20	33	18	27	38	52	38	51	47	28	k__Fungi;p__;c__;o__;f__;g__;s__
OTU_1525	0	0	0	0	0	0	0	0	0	0	0	0	0	0	0	0	0	6	0	0	0	0	0	0	0	0	0	0	0	0	0	0	0	0	0	0	1	0	0	0	0	0	0	0	0	k__Fungi;p__;c__;o__;f__;g__;s__
OTU_1526	0	0	0	0	0	0	0	0	0	0	0	0	0	0	0	0	0	0	0	0	0	0	0	0	0	0	0	0	0	0	0	16	0	0	0	0	0	0	0	0	0	0	0	0	0	k__Fungi;p__;c__;o__;f__;g__;s__
OTU_1527	0	0	0	0	0	0	0	0	0	0	0	0	0	0	0	0	0	0	0	0	9	0	0	0	0	0	0	0	0	0	0	0	0	0	0	0	0	0	0	0	0	0	0	0	0	k__Fungi;p__;c__;o__;f__;g__;s__
OTU_1528	2	0	0	0	0	0	1	0	0	1	0	0	0	0	0	0	0	0	0	0	0	0	0	0	0	0	0	0	0	0	0	0	0	0	0	0	0	0	0	0	0	0	0	0	0	No blast hit
OTU_1529	0	0	0	0	0	0	0	0	0	0	0	0	0	0	0	0	0	0	0	0	0	0	0	0	0	0	0	0	0	0	0	0	0	0	0	0	0	0	0	0	0	0	3	0	0	k__Fungi;p__;c__;o__;f__;g__;s__
OTU_1530	7	0	0	0	0	0	0	0	0	0	0	0	0	0	0	0	0	0	0	0	0	0	0	0	0	0	0	0	0	0	0	0	0	0	0	0	0	0	0	0	0	0	0	0	0	No blast hit
OTU_1531	0	0	0	0	0	0	0	0	0	0	0	0	0	0	0	0	0	0	0	0	0	0	0	0	0	0	0	0	0	0	0	19	0	0	0	0	0	0	0	0	0	0	0	0	0	k__Fungi;p__Ascomycota;c__Saccharomycetes;o__Saccharomycetales;f__Debaryomycetaceae;g__Lodderomyces;s__Lodderomyces_elongisporus
OTU_1532	0	0	0	0	0	0	0	0	0	0	0	0	0	0	0	0	0	0	0	0	0	0	0	0	0	0	0	0	0	0	0	0	0	0	0	0	0	0	8	0	0	0	0	0	0	k__Fungi;p__;c__;o__;f__;g__;s__
OTU_1533	0	0	0	0	0	0	0	2	0	0	0	0	0	0	0	0	0	0	0	0	0	0	0	0	0	3	0	0	0	0	0	0	0	0	0	0	0	0	0	0	0	0	0	0	0	k__Fungi;p__;c__;o__;f__;g__;s__
OTU_1534	0	0	0	0	0	0	0	0	0	0	0	0	0	0	4	0	0	0	0	0	0	0	0	0	0	0	0	0	0	0	0	0	0	0	0	0	0	0	0	0	0	0	0	0	0	k__Fungi;p__Ascomycota;c__Dothideomycetes;o__Mytilinidales;f__Kirschsteiniotheliaceae;g__Kirschsteiniothelia;s__Kirschsteiniothelia_thujina
OTU_1535	0	0	0	0	0	0	1	0	0	0	0	0	0	0	0	0	2	0	0	0	0	0	0	0	0	0	0	0	0	0	0	0	0	2	0	0	2	0	0	0	0	0	0	0	0	k__Fungi;p__;c__;o__;f__;g__;s__
OTU_1536	0	0	0	0	0	0	0	0	0	0	0	0	0	0	0	0	0	0	0	0	0	0	0	0	0	0	0	0	0	0	0	5	0	0	0	0	0	0	0	0	0	0	0	0	0	k__Fungi;p__Basidiomycota;c__Tremellomycetes;o__Tremellales;f__Tremellaceae;g__Tremella;s__
OTU_1537	0	0	0	0	0	0	0	0	0	0	0	0	0	0	0	0	0	1	0	0	0	0	0	0	0	0	0	0	0	0	1	0	0	0	0	0	0	0	0	0	1	0	0	0	0	k__Fungi;p__;c__;o__;f__;g__;s__
OTU_1538	0	0	0	18	0	0	0	0	0	0	0	0	0	0	0	0	0	0	0	0	0	0	0	0	0	0	0	0	0	0	0	0	0	0	0	0	0	0	0	15	0	10	0	0	0	k__Fungi;p__;c__;o__;f__;g__;s__
OTU_1539	0	0	0	0	0	0	0	0	0	0	0	0	0	0	0	0	0	0	0	0	0	0	0	0	0	0	0	0	0	0	0	3	0	0	0	0	0	0	0	0	0	0	0	0	0	k__Fungi;p__Basidiomycota;c__Tremellomycetes;o__Trichosporonales;f__Trichosporonaceae;g__Cutaneotrichosporon;s__Cutaneotrichosporon_curvatus
OTU_1540	0	0	0	0	0	0	0	0	0	0	0	0	0	0	0	0	0	0	0	0	0	0	0	0	0	0	0	2	0	0	0	4	0	0	0	0	0	0	7	0	0	2	0	0	0	k__Fungi;p__Basidiomycota;c__Geminibasidiomycetes;o__Geminibasidiales;f__Geminibasidiaceae;g__Geminibasidium;s__
OTU_1541	0	0	0	0	0	0	0	0	3	1	0	0	0	6	0	0	0	0	0	0	0	0	0	0	0	0	0	0	0	0	0	0	0	0	0	0	0	0	0	0	0	0	0	0	0	k__Fungi;p__Basidiomycota;c__Tremellomycetes;o__Filobasidiales;f__Filobasidiaceae;g__Filobasidium;s__
OTU_1542	0	0	0	0	3	0	2	0	0	0	0	0	2	3	1	0	1	0	3	0	0	1	0	0	0	0	0	0	0	0	0	0	0	2	0	0	0	0	0	0	0	0	0	0	0	k__Fungi;p__;c__;o__;f__;g__;s__
OTU_1543	0	0	0	0	0	0	0	0	0	0	0	0	0	0	0	0	0	0	0	0	3	0	0	0	0	0	0	0	0	0	0	0	0	0	0	0	0	0	0	0	0	0	0	0	0	k__Fungi;p__Zoopagomycota;c__Zoopagomycetes;o__Zoopagales;f__Piptocephalidaceae;g__Syncephalis;s__
OTU_1544	0	0	0	0	0	0	0	0	0	0	0	0	0	0	0	0	0	0	0	3	0	0	0	0	0	0	0	0	0	0	10	0	0	0	0	0	0	0	0	0	0	0	0	0	0	k__Fungi;p__;c__;o__;f__;g__;s__
OTU_1545	0	0	0	0	0	0	0	0	0	0	0	0	0	0	0	0	0	0	0	0	0	0	0	0	0	0	0	0	0	0	0	0	0	0	3	0	0	0	0	0	0	0	0	0	0	k__Fungi;p__;c__;o__;f__;g__;s__
OTU_1546	5	1	0	6	0	1	4	2	1	4	3	1	1	0	1	8	0	4	4	0	9	0	13	20	3	0	0	0	0	0	3	3	0	21	4	0	2	0	0	2	9	0	0	4	6	k__Fungi;p__;c__;o__;f__;g__;s__
OTU_1547	0	0	0	0	0	0	0	0	0	0	0	0	0	0	0	0	0	0	0	0	0	0	0	0	0	0	0	0	0	0	0	0	0	0	0	0	0	0	0	0	0	3	0	0	0	k__Fungi;p__Ascomycota;c__Saccharomycetes;o__Saccharomycetales;f__Pichiaceae;g__Dekkera;s__Dekkera_bruxellensis
OTU_1548	0	0	0	0	0	0	0	0	0	0	0	0	0	0	0	0	0	0	0	0	0	0	0	0	0	0	0	0	0	0	0	0	0	0	0	0	0	0	4	0	0	0	0	0	0	k__Fungi;p__Ascomycota;c__;o__;f__;g__;s__
OTU_1549	0	0	0	0	0	0	0	0	0	0	0	0	0	0	0	0	0	0	0	0	0	0	0	0	0	0	0	0	0	0	0	5	0	0	0	0	0	0	0	0	0	0	0	0	0	k__Fungi;p__Glomeromycota;c__Glomeromycetes;o__Glomerales;f__;g__;s__
OTU_1550	0	0	0	0	0	0	0	0	0	0	0	0	0	0	0	0	0	0	0	0	0	0	0	0	0	0	0	0	0	0	0	0	0	0	0	0	0	0	0	0	0	0	0	0	3	k__Fungi;p__;c__;o__;f__;g__;s__
OTU_1551	0	0	0	0	0	0	0	0	0	0	0	0	0	0	1	0	1	0	0	0	0	0	0	1	0	0	0	0	0	0	0	0	0	0	0	0	0	0	7	0	0	0	0	0	0	k__Fungi;p__Ascomycota;c__Dothideomycetes;o__Pleosporales;f__Sporormiaceae;g__Preussia;s__Preussia_funiculata
OTU_1552	0	0	0	0	0	0	0	0	0	0	0	0	0	0	0	0	0	0	0	0	3	0	0	0	0	0	0	0	0	0	0	0	0	0	0	0	0	0	0	0	0	0	0	0	0	k__Fungi;p__Ascomycota;c__;o__;f__;g__;s__
OTU_1553	0	0	0	0	0	0	0	0	0	0	0	0	0	0	0	0	0	0	0	0	0	0	0	0	0	0	0	7	0	0	0	0	0	0	0	0	0	0	0	0	0	0	0	0	0	k__Fungi;p__Ascomycota;c__Sordariomycetes;o__Hypocreales;f__Hypocreales_fam_Incertae_sedis;g__Sarocladium;s__Sarocladium_kiliense
OTU_1554	0	0	0	0	2	0	0	0	0	0	0	0	0	0	0	0	0	0	0	0	4	0	0	0	0	0	0	0	0	0	0	2	0	0	0	0	0	0	0	0	0	0	0	0	0	k__Fungi;p__Basidiomycota;c__Tremellomycetes;o__Filobasidiales;f__Filobasidiaceae;g__Filobasidium;s__
OTU_1555	0	0	0	0	0	0	0	0	0	7	0	0	0	0	0	0	0	0	0	0	0	0	0	0	0	0	0	0	0	0	0	0	0	0	0	0	0	0	0	0	0	0	0	0	0	k__Fungi;p__;c__;o__;f__;g__;s__
OTU_1556	0	0	1	0	0	0	0	0	0	0	0	0	0	0	0	0	0	0	0	0	4	0	0	0	0	0	0	0	0	0	0	0	0	0	0	0	0	0	0	0	0	0	0	0	0	k__Fungi;p__Ascomycota;c__Leotiomycetes;o__;f__;g__;s__
OTU_1557	0	0	0	0	0	0	0	0	0	0	0	0	0	0	0	0	0	0	0	0	0	0	0	0	0	0	0	0	0	0	0	4	0	0	0	0	0	0	0	0	0	0	0	0	0	k__Fungi;p__Chytridiomycota;c__;o__;f__;g__;s__
OTU_1558	0	0	0	0	0	0	0	0	0	0	0	0	0	0	0	0	0	0	0	0	0	0	0	0	0	0	0	0	0	0	0	0	0	2	0	0	0	0	4	0	1	0	0	0	0	No blast hit
OTU_1559	0	0	0	0	0	0	0	0	0	0	0	0	0	0	0	0	0	0	0	0	4	0	0	0	0	0	0	0	0	0	0	0	0	0	0	0	0	0	6	0	0	2	0	0	0	k__Fungi;p__Ascomycota;c__Dothideomycetes;o__Pleosporales;f__Pleosporaceae;g__Alternaria;s__
OTU_1560	61	99	21	242	13	11	50	161	93	347	101	11	6	8	12	67	134	16	34	22	14	8	25	59	32	7	11	15	42	49	30	54	7	51	27	23	13	1	15	8	15	6	6	9	19	k__Fungi;p__Ascomycota;c__Sordariomycetes;o__Hypocreales;f__Nectriaceae;g__;s__
OTU_1561	0	0	0	0	0	0	0	0	0	0	0	0	4	0	0	1	0	0	0	0	0	0	0	0	0	0	0	0	0	0	0	0	0	0	0	1	0	0	2	0	0	0	0	0	0	k__Fungi;p__;c__;o__;f__;g__;s__
OTU_1562	0	0	0	2	1	0	0	0	0	152	0	0	0	0	0	1	0	0	2	0	4	0	16	7	0	4	0	0	0	0	0	4	0	0	0	0	20	0	0	0	0	0	0	0	1	k__Fungi;p__;c__;o__;f__;g__;s__
OTU_1563	0	0	0	0	0	0	0	0	0	3	0	0	0	0	0	0	0	0	0	0	0	0	0	0	0	0	0	0	0	0	0	8	0	0	0	0	0	0	2	0	0	3	0	0	0	k__Fungi;p__Basidiomycota;c__Agaricomycetes;o__Agaricales;f__Psathyrellaceae;g__Coprinopsis;s__Coprinopsis_cinerea
OTU_1564	0	0	0	0	2	0	0	0	0	0	0	0	0	1	1	0	0	0	0	3	0	0	5	0	0	0	0	0	0	0	0	0	2	0	0	4	0	0	0	0	2	1	6	0	0	k__Fungi;p__Ascomycota;c__Sordariomycetes;o__Hypocreales;f__Clavicipitaceae;g__Collarina;s__Collarina_aurantiaca
OTU_1565	0	0	0	0	0	0	0	0	0	0	0	0	0	0	0	0	0	0	0	0	0	0	0	0	0	0	0	0	0	0	0	0	0	7	0	0	0	0	0	0	0	0	0	0	0	k__Fungi;p__Ascomycota;c__Sordariomycetes;o__Hypocreales;f__Cordycipitaceae;g__Simplicillium;s__Simplicillium_lanosoniveum
OTU_1566	0	0	0	0	0	0	0	0	0	0	0	0	0	0	0	0	0	0	0	0	0	0	0	0	0	0	0	0	0	0	0	0	0	0	0	0	0	4	0	0	0	0	0	0	0	k__Fungi;p__Ascomycota;c__Dothideomycetes;o__Pleosporales;f__Didymellaceae;g__;s__
OTU_1567	0	0	0	0	0	0	0	0	0	0	0	0	0	0	0	0	0	0	0	0	0	0	0	0	0	0	0	0	0	0	0	0	0	0	0	0	0	0	6	0	0	4	0	0	0	k__Fungi;p__Ascomycota;c__Dothideomycetes;o__Pleosporales;f__Sporormiaceae;g__;s__
OTU_1568	0	0	0	4	0	0	1	0	0	0	0	0	0	0	0	0	0	0	0	0	0	0	0	0	0	0	0	0	0	0	1	0	0	0	1	0	0	1	0	0	0	0	0	0	0	k__Fungi;p__;c__;o__;f__;g__;s__
OTU_1569	0	0	5	8	1	0	0	0	1	21	8	0	0	0	7	59	0	0	2	0	0	0	4	6	12	10	0	0	0	2	0	0	0	6	0	0	0	9	0	0	0	0	1	1	2	k__Fungi;p__;c__;o__;f__;g__;s__
OTU_1570	0	0	0	0	0	0	0	0	0	0	0	0	0	0	0	0	0	0	5	7	0	0	0	3	0	0	0	0	0	0	2	0	0	0	0	0	0	0	0	0	0	0	0	0	0	k__Fungi;p__Basidiomycota;c__;o__;f__;g__;s__
OTU_1571	0	0	0	0	0	0	0	0	0	0	0	0	0	0	0	0	0	0	0	0	0	0	0	0	0	0	0	0	0	0	0	11	0	0	0	0	0	0	0	1	0	0	0	0	0	k__Fungi;p__Ascomycota;c__Eurotiomycetes;o__Eurotiales;f__Aspergillaceae;g__Penicillium;s__
OTU_1572	0	0	0	0	0	0	0	0	0	0	0	0	0	0	0	0	0	0	0	0	0	0	0	0	0	0	0	10	0	0	0	0	0	0	0	0	2	0	0	0	1	0	0	0	0	k__Fungi;p__;c__;o__;f__;g__;s__
OTU_1573	0	0	0	0	0	0	0	0	0	0	0	0	0	0	0	0	13	0	0	0	0	0	0	0	1	0	0	0	0	0	0	0	0	0	0	0	0	0	0	0	0	0	0	0	0	k__Fungi;p__;c__;o__;f__;g__;s__
OTU_1574	0	0	0	0	0	0	2	0	0	0	0	0	0	0	0	3	0	0	0	0	0	0	0	0	0	0	0	0	0	0	0	0	0	6	0	0	0	0	0	0	0	0	0	1	0	k__Fungi;p__;c__;o__;f__;g__;s__
OTU_1575	0	0	0	0	0	0	3	0	0	0	0	0	0	0	0	0	0	0	0	0	0	0	0	0	0	0	0	1	0	0	0	0	0	0	0	0	0	0	0	0	1	0	0	0	0	k__Fungi;p__;c__;o__;f__;g__;s__
OTU_1576	0	0	0	0	0	0	0	0	0	0	0	0	0	0	0	0	0	3	0	0	0	1	0	0	0	0	0	0	0	0	2	0	1	0	0	0	0	0	0	0	0	0	0	0	0	k__Fungi;p__;c__;o__;f__;g__;s__
OTU_1577	0	0	0	0	0	0	0	0	0	0	0	0	0	0	0	0	0	0	0	0	0	0	0	0	0	0	0	0	0	0	0	0	0	0	0	0	0	0	2	0	0	1	0	0	0	k__Fungi;p__Ascomycota;c__Dothideomycetes;o__Venturiales;f__Venturiaceae;g__;s__
OTU_1578	0	0	0	0	0	0	0	0	0	0	0	0	0	0	0	0	0	0	0	0	0	0	0	0	0	0	0	0	4	0	0	0	0	0	0	0	0	0	0	0	0	0	2	0	0	k__Fungi;p__;c__;o__;f__;g__;s__
OTU_1579	0	0	0	0	0	0	0	0	0	0	0	0	0	0	0	0	0	0	0	0	0	0	0	0	0	0	0	0	0	0	0	0	0	0	0	0	0	0	0	0	0	0	1	3	0	k__Fungi;p__;c__;o__;f__;g__;s__
OTU_1580	0	0	0	0	0	0	0	0	0	2	0	0	0	0	0	0	0	0	0	0	0	0	0	0	0	0	0	0	0	0	0	0	0	0	0	0	0	0	0	0	0	0	0	0	0	k__Fungi;p__Basidiomycota;c__Tremellomycetes;o__;f__;g__;s__
OTU_1581	0	0	0	0	0	0	0	0	0	0	0	0	1	0	0	0	0	0	0	0	1	0	2	0	0	0	0	0	0	0	0	0	0	0	0	0	0	0	0	0	0	0	0	0	0	k__Fungi;p__;c__;o__;f__;g__;s__
OTU_1582	0	0	0	0	0	0	0	0	0	0	0	0	0	0	0	0	0	0	0	0	4	0	0	0	0	0	0	0	0	0	0	0	0	0	0	0	0	0	0	0	0	0	0	0	0	k__Fungi;p__;c__;o__;f__;g__;s__
OTU_1583	0	0	0	0	0	0	0	0	0	0	0	0	0	0	0	0	0	0	0	0	0	0	0	1	0	0	0	0	0	0	0	0	0	0	0	0	0	11	0	0	0	0	0	0	0	k__Fungi;p__;c__;o__;f__;g__;s__
OTU_1584	0	0	0	0	0	0	0	2	0	0	0	0	0	0	0	0	0	0	0	0	0	0	0	0	0	0	0	0	0	0	0	16	0	0	0	0	0	0	0	0	0	0	0	0	0	k__Fungi;p__Ascomycota;c__Eurotiomycetes;o__Eurotiales;f__Aspergillaceae;g__Monascus;s__Monascus_purpureus
OTU_1585	0	3	0	0	0	0	0	0	0	0	0	0	0	0	0	0	0	0	0	0	0	3	0	0	0	0	0	0	0	2	0	0	0	0	0	0	0	0	0	0	5	0	0	0	0	k__Fungi;p__Mortierellomycota;c__Mortierellomycetes;o__Mortierellales;f__Mortierellaceae;g__Mortierella;s__
OTU_1586	0	0	0	0	0	0	0	0	0	0	0	0	0	0	0	0	0	0	0	0	0	0	0	0	0	0	0	0	0	0	0	9	0	0	0	0	0	0	0	0	0	0	0	0	0	k__Fungi;p__Ascomycota;c__Orbiliomycetes;o__Orbiliales;f__Orbiliaceae;g__Dactylellina;s__Dactylellina_haptotyla
OTU_1587	0	0	0	0	0	0	0	0	0	0	0	0	0	0	3	0	0	0	0	0	0	0	0	0	0	0	0	0	0	0	0	0	0	0	0	0	0	0	0	0	0	0	0	0	0	k__Fungi;p__;c__;o__;f__;g__;s__
OTU_1588	0	0	0	0	0	0	0	0	0	0	0	0	0	0	0	0	0	0	0	0	1	0	0	8	4	0	0	0	0	0	1	0	0	0	0	0	0	0	0	0	0	0	0	0	0	No blast hit
OTU_1589	19	8	13	0	0	8	1	1	0	0	0	9	11	4	7	0	0	0	0	5	4	1	4	3	12	0	7	2	3	3	6	1	10	5	2	0	0	5	0	0	0	390	0	12	0	k__Fungi;p__Ascomycota;c__Dothideomycetes;o__Pleosporales;f__Pleosporaceae;g__Ulocladium;s__Ulocladium_dauci
OTU_1590	0	7	0	0	0	0	0	0	0	0	0	0	0	0	0	0	0	0	0	0	0	0	0	0	0	0	0	0	0	0	0	0	0	0	0	0	0	0	2	0	0	0	0	0	0	No blast hit
OTU_1591	0	0	0	0	0	0	0	0	0	0	0	0	0	0	0	0	0	0	0	0	0	0	0	0	0	0	0	5	0	0	0	0	0	0	0	0	0	0	4	0	0	1	5	7	0	k__Fungi;p__;c__;o__;f__;g__;s__
OTU_1592	0	0	0	0	0	0	0	0	0	0	0	0	0	0	0	0	6	0	0	0	0	0	0	0	0	0	0	0	0	0	0	0	0	0	0	0	0	0	0	0	0	0	0	0	0	k__Fungi;p__Blastocladiomycota;c__Blastocladiomycetes;o__GS15;f__;g__;s__
OTU_1593	0	4	0	8	2	2	5	1	1	6	0	0	6	5	0	9	16	4	29	0	5	8	3	0	0	0	1	13	12	7	0	3	0	0	2	1	14	0	4	0	2	7	0	3	3	k__Fungi;p__Mortierellomycota;c__Mortierellomycetes;o__Mortierellales;f__Mortierellaceae;g__Mortierella;s__
OTU_1594	0	0	0	0	0	0	0	0	0	0	0	0	1	0	0	0	0	0	0	0	0	0	0	0	0	0	0	0	0	0	0	0	0	0	0	0	0	0	0	0	0	0	1	0	0	k__Fungi;p__;c__;o__;f__;g__;s__
OTU_1595	0	0	0	0	0	0	0	0	0	0	0	0	0	0	0	0	0	0	0	0	0	0	0	0	0	0	0	0	0	0	0	16	0	0	0	0	0	0	0	0	0	0	0	0	0	k__Fungi;p__Ascomycota;c__Archaeorhizomycetes;o__Archaeorhizomycetales;f__Archaeorhizomycetaceae;g__Archaeorhizomyces;s__
OTU_1596	0	0	0	0	0	0	1	0	0	0	0	0	0	0	0	1	0	1	1	0	0	0	0	0	0	0	0	0	0	0	0	0	0	4	0	0	0	0	0	0	0	3	0	0	0	k__Fungi;p__;c__;o__;f__;g__;s__
OTU_1597	0	0	0	0	3	0	0	0	0	0	0	0	0	0	0	0	0	0	0	0	0	0	0	0	0	0	0	0	0	0	0	0	0	0	0	0	0	0	0	0	0	0	0	0	0	k__Fungi;p__;c__;o__;f__;g__;s__
OTU_1598	0	0	0	0	0	0	0	0	0	0	0	0	0	0	0	0	0	0	0	0	0	0	0	0	0	4	0	0	0	0	0	0	0	0	0	0	0	0	0	0	0	0	0	0	0	No blast hit
OTU_1599	0	0	0	0	0	0	0	0	0	0	0	0	0	0	2	0	0	0	0	0	0	0	0	0	0	0	0	0	0	0	0	0	0	0	0	0	0	0	0	0	0	0	4	0	0	k__Fungi;p__Ascomycota;c__Sordariomycetes;o__Hypocreales;f__;g__;s__
OTU_1600	6	5	12	10	39	24	15	36	1	25	3	12	1	25	1	0	6	45	8	0	24	18	20	9	38	36	25	18	62	9	0	18	4	2	0	57	104	5	6	0	4	23	2	17	2	k__Fungi;p__Ascomycota;c__;o__;f__;g__;s__
OTU_1601	0	0	0	0	0	0	0	0	0	0	0	0	0	0	0	0	0	0	0	0	0	0	0	0	0	0	0	0	0	0	0	0	0	0	0	0	0	0	6	0	0	0	0	0	0	k__Fungi;p__;c__;o__;f__;g__;s__
OTU_1602	1	0	0	0	0	1	0	0	29	20	0	0	0	0	1	3	1	1	0	3	1	0	0	1	1	0	0	0	0	0	0	0	0	0	1	0	2	0	0	0	0	0	0	0	0	k__Fungi;p__Basidiomycota;c__Tremellomycetes;o__Tremellales;f__Bulleribasidiaceae;g__Vishniacozyma;s__Vishniacozyma_victoriae
OTU_1603	0	0	0	0	0	0	0	0	0	0	0	0	0	0	0	0	0	0	0	0	0	0	0	0	0	0	0	0	0	0	0	5	0	0	0	0	0	0	0	0	0	0	0	0	0	k__Fungi;p__;c__;o__;f__;g__;s__
OTU_1604	4	0	0	0	0	0	0	0	5	0	0	1	0	0	0	1	0	0	6	2	0	0	0	6	0	0	0	0	0	0	0	3	0	0	0	0	1	0	0	0	0	0	0	0	2	k__Fungi;p__Chytridiomycota;c__Chytridiomycetes;o__Chytridiales;f__Chytridiaceae;g__Phlyctochytrium;s__Phlyctochytrium_africanum
OTU_1605	1	0	0	0	0	0	0	0	0	0	0	0	0	0	0	0	0	0	0	0	0	0	0	0	0	0	0	5	0	2	0	0	0	0	0	0	2	0	0	0	0	0	0	0	0	k__Fungi;p__;c__;o__;f__;g__;s__
OTU_1606	0	0	0	0	0	0	0	0	0	0	0	0	0	0	0	0	56	0	0	0	0	0	0	2	0	0	0	0	0	0	0	66	0	0	0	0	0	0	0	0	0	0	0	0	0	k__Fungi;p__;c__;o__;f__;g__;s__
OTU_1607	2	0	0	0	0	0	0	0	0	0	0	0	0	0	0	0	0	0	2	0	0	0	0	0	0	0	0	0	0	0	0	0	0	0	0	0	0	0	0	0	0	0	0	0	0	k__Fungi;p__;c__;o__;f__;g__;s__
OTU_1608	0	0	0	0	0	0	0	0	0	0	0	0	2	0	0	0	0	0	0	0	0	0	0	0	0	0	0	0	0	0	0	3	0	0	0	0	0	0	0	0	0	0	4	0	0	k__Fungi;p__Ascomycota;c__Saccharomycetes;o__Saccharomycetales;f__Saccharomycetaceae;g__;s__
OTU_1609	0	0	0	0	0	0	0	0	0	0	0	0	0	0	0	0	0	0	0	0	0	0	0	0	0	0	0	0	0	0	0	0	9	0	0	0	0	0	0	0	0	0	0	0	0	k__Fungi;p__;c__;o__;f__;g__;s__
OTU_1610	202	111	153	243	174	86	154	216	37	216	19	60	121	56	72	312	216	173	355	88	117	146	117	113	57	82	118	52	145	89	117	83	301	330	66	153	433	29	111	35	89	79	56	155	106	k__Fungi;p__Mortierellomycota;c__Mortierellomycetes;o__Mortierellales;f__Mortierellaceae;g__Mortierella;s__
OTU_1611	0	0	0	0	0	0	0	0	0	0	1	0	0	0	1	0	0	0	0	0	0	0	0	0	0	0	0	0	0	0	0	0	0	0	0	0	0	1	0	0	0	0	2	0	0	k__Fungi;p__Ascomycota;c__Saccharomycetes;o__Saccharomycetales;f__Saccharomycetales_fam_Incertae_sedis;g__Candida;s__Candida_alocasiicola
OTU_1612	0	0	0	0	0	0	0	0	0	0	0	0	0	0	0	0	0	0	0	0	0	0	0	0	0	0	0	0	0	0	0	10	0	0	0	0	0	0	0	0	0	0	0	0	0	k__Fungi;p__Basidiomycota;c__Agaricomycetes;o__Polyporales;f__Fomitopsidaceae;g__Postia;s__Postia_guttulata
OTU_1613	2	0	0	2	0	0	0	3	0	0	0	7	12	10	8	0	3	0	0	4	0	1	4	3	0	0	1	0	0	2	0	1	1	0	0	1	0	8	31	0	2	8	4	4	51	k__Fungi;p__;c__;o__;f__;g__;s__
OTU_1614	0	0	0	0	0	0	0	0	0	0	0	0	0	0	0	0	0	0	0	0	0	0	0	0	0	0	0	0	0	0	0	0	8	0	0	0	0	0	0	0	0	0	0	0	0	No blast hit
OTU_1615	0	0	0	0	0	0	0	0	0	0	0	0	0	0	0	0	0	0	0	0	0	0	0	0	0	0	0	0	0	0	0	0	0	0	0	0	2	0	0	0	0	0	0	0	3	k__Fungi;p__;c__;o__;f__;g__;s__
OTU_1616	0	0	0	0	0	0	0	0	0	0	0	0	0	0	0	0	0	0	0	0	0	0	0	0	0	0	0	0	0	0	0	3	0	0	0	0	0	0	0	0	0	0	0	0	0	k__Fungi;p__;c__;o__;f__;g__;s__
OTU_1617	4	0	0	0	0	0	0	0	0	0	1	0	0	0	0	0	0	0	0	0	0	0	0	0	0	0	0	0	0	0	0	0	0	0	0	0	0	0	0	0	0	0	0	0	0	k__Fungi;p__;c__;o__;f__;g__;s__
OTU_1618	0	0	0	0	0	0	0	0	0	0	0	0	0	0	2	0	0	0	0	0	0	0	0	0	0	0	0	0	0	0	0	8	0	0	0	0	0	0	0	0	0	0	0	0	0	k__Fungi;p__Ascomycota;c__Sordariomycetes;o__Hypocreales;f__Hypocreales_fam_Incertae_sedis;g__Acremonium;s__
OTU_1619	0	4	0	0	0	0	0	0	0	0	0	0	0	0	0	0	0	0	0	0	0	0	0	0	0	3	0	0	0	0	0	0	0	0	0	0	0	0	0	0	0	0	0	0	0	No blast hit
OTU_1620	0	0	0	0	0	0	0	0	0	0	0	0	0	0	0	0	0	0	0	0	0	0	0	0	0	0	0	0	0	0	0	0	0	0	0	0	0	0	0	0	0	0	0	0	12	k__Fungi;p__Mucoromycota;c__Mucoromycetes;o__Mucorales;f__Mucoraceae;g__Mucor;s__
OTU_1621	2	5	0	1	2	2	8	6	3	0	1	5	8	3	6	0	4	24	26	4	0	3	2	4	2	4	5	18	5	0	4	1	0	3	2	7	8	0	16	4	2	1	18	2	0	k__Fungi;p__;c__;o__;f__;g__;s__
OTU_1622	0	0	0	0	0	0	0	0	0	0	0	0	0	0	0	5	0	0	0	0	0	0	0	0	0	0	0	0	0	0	0	0	0	0	0	0	0	0	0	0	0	0	0	0	0	No blast hit
OTU_1623	0	0	0	0	0	0	0	0	0	0	0	0	0	0	0	0	0	2	1	2	0	0	0	0	0	0	0	0	0	0	0	0	0	0	0	0	0	0	0	0	0	0	0	0	0	k__Fungi;p__;c__;o__;f__;g__;s__
OTU_1624	0	0	0	0	0	0	0	0	0	0	0	0	0	1	0	0	0	0	0	0	0	0	0	0	0	0	0	0	0	0	0	8	0	0	0	0	0	0	0	0	0	0	0	0	0	k__Fungi;p__Basidiomycota;c__Tremellomycetes;o__Trichosporonales;f__Trichosporonaceae;g__Vanrija;s__Vanrija_fragicola
OTU_1625	0	0	0	0	0	0	0	0	0	0	0	0	11	0	0	0	0	0	0	0	0	0	0	0	0	0	0	0	0	0	0	0	0	0	0	0	0	0	0	0	0	0	0	0	0	k__Fungi;p__;c__;o__;f__;g__;s__
OTU_1626	0	0	0	0	0	0	0	0	0	0	0	3	0	0	0	0	0	0	0	0	0	0	0	0	0	0	0	0	0	0	0	0	0	0	0	0	0	0	0	0	0	0	0	0	0	k__Fungi;p__;c__;o__;f__;g__;s__
OTU_1627	0	0	0	0	0	0	0	0	0	0	0	0	0	0	0	0	0	3	0	0	0	0	0	0	0	0	0	0	0	0	0	0	0	0	0	0	0	0	0	0	0	1	0	0	0	k__Fungi;p__Basidiomycota;c__Tremellomycetes;o__Tremellales;f__Bulleribasidiaceae;g__Dioszegia;s__
OTU_1628	0	0	0	0	0	0	0	0	0	0	0	0	4	0	1	0	0	0	0	0	2	0	0	0	2	0	0	0	0	0	0	0	0	0	0	0	0	0	0	0	0	0	0	0	0	k__Fungi;p__;c__;o__;f__;g__;s__
OTU_1629	1	0	0	0	0	0	0	0	0	0	0	0	0	0	0	0	0	0	0	0	0	0	0	0	0	0	0	0	0	0	0	26	0	0	2	0	0	2	0	0	0	0	0	0	0	k__Fungi;p__Ascomycota;c__Eurotiomycetes;o__Eurotiales;f__Aspergillaceae;g__Aspergillus;s__Aspergillus_niger
OTU_1630	0	0	0	0	0	0	0	0	5	0	0	0	0	1	0	0	0	0	0	0	0	0	0	0	0	0	0	0	0	0	0	0	0	0	0	0	0	0	0	0	0	0	0	0	0	k__Fungi;p__Ascomycota;c__Eurotiomycetes;o__Eurotiales;f__Aspergillaceae;g__Aspergillus;s__Aspergillus_steynii
OTU_1631	0	0	0	4	0	0	0	0	1	0	0	0	0	0	0	0	0	0	0	0	8	0	0	0	0	0	0	0	0	0	0	2	0	0	0	3	0	0	0	0	0	0	0	0	0	k__Fungi;p__;c__;o__;f__;g__;s__
OTU_1632	2	0	0	0	6	0	4	0	0	0	0	1	2	0	0	3	1	0	3	3	3	0	0	6	4	1	0	0	1	0	1	0	1	4	2	0	3	0	0	1	0	1	0	0	0	k__Fungi;p__;c__;o__;f__;g__;s__
OTU_1633	3	0	0	0	0	0	0	0	0	0	0	0	0	0	0	0	0	0	0	0	0	0	0	0	0	0	0	0	0	0	0	0	0	0	0	0	0	0	0	0	0	0	0	0	0	k__Fungi;p__Rozellomycota;c__Microsporidea;o__Microsporidea_ord_Incertae_sedis;f__Glugeidae;g__Loma;s__Loma_morhua
OTU_1634	0	0	0	0	0	0	0	0	0	0	0	0	0	0	0	0	0	0	0	0	0	0	0	0	0	0	0	0	0	0	0	0	0	0	0	0	0	0	0	0	0	0	0	5	0	No blast hit
OTU_1635	0	0	0	0	0	0	0	0	0	0	0	0	0	0	0	0	0	0	0	0	0	5	0	0	0	0	0	0	0	0	0	0	0	0	0	0	0	0	2	0	0	0	0	0	0	k__Fungi;p__Ascomycota;c__Dothideomycetes;o__Dothideales;f__Dothideales_fam_Incertae_sedis;g__Lineolata;s__Lineolata_rhizophorae
OTU_1636	0	0	0	0	0	0	0	0	0	0	0	0	0	0	0	0	0	0	0	0	0	0	0	0	0	0	0	0	0	3	0	0	0	0	0	0	0	0	0	0	0	0	0	0	0	k__Fungi;p__Basidiomycota;c__;o__;f__;g__;s__
OTU_1637	0	0	0	0	0	0	0	0	0	0	0	0	0	0	0	0	0	0	0	0	0	0	0	0	0	0	0	0	0	0	0	0	0	0	0	0	3	0	0	0	0	0	0	0	0	k__Fungi;p__Ascomycota;c__Leotiomycetes;o__Helotiales;f__;g__;s__
OTU_1638	0	0	0	0	0	0	0	0	0	0	0	0	0	0	0	0	0	0	0	0	0	0	0	0	0	0	0	0	0	0	0	6	0	0	0	0	0	0	0	0	0	0	0	0	0	k__Fungi;p__Basidiomycota;c__Dacrymycetes;o__;f__;g__;s__
OTU_1639	0	0	0	1	0	0	0	0	0	0	0	0	0	0	0	0	0	1	0	0	0	0	0	0	0	0	0	0	0	0	0	0	0	0	4	0	0	0	0	0	0	0	0	0	0	k__Fungi;p__;c__;o__;f__;g__;s__
OTU_1640	0	0	0	0	0	0	0	7	0	0	0	0	0	0	0	0	0	0	0	0	0	0	0	0	0	0	0	0	0	0	0	0	0	0	0	0	0	0	0	0	0	0	0	0	0	k__Fungi;p__Basidiomycota;c__Microbotryomycetes;o__Sporidiobolales;f__Sporidiobolaceae;g__Rhodotorula;s__
OTU_1641	0	0	0	0	0	0	0	0	0	0	0	0	0	0	0	0	0	0	0	0	0	0	0	0	0	0	0	0	0	0	0	0	0	1	0	0	0	0	0	0	0	0	0	0	0	k__Fungi;p__;c__;o__;f__;g__;s__
OTU_1642	13	4	6	7	44	18	33	14	0	5	10	28	9	33	1	3	20	28	18	38	23	21	10	5	4	48	20	45	34	38	20	16	9	2	6	56	6	2	4	2	5	13	25	28	5	k__Fungi;p__;c__;o__;f__;g__;s__
OTU_1643	0	0	0	0	0	0	0	0	0	0	0	0	0	0	0	0	0	0	0	0	0	0	0	0	0	0	0	0	0	0	0	0	0	0	0	0	5	0	0	0	0	0	0	0	0	k__Fungi;p__;c__;o__;f__;g__;s__
OTU_1644	21	16	13	7	47	11	19	18	5	12	13	38	22	214	6	4	24	24	27	28	16	31	7	7	5	29	17	54	48	31	20	9	8	7	7	55	14	6	41	4	13	39	79	76	6	k__Fungi;p__;c__;o__;f__;g__;s__
OTU_1645	0	0	0	0	0	0	0	0	0	0	0	0	0	0	0	0	0	0	0	0	1	0	0	0	0	2	0	0	1	0	0	0	0	0	0	0	0	0	0	0	7	0	47	36	0	k__Fungi;p__;c__;o__;f__;g__;s__
OTU_1646	0	0	0	0	0	0	0	0	0	2	2	1	0	0	0	0	0	0	0	0	0	0	0	0	0	0	0	0	0	0	0	0	0	0	0	0	0	0	0	0	0	0	0	0	0	k__Fungi;p__;c__;o__;f__;g__;s__
OTU_1647	0	0	3	0	0	0	0	0	0	0	0	0	0	0	0	0	0	0	0	0	0	0	0	5	0	0	0	0	6	0	0	0	0	0	0	0	0	0	0	0	0	0	0	0	0	k__Fungi;p__;c__;o__;f__;g__;s__
OTU_1648	0	0	0	0	0	0	0	0	0	0	0	0	0	0	0	0	0	0	0	0	0	0	0	0	0	0	0	0	0	0	0	0	0	0	0	0	0	0	0	0	0	8	0	0	0	k__Fungi;p__;c__;o__;f__;g__;s__
OTU_1649	0	0	0	0	0	0	0	0	0	0	4	3	2	3	2	0	0	0	0	0	0	0	0	0	0	0	0	0	0	0	0	0	0	0	0	0	0	0	0	0	0	0	0	0	0	k__Fungi;p__;c__;o__;f__;g__;s__
OTU_1650	0	0	0	0	0	0	0	0	0	0	3	0	2	0	2	0	0	0	0	0	0	0	0	0	0	0	0	0	0	0	0	0	0	0	0	0	0	0	0	0	0	0	1	1	1	k__Fungi;p__Ascomycota;c__Leotiomycetes;o__Rhytismatales;f__Rhytismataceae;g__Lophodermium;s__
OTU_1651	0	0	0	0	0	0	0	0	0	0	0	0	0	0	0	0	0	0	0	0	0	0	4	0	0	0	0	0	0	0	0	0	1	0	0	0	0	0	0	0	0	0	0	0	1	k__Fungi;p__;c__;o__;f__;g__;s__
OTU_1652	3	0	0	1	0	2	10	1	2	0	0	22	2	8	0	1	1	9	0	0	13	0	4	0	1	1	2	0	10	2	1	0	0	0	2	3	7	0	11	1	25	2	0	14	0	k__Fungi;p__;c__;o__;f__;g__;s__
OTU_1653	0	0	0	0	0	0	0	0	0	0	0	0	0	0	0	0	0	0	0	0	0	0	0	0	0	0	0	0	0	0	0	12	0	0	0	0	0	0	0	0	0	0	0	0	0	k__Fungi;p__Ascomycota;c__Dothideomycetes;o__Pleosporales;f__Leptosphaeriaceae;g__Plenodomus;s__Plenodomus_biglobosus
OTU_1654	0	0	0	0	0	1	0	0	0	0	0	0	0	0	0	0	0	0	0	0	0	0	0	0	0	0	0	0	0	0	0	0	0	0	0	5	0	0	0	0	0	0	4	0	0	k__Fungi;p__;c__;o__;f__;g__;s__
OTU_1655	0	0	0	0	0	0	0	0	0	0	0	0	0	0	0	0	4	0	0	0	0	0	0	0	0	0	0	0	0	0	0	0	1	2	5	0	0	0	4	0	0	0	0	0	0	k__Fungi;p__Basidiomycota;c__Agaricomycetes;o__Agaricales;f__Pluteaceae;g__Volvariella;s__Volvariella_volvacea
OTU_1656	2	6	0	9	3	0	18	2	3	8	4	17	12	22	5	12	4	16	7	6	13	11	44	8	5	4	9	22	19	14	7	1	9	14	6	7	13	1	6	0	6	23	28	14	10	k__Fungi;p__;c__;o__;f__;g__;s__
OTU_1657	0	0	0	0	0	0	0	0	0	0	0	0	0	0	0	0	0	0	0	0	0	0	12	0	1	0	0	0	0	0	0	0	0	3	0	0	0	0	0	0	0	0	0	0	0	k__Fungi;p__;c__;o__;f__;g__;s__
OTU_1658	11	5	20	16	14	13	1	0	0	1	13	7	8	3	7	0	2	0	0	1	7	0	0	0	2	3	1	14	3	2	0	1	0	0	3	7	16	7	32	0	1	32	11	5	3	k__Fungi;p__;c__;o__;f__;g__;s__
OTU_1659	0	0	0	0	0	0	0	0	0	0	0	0	0	0	0	0	0	0	0	0	0	0	0	0	0	0	0	0	0	0	0	0	0	0	0	0	0	0	0	0	0	0	0	5	0	k__Fungi;p__Basidiomycota;c__Agaricomycetes;o__Agaricales;f__Psathyrellaceae;g__Psathyrella;s__Psathyrella_panaeoloides
OTU_1660	0	0	0	0	0	0	3	0	0	0	0	1	0	0	0	0	2	0	0	0	0	0	0	0	0	0	0	0	0	0	0	0	0	0	0	1	3	0	0	0	5	0	0	0	0	k__Fungi;p__Ascomycota;c__Orbiliomycetes;o__Orbiliales;f__Orbiliaceae;g__Duddingtonia;s__Duddingtonia_flagrans
OTU_1661	0	0	0	0	0	0	0	0	0	0	0	0	0	0	0	0	0	0	0	0	0	0	0	0	0	0	0	0	0	0	0	0	0	0	0	0	0	0	0	0	0	4	0	0	0	k__Fungi;p__Ascomycota;c__Leotiomycetes;o__Helotiales;f__;g__;s__
OTU_1662	0	0	0	0	0	0	0	0	0	0	0	0	0	0	0	0	0	0	0	0	0	0	0	0	0	0	0	0	0	0	0	2	2	0	0	0	0	0	0	0	0	0	0	0	0	k__Fungi;p__Basidiomycota;c__Tremellomycetes;o__Tremellales;f__Tremellaceae;g__Cryptococcus;s__Cryptococcus_uniguttulatus
OTU_1663	5	2	1	11	14	15	8	11	2	19	4	14	26	17	4	10	14	11	14	20	4	7	4	7	7	12	19	16	7	21	10	2	17	14	6	14	8	2	15	42	26	60	36	64	21	k__Fungi;p__;c__;o__;f__;g__;s__
OTU_1664	3	0	0	0	0	0	0	0	0	0	0	0	1	0	0	0	0	0	0	0	0	0	0	0	0	0	0	0	0	0	0	0	0	0	0	0	0	0	2	0	1	0	0	0	0	k__Fungi;p__Ascomycota;c__Leotiomycetes;o__Helotiales;f__Helotiales_fam_Incertae_sedis;g__Rhexocercosporidium;s__
OTU_1665	20	51	13	148	3	1	30	27	29	54	80	9	18	7	8	23	24	12	45	16	13	4	13	44	23	9	9	7	10	4	16	13	4	5	14	14	9	0	6	1	13	4	2	3	4	k__Fungi;p__;c__;o__;f__;g__;s__
OTU_1666	10	7	36	31	19	41	20	54	3	18	3	28	37	38	11	31	36	23	17	11	25	13	56	7	22	16	24	33	38	21	16	22	22	22	8	18	41	60	25	6	20	9	12	11	33	k__Fungi;p__;c__;o__;f__;g__;s__
OTU_1667	0	0	0	0	0	0	0	0	0	0	0	0	0	0	0	6	0	0	0	0	0	0	0	0	0	0	0	0	0	0	0	0	0	0	0	0	0	0	0	0	0	0	0	0	0	k__Fungi;p__Ascomycota;c__Dothideomycetes;o__Pleosporales;f__;g__;s__
OTU_1668	0	0	0	0	0	0	0	0	2	0	0	0	0	0	0	0	0	0	0	0	0	0	0	0	0	0	0	0	0	0	0	0	0	0	0	0	0	0	2	0	0	0	0	0	0	k__Fungi;p__Ascomycota;c__Sordariomycetes;o__Hypocreales;f__;g__;s__
OTU_1669	0	0	0	0	0	0	0	0	0	0	0	0	0	0	0	0	0	0	0	0	0	0	0	0	0	0	0	0	0	0	0	0	0	0	0	0	0	0	0	0	0	9	0	0	0	k__Fungi;p__Ascomycota;c__Sordariomycetes;o__Hypocreales;f__Nectriaceae;g__Thelonectria;s__
OTU_1670	0	0	0	0	0	0	0	0	0	0	0	0	0	0	0	0	0	0	0	0	0	0	0	25	33	0	0	0	0	0	5	0	0	0	0	0	0	0	0	0	0	0	0	0	0	k__Fungi;p__;c__;o__;f__;g__;s__
OTU_1671	0	0	0	0	0	0	0	0	0	0	0	0	0	0	1	0	0	0	0	0	0	0	0	0	0	0	0	0	0	0	0	0	0	0	0	0	0	0	0	0	0	0	0	0	0	k__Fungi;p__;c__;o__;f__;g__;s__
OTU_1672	0	0	0	0	0	0	0	0	0	0	0	0	0	0	0	0	0	0	0	0	0	0	0	3	0	0	0	0	0	0	0	0	0	0	0	0	0	0	0	0	0	0	0	0	0	k__Fungi;p__;c__;o__;f__;g__;s__
OTU_1673	0	0	0	0	5	0	0	0	0	0	0	0	0	0	0	0	0	0	0	0	0	0	0	0	0	0	0	0	0	0	0	0	0	0	0	0	0	0	0	0	0	0	0	0	0	k__Fungi;p__;c__;o__;f__;g__;s__
OTU_1674	0	0	0	0	0	0	0	0	0	0	2	0	0	0	0	0	0	0	0	0	0	0	0	0	0	0	0	0	0	0	0	0	0	0	0	0	0	0	0	0	0	2	0	0	0	k__Fungi;p__Ascomycota;c__;o__;f__;g__;s__
OTU_1675	0	0	0	0	0	0	0	0	0	0	0	0	0	0	0	0	0	0	0	0	0	0	0	0	0	1	0	0	0	0	0	0	0	0	0	0	0	0	0	0	0	1	0	0	0	k__Fungi;p__;c__;o__;f__;g__;s__
OTU_1676	0	0	0	0	0	0	0	0	0	0	0	0	0	0	0	0	0	0	0	0	0	0	0	0	0	0	0	0	0	0	0	0	0	0	0	0	0	0	0	0	5	0	0	0	0	k__Fungi;p__;c__;o__;f__;g__;s__
OTU_1677	0	0	0	0	0	0	0	0	0	0	0	0	0	2	0	2	0	1	0	1	0	0	0	0	0	0	0	0	0	0	0	0	0	0	0	0	0	3	2	0	0	0	0	3	0	k__Fungi;p__;c__;o__;f__;g__;s__
OTU_1678	0	0	0	0	0	0	0	0	0	0	0	0	0	0	0	0	0	0	1	0	0	0	0	0	0	0	0	0	0	0	0	0	2	6	0	0	0	0	0	0	0	0	0	0	0	k__Fungi;p__;c__;o__;f__;g__;s__
OTU_1679	0	0	0	0	0	0	0	0	0	0	0	0	0	0	4	0	0	0	0	0	0	0	0	0	0	0	0	0	0	0	0	0	0	0	0	0	0	0	0	0	0	0	0	0	0	k__Fungi;p__;c__;o__;f__;g__;s__
OTU_1680	0	0	0	0	0	0	0	0	0	0	0	0	0	0	0	0	0	0	0	1	0	0	0	2	0	0	0	0	0	0	0	0	0	0	0	0	0	0	0	0	0	0	1	1	0	k__Fungi;p__Ascomycota;c__;o__;f__;g__;s__
OTU_1681	3	3	0	0	0	0	0	0	0	0	0	0	0	0	0	11	0	0	0	0	0	0	0	0	0	0	0	0	0	0	0	0	0	0	2	3	0	0	0	0	0	0	0	0	0	k__Fungi;p__;c__;o__;f__;g__;s__
OTU_1682	0	0	0	0	0	0	0	0	0	0	0	0	0	0	0	0	0	0	0	0	0	0	0	0	0	0	0	0	0	0	0	0	6	0	0	0	0	0	0	0	0	0	0	0	0	No blast hit
OTU_1683	0	0	0	0	0	0	0	0	0	0	0	0	0	0	0	0	0	0	0	2	0	0	0	0	0	0	0	0	0	0	0	0	0	0	0	0	0	0	6	0	0	0	0	0	0	k__Fungi;p__Basidiomycota;c__Agaricomycetes;o__Auriculariales;f__;g__;s__
OTU_1684	0	0	0	0	0	0	0	0	0	0	0	0	0	0	0	0	0	0	0	0	0	0	7	0	0	0	0	0	0	0	0	0	0	0	1	0	0	0	0	0	0	0	0	0	0	k__Fungi;p__;c__;o__;f__;g__;s__
OTU_1685	0	0	0	0	0	0	0	0	0	0	0	0	0	0	0	0	0	0	0	0	0	0	0	0	0	0	0	0	0	0	0	3	0	0	0	0	0	0	4	0	0	0	0	0	0	k__Fungi;p__Basidiomycota;c__Exobasidiomycetes;o__Entylomatales;f__Entylomatales_fam_Incertae_sedis;g__Tilletiopsis;s__
OTU_1686	0	0	0	0	0	0	0	0	0	0	0	3	0	0	0	0	0	0	0	0	0	0	0	0	0	0	0	0	0	0	0	0	0	0	0	4	0	0	0	0	0	0	0	0	0	k__Fungi;p__Ascomycota;c__Dothideomycetes;o__Pleosporales;f__Phaeosphaeriaceae;g__Paraphoma;s__Paraphoma_chrysanthemicola
OTU_1687	14	17	0	30	16	6	53	16	3	17	2	7	19	7	5	34	29	12	27	2	22	15	43	17	16	5	11	10	25	16	21	5	25	21	11	8	24	1	11	9	11	4	30	11	10	k__Fungi;p__Mortierellomycota;c__Mortierellomycetes;o__Mortierellales;f__Mortierellaceae;g__;s__
OTU_1688	0	0	0	0	2	0	0	1	0	0	4	13	1	0	14	0	0	0	0	0	0	0	0	0	0	2	0	3	1	0	0	14	0	0	0	0	0	0	2	0	0	1	0	0	4	k__Fungi;p__Ascomycota;c__Dothideomycetes;o__Pleosporales;f__Didymellaceae;g__Didymella;s__
OTU_1689	0	0	0	0	0	0	0	0	0	0	0	0	0	0	0	0	0	0	0	0	0	0	0	0	0	0	0	0	0	0	0	1	0	0	0	0	0	1	2	0	0	0	0	0	0	k__Fungi;p__Ascomycota;c__Sordariomycetes;o__Hypocreales;f__Nectriaceae;g__Volutella;s__Volutella_ciliata
OTU_1690	0	0	0	0	0	0	0	0	0	0	0	0	0	0	0	0	0	0	0	0	0	0	0	0	0	0	0	0	0	0	0	11	0	0	0	0	0	0	0	0	0	0	0	0	0	k__Fungi;p__Ascomycota;c__Sordariomycetes;o__Annulatascales;f__Annulatascaceae;g__Longicollum;s__
OTU_1691	1	0	0	0	0	0	0	0	0	0	0	0	0	0	0	0	0	0	0	0	0	0	0	0	0	0	0	0	0	0	0	0	0	0	0	0	0	0	0	0	1	0	0	0	1	k__Fungi;p__;c__;o__;f__;g__;s__
OTU_1692	0	0	0	0	0	0	0	0	0	0	0	0	0	0	6	0	0	0	0	0	0	0	0	0	0	0	0	0	0	0	0	0	0	0	0	0	0	0	0	0	0	0	0	0	0	k__Fungi;p__Ascomycota;c__;o__;f__;g__;s__
OTU_1693	1	6	0	11	1	0	8	2	5	12	11	0	99	104	1	12	15	29	28	2	4	316	0	7	0	0	0	20	30	1	0	0	5	0	0	1	0	0	6	5	0	14	21	74	32	k__Fungi;p__;c__;o__;f__;g__;s__
OTU_1694	10	13	211	23	19	3	21	736	5	272	69	14	16	51	2	21	308	22	16	201	30	2	35	248	8	6	20	11	553	21	126	9	36	31	25	229	47	16	11	7	7	11	102	17	102	k__Fungi;p__;c__;o__;f__;g__;s__
OTU_1695	0	0	0	0	0	0	0	4	0	0	0	0	0	0	0	0	0	0	0	0	0	0	0	0	0	0	0	0	0	0	0	0	0	0	0	0	0	0	0	0	0	0	0	0	0	k__Fungi;p__Ascomycota;c__Archaeorhizomycetes;o__;f__;g__;s__
OTU_1696	0	0	0	0	0	0	0	0	0	0	0	0	0	0	0	0	0	0	0	0	0	0	0	0	0	0	0	0	4	0	0	0	0	0	0	0	0	0	0	0	0	0	0	0	6	k__Fungi;p__Ascomycota;c__Eurotiomycetes;o__Eurotiales;f__Aspergillaceae;g__Penicillium;s__Penicillium_yezoense
OTU_1697	0	0	0	0	1	2	1	0	0	0	1	0	2	0	0	0	2	0	0	1	0	1	3	1	0	0	2	1	0	7	0	0	2	5	0	0	0	0	0	0	0	2	3	1	0	k__Fungi;p__Ascomycota;c__Sordariomycetes;o__Sordariales;f__Chaetomiaceae;g__Melanocarpus;s__
OTU_1698	0	0	0	0	0	0	0	0	0	0	0	0	0	0	0	0	0	0	0	0	0	0	0	2	0	0	0	0	0	0	0	0	0	1	0	0	3	0	0	0	0	0	0	0	0	k__Fungi;p__Mucoromycota;c__Mucoromycetes;o__Mucorales;f__Rhizopodaceae;g__Rhizopus;s__Rhizopus_microsporus
OTU_1699	1	0	0	0	0	0	0	0	0	0	0	0	0	0	0	0	0	0	0	0	0	0	0	0	0	0	0	0	0	0	0	0	0	0	0	0	0	0	0	0	0	0	0	0	0	k__Fungi;p__;c__;o__;f__;g__;s__
OTU_1700	0	0	0	0	0	0	4	0	0	0	0	1	0	2	0	0	0	0	0	0	0	0	0	0	0	0	0	0	0	0	0	0	0	0	0	0	0	0	0	0	0	0	0	0	0	k__Fungi;p__Ascomycota;c__Orbiliomycetes;o__Orbiliales;f__Orbiliaceae;g__Arthrobotrys;s__Arthrobotrys_superba
OTU_1701	0	0	0	0	0	0	0	7	0	0	0	0	0	0	0	0	0	0	0	0	0	0	0	0	0	0	0	0	0	0	0	0	0	0	0	0	0	0	0	1	0	0	0	0	0	k__Fungi;p__;c__;o__;f__;g__;s__
OTU_1702	0	0	0	3	0	0	6	0	0	0	0	0	0	0	0	0	0	0	0	0	0	0	0	0	0	0	0	0	0	0	0	0	0	0	0	0	0	0	0	0	0	0	0	0	0	k__Fungi;p__Ascomycota;c__Dothideomycetes;o__Pleosporales;f__;g__;s__
OTU_1703	7	0	0	0	0	0	0	0	0	0	0	0	0	0	0	0	0	0	0	0	0	0	0	0	0	0	0	0	0	0	0	0	0	0	0	0	0	0	0	0	0	0	0	0	0	k__Fungi;p__;c__;o__;f__;g__;s__
OTU_1704	0	0	0	0	0	0	0	0	0	0	0	0	0	0	0	0	0	0	0	0	0	0	0	2	0	0	0	0	0	0	0	0	0	0	0	0	0	0	0	0	0	2	0	0	5	k__Fungi;p__;c__;o__;f__;g__;s__
OTU_1705	104	17	3	58	14	4	8	7	31	0	1	6	2	12	29	40	5	3	1	10	32	19	15	7	24	39	7	27	17	15	19	3	10	25	21	11	20	9	15	17	35	7	1	2	0	k__Fungi;p__;c__;o__;f__;g__;s__
OTU_1706	0	0	0	0	0	0	0	0	0	0	0	0	0	0	0	0	0	0	0	0	0	0	0	0	0	0	0	0	0	0	0	0	0	0	0	0	5	0	0	0	0	0	0	0	0	No blast hit
OTU_1707	0	0	0	0	0	0	0	0	0	0	0	0	0	0	0	0	0	0	0	0	0	0	0	0	0	0	0	0	0	0	0	36	0	0	0	0	0	0	0	0	0	0	0	0	0	k__Fungi;p__Ascomycota;c__Sordariomycetes;o__;f__;g__;s__
OTU_1708	0	1	0	1	0	0	0	0	0	0	0	0	0	0	0	0	2	1	0	0	0	2	0	0	0	3	0	0	0	0	0	0	0	0	0	0	0	0	0	0	0	0	1	0	0	k__Fungi;p__Basidiomycota;c__;o__;f__;g__;s__
OTU_1709	0	0	0	0	1	0	0	0	0	0	0	0	0	0	0	0	0	0	0	0	6	0	0	0	0	0	0	0	0	0	0	0	0	3	0	0	0	0	0	6	0	0	0	0	0	k__Fungi;p__;c__;o__;f__;g__;s__
OTU_1710	0	0	0	0	0	0	0	0	0	0	0	0	0	0	0	0	0	0	0	0	0	0	0	0	0	0	0	2	0	0	0	0	0	0	0	0	0	0	0	0	0	6	0	0	0	k__Fungi;p__Ascomycota;c__Pezizomycetes;o__Pezizales;f__Pyronemataceae;g__;s__
OTU_1711	0	0	0	0	0	0	0	0	0	0	0	0	0	1	0	1	0	0	0	0	0	0	0	0	0	0	0	7	0	0	0	2	0	0	0	0	0	0	0	0	0	0	0	0	0	k__Fungi;p__;c__;o__;f__;g__;s__
OTU_1712	0	0	0	0	0	0	1	0	0	0	0	0	0	0	0	6	0	0	0	0	0	0	0	3	0	2	0	0	0	0	0	0	0	0	0	0	0	0	0	0	0	0	3	0	0	k__Fungi;p__Ascomycota;c__Sordariomycetes;o__Hypocreales;f__Nectriaceae;g__Fusarium;s__
OTU_1713	0	0	0	0	6	0	0	0	0	0	0	0	0	0	0	0	0	0	0	0	0	0	0	0	0	0	0	0	0	0	0	0	0	0	0	0	0	0	0	0	0	0	0	0	0	k__Fungi;p__;c__;o__;f__;g__;s__
OTU_1714	0	0	0	0	0	0	0	0	0	0	0	0	0	0	0	0	0	0	0	0	0	0	0	0	4	0	0	0	0	0	0	0	0	0	0	0	0	2	0	0	0	0	0	0	0	k__Fungi;p__;c__;o__;f__;g__;s__
OTU_1715	0	0	0	0	0	0	0	0	0	0	0	0	0	0	0	0	0	0	0	0	0	0	0	0	0	0	0	0	0	0	0	21	0	0	0	0	0	0	0	0	0	0	0	0	0	k__Fungi;p__Ascomycota;c__Archaeorhizomycetes;o__Archaeorhizomycetales;f__Archaeorhizomycetaceae;g__Archaeorhizomyces;s__
OTU_1716	0	0	0	0	0	0	0	0	0	0	0	0	0	0	0	0	0	0	0	0	0	0	0	0	0	0	0	0	0	0	0	0	0	0	0	6	0	0	0	0	0	0	0	0	0	k__Fungi;p__;c__;o__;f__;g__;s__
OTU_1717	0	0	0	0	0	0	0	12	1	0	0	0	0	0	0	0	0	0	0	0	0	0	0	0	0	0	0	0	0	0	0	0	0	0	0	0	0	0	0	0	0	0	0	0	0	k__Fungi;p__;c__;o__;f__;g__;s__
OTU_1718	6	0	0	0	0	0	2	7	3	0	0	0	0	0	0	0	0	4	0	2	1	0	0	0	3	0	0	0	0	0	3	0	8	14	4	4	0	0	0	0	0	4	12	1	0	k__Fungi;p__Basidiomycota;c__Agaricomycetes;o__;f__;g__;s__
OTU_1719	0	0	0	0	0	0	0	0	0	0	0	0	0	0	0	9	0	0	0	0	0	0	0	0	0	0	0	0	0	0	0	0	0	0	0	0	0	0	0	0	0	0	0	0	0	k__Fungi;p__Ascomycota;c__Sordariomycetes;o__Hypocreales;f__Hypocreales_fam_Incertae_sedis;g__Acremonium;s__
OTU_1720	0	0	0	0	0	0	0	0	0	0	0	0	0	0	0	0	0	0	0	0	0	0	0	0	0	0	0	0	0	0	0	0	0	0	0	0	5	0	0	0	0	0	0	0	0	k__Fungi;p__Ascomycota;c__Dothideomycetes;o__Pleosporales;f__Pleosporales_fam_Incertae_sedis;g__Libertasomyces;s__
OTU_1721	0	0	0	0	0	0	0	0	0	0	0	0	0	0	0	1	1	0	0	0	0	0	0	0	0	0	0	0	0	0	0	0	0	0	0	0	0	0	0	0	0	0	0	0	0	k__Fungi;p__;c__;o__;f__;g__;s__
OTU_1722	0	0	0	1	0	0	0	0	0	0	0	0	0	0	0	0	0	1	0	0	0	0	0	0	0	0	0	0	0	0	0	0	0	9	0	0	0	0	0	0	0	0	0	0	0	k__Fungi;p__;c__;o__;f__;g__;s__
OTU_1723	0	0	0	0	0	0	0	0	0	0	0	0	0	0	0	0	0	0	0	0	0	0	0	0	0	0	0	0	0	0	0	10	0	0	0	0	0	0	0	0	0	0	0	0	0	k__Fungi;p__;c__;o__;f__;g__;s__
OTU_1724	0	0	0	0	0	0	0	0	0	3	0	0	0	0	0	0	0	0	0	0	0	0	0	0	0	0	0	0	0	0	0	0	0	0	0	0	0	0	0	0	0	0	0	0	0	k__Fungi;p__;c__;o__;f__;g__;s__
OTU_1725	0	0	0	0	0	0	0	7	0	0	0	0	0	0	0	0	0	0	0	0	0	0	0	3	0	0	0	0	0	0	0	0	0	0	0	0	0	0	0	0	0	0	0	0	0	k__Fungi;p__;c__;o__;f__;g__;s__
OTU_1726	0	0	0	0	0	0	0	0	0	0	0	0	0	0	0	0	0	0	0	0	0	0	0	0	0	0	0	0	0	0	0	0	0	0	0	0	0	0	0	0	0	0	0	4	0	No blast hit
OTU_1727	0	0	0	0	0	0	0	0	0	0	0	0	0	0	0	0	0	0	0	0	0	0	0	0	0	0	0	13	0	0	0	0	0	0	0	0	0	0	0	0	0	0	0	0	0	k__Fungi;p__Ascomycota;c__Leotiomycetes;o__Helotiales;f__;g__;s__
OTU_1728	0	0	0	0	0	0	0	0	0	0	0	0	0	0	0	0	0	0	0	0	0	0	0	0	0	0	0	0	0	0	0	0	0	7	0	0	0	0	0	0	0	0	0	0	0	No blast hit
OTU_1729	0	0	0	0	0	0	0	0	0	0	0	0	0	0	0	0	0	1	0	0	0	0	0	0	0	0	0	0	3	0	0	0	0	0	0	0	0	1	0	0	0	0	0	0	8	k__Fungi;p__;c__;o__;f__;g__;s__
OTU_1730	0	0	0	0	0	0	0	0	0	0	0	0	0	0	0	0	2	0	0	3	0	0	0	0	0	0	0	0	2	0	0	0	0	0	0	2	0	0	0	0	0	0	0	0	2	k__Fungi;p__Ascomycota;c__Lecanoromycetes;o__Lecanorales;f__Ramalinaceae;g__Ramalina;s__Ramalina_stevensiae
OTU_1731	0	0	0	0	0	0	0	0	0	0	0	0	0	0	0	0	0	0	0	0	0	0	0	0	0	0	0	0	0	0	0	0	0	0	0	0	0	0	4	0	0	0	0	0	0	k__Fungi;p__;c__;o__;f__;g__;s__
OTU_1732	0	0	0	0	0	0	0	8	0	0	0	0	0	0	0	0	0	0	0	0	0	0	0	0	0	0	0	0	0	0	0	0	0	0	0	0	0	0	0	0	0	0	0	0	0	k__Fungi;p__Basidiomycota;c__Agaricomycetes;o__Cantharellales;f__Tulasnellaceae;g__;s__
OTU_1733	0	0	0	0	0	0	0	0	0	0	0	0	0	0	0	0	0	0	0	0	0	0	0	0	0	0	0	0	0	0	0	0	0	3	0	0	0	0	0	0	0	0	0	0	0	k__Fungi;p__Basidiomycota;c__Dacrymycetes;o__Dacrymycetales;f__Dacrymycetaceae;g__Heterotextus;s__Heterotextus_miltinus
OTU_1734	0	0	2	5	12	0	0	0	1	1	0	23	0	0	4	20	0	0	0	0	17	0	0	0	0	3	0	0	0	2	0	1	1	4	0	6	0	0	0	0	0	0	0	0	13	k__Fungi;p__Mucoromycota;c__Mucoromycetes;o__Mucorales;f__Choanephoraceae;g__Choanephora;s__Choanephora_infundibulifera
OTU_1735	0	0	0	0	0	0	0	15	0	0	0	0	0	0	0	0	0	0	0	0	0	0	0	1	0	0	0	0	0	0	0	0	0	0	0	0	0	0	0	0	0	0	0	0	0	k__Fungi;p__;c__;o__;f__;g__;s__
OTU_1736	0	0	0	0	0	0	0	1	0	0	0	0	0	0	0	0	0	0	0	0	0	0	0	0	0	0	0	0	0	0	0	0	0	0	0	1	0	0	0	0	0	0	0	0	0	k__Fungi;p__Basidiomycota;c__Exobasidiomycetes;o__Golubeviales;f__Golubeviaceae;g__Golubevia;s__Golubevia_pallescens
OTU_1737	82	9	7	27	24	86	29	35	5	32	0	9	8	9	6	11	24	35	27	45	17	6	9	3	14	35	19	40	22	53	45	8	15	5	7	31	25	6	26	12	24	13	20	14	10	k__Fungi;p__;c__;o__;f__;g__;s__
OTU_1738	1	0	0	0	0	0	0	4	0	1	0	2	1	0	0	0	0	0	0	0	0	0	0	6	0	0	0	0	1	0	1	0	0	0	0	3	0	0	0	1	1	0	0	0	0	k__Fungi;p__;c__;o__;f__;g__;s__
OTU_1739	9	4	2	11	1	0	1	7	3	5	6	2	9	1	2	3	2	14	7	2	0	0	2	3	1	7	3	2	0	2	0	6	1	2	2	0	1	0	0	2	2	0	2	0	2	k__Fungi;p__;c__;o__;f__;g__;s__
OTU_1740	2	11	0	0	0	0	0	0	0	0	0	0	0	0	0	0	0	0	0	0	0	0	0	0	0	0	0	0	0	0	0	0	0	0	0	0	0	0	0	0	0	0	0	0	0	k__Fungi;p__;c__;o__;f__;g__;s__
OTU_1741	0	7	0	0	0	0	0	0	0	0	0	0	0	0	0	0	0	0	0	0	0	0	0	0	0	0	0	5	0	0	0	9	0	0	0	0	0	0	0	0	0	0	0	0	5	No blast hit
OTU_1742	0	0	0	0	6	0	0	0	0	0	0	0	0	0	0	0	0	0	0	0	0	0	0	0	0	0	0	0	0	0	0	0	0	0	0	0	0	0	0	0	0	0	0	0	0	k__Fungi;p__;c__;o__;f__;g__;s__
OTU_1743	6	3	9	8	1	8	7	14	14	5	0	0	2	1	5	15	7	2	10	10	3	2	8	26	4	6	8	9	5	9	3	4	5	9	5	16	5	43	117	1	4	0	1	2	21	k__Fungi;p__;c__;o__;f__;g__;s__
OTU_1744	0	0	0	0	0	0	0	0	0	0	0	0	0	0	0	0	4	0	0	0	0	0	0	0	0	0	0	0	0	0	0	0	0	0	0	0	0	0	0	0	0	0	0	0	0	k__Fungi;p__;c__;o__;f__;g__;s__
OTU_1745	0	0	0	0	0	0	0	0	0	0	0	0	0	0	0	0	0	0	0	0	0	0	0	0	0	0	0	5	0	0	0	0	0	0	0	0	0	0	11	0	0	0	0	0	0	k__Fungi;p__Ascomycota;c__Dothideomycetes;o__Pleosporales;f__Didymellaceae;g__Didymella;s__Didymella_glomerata
OTU_1746	0	0	0	0	0	0	0	6	0	0	0	0	0	0	0	0	0	0	0	0	0	0	0	0	0	0	0	0	0	0	0	0	0	0	0	0	0	0	0	0	0	0	0	0	0	k__Fungi;p__;c__;o__;f__;g__;s__
OTU_1747	0	0	0	0	0	0	0	0	0	0	0	0	0	0	0	2	0	0	0	0	0	0	0	0	0	3	0	5	0	3	3	0	1	0	0	0	0	0	0	0	0	0	0	0	0	No blast hit
OTU_1748	0	0	0	0	0	0	0	5	0	0	0	0	0	2	0	0	0	0	0	0	0	0	0	0	0	0	0	0	0	0	0	0	0	0	0	0	0	0	0	0	0	0	0	0	0	k__Fungi;p__;c__;o__;f__;g__;s__
OTU_1749	5	5	0	1	0	0	1	0	11	0	0	0	0	3	1	3	0	0	0	0	0	0	0	0	2	8	1	0	0	1	0	0	23	4	6	0	0	0	0	5	0	0	0	0	0	k__Fungi;p__Ascomycota;c__Dothideomycetes;o__Capnodiales;f__Cladosporiaceae;g__Cladosporium;s__Cladosporium_limoniforme
OTU_1750	0	0	0	0	0	0	0	0	0	0	0	0	0	2	0	0	0	0	0	0	0	0	0	0	0	0	0	0	0	0	0	0	0	0	0	0	0	0	0	0	0	0	1	0	0	No blast hit
OTU_1751	1	0	0	0	0	3	2	0	0	0	0	0	0	2	0	0	0	0	0	0	0	0	0	0	0	0	0	0	0	0	0	0	0	0	0	4	0	0	0	0	0	0	1	0	0	No blast hit
OTU_1752	56	16	89	54	50	114	71	71	12	26	55	138	185	123	63	59	140	63	39	31	112	128	343	34	66	37	82	61	85	88	49	55	60	69	24	50	176	101	112	11	95	64	46	93	104	k__Fungi;p__Ascomycota;c__;o__;f__;g__;s__
OTU_1753	0	0	0	0	0	0	0	0	0	0	0	3	0	4	74	0	1	0	0	0	0	0	0	0	0	0	0	3	0	0	0	1	0	19	0	0	0	0	2	0	0	0	21	10	0	k__Fungi;p__;c__;o__;f__;g__;s__
OTU_1754	0	0	0	0	0	0	0	0	0	0	0	0	0	0	2	3	0	0	0	0	0	0	0	0	0	0	0	0	0	0	0	0	0	0	0	0	0	0	0	0	0	0	0	0	0	k__Fungi;p__;c__;o__;f__;g__;s__
OTU_1755	0	0	0	0	0	0	0	0	0	0	0	0	0	0	4	0	0	0	0	0	0	0	0	0	0	0	0	0	0	0	0	0	0	0	0	0	0	0	0	0	0	0	0	0	0	No blast hit
OTU_1756	0	0	0	0	0	0	0	0	0	0	0	0	0	0	1	0	0	2	0	0	0	0	0	0	0	0	0	0	0	0	0	0	0	0	0	0	0	0	0	0	0	0	7	0	0	k__Fungi;p__;c__;o__;f__;g__;s__
OTU_1757	1	0	56	0	0	0	0	2	5	0	0	0	0	0	1	0	0	0	0	0	0	0	0	0	2	0	0	0	0	0	0	0	0	0	1	0	0	85	0	0	0	0	0	0	0	k__Fungi;p__;c__;o__;f__;g__;s__
OTU_1758	0	0	0	0	0	0	0	0	0	0	0	0	0	0	0	0	0	0	0	0	0	0	0	0	0	0	0	0	0	0	0	0	0	0	0	0	0	0	0	0	0	0	15	0	0	No blast hit
OTU_1759	0	0	0	0	0	0	0	0	0	0	0	0	0	0	0	0	0	0	0	0	0	0	0	0	0	0	0	0	0	0	0	2	0	0	0	0	0	0	0	0	0	0	0	0	0	k__Fungi;p__;c__;o__;f__;g__;s__
OTU_1760	0	0	0	0	0	0	0	0	0	0	0	0	0	0	0	0	0	0	0	0	0	0	0	0	0	0	0	0	0	0	0	9	0	0	0	0	0	0	0	0	0	0	0	0	0	k__Fungi;p__;c__;o__;f__;g__;s__
OTU_1761	0	0	0	0	0	0	0	0	0	0	0	0	0	0	0	0	0	0	0	0	0	0	0	0	0	0	0	0	0	0	0	8	0	0	0	0	0	0	0	0	0	0	0	0	0	k__Fungi;p__;c__;o__;f__;g__;s__
OTU_1762	0	0	0	0	0	0	0	0	0	0	0	0	0	0	0	0	0	0	0	0	0	0	0	0	0	0	0	0	0	0	0	2	0	0	0	0	0	0	0	0	0	0	0	0	3	k__Fungi;p__;c__;o__;f__;g__;s__
OTU_1763	0	0	27	0	0	0	0	0	0	0	1	0	0	0	2	0	0	0	0	0	0	0	0	0	0	0	0	1	0	0	0	0	0	0	0	0	0	5	2	0	0	0	3	0	0	k__Fungi;p__;c__;o__;f__;g__;s__
OTU_1764	0	0	0	0	2	0	0	0	0	0	0	0	0	0	0	0	0	0	0	0	0	0	0	0	0	0	0	0	0	0	0	0	1	0	0	0	0	0	0	0	0	0	0	0	0	k__Fungi;p__;c__;o__;f__;g__;s__
OTU_1765	0	4	0	0	0	0	0	0	0	0	0	0	0	0	0	0	0	0	0	0	0	4	0	0	0	0	0	0	0	0	0	0	0	0	0	0	0	1	0	0	0	0	0	0	0	k__Fungi;p__Basidiomycota;c__;o__;f__;g__;s__
OTU_1766	0	0	0	0	0	0	0	0	0	0	0	0	0	0	0	0	0	0	0	5	0	0	0	0	0	0	0	0	0	0	0	0	0	0	0	0	0	0	0	0	0	0	0	0	0	k__Fungi;p__Ascomycota;c__Sordariomycetes;o__Hypocreales;f__Hypocreales_fam_Incertae_sedis;g__Emericellopsis;s__Emericellopsis_pallida
OTU_1767	0	0	0	0	0	0	0	0	0	0	0	0	0	0	0	0	0	0	0	0	0	0	0	0	0	0	0	0	0	0	0	8	0	0	0	0	0	0	0	0	0	0	0	0	0	No blast hit
OTU_1768	0	0	0	0	0	0	0	0	0	0	0	0	0	0	0	0	0	0	0	0	0	0	0	0	0	0	0	0	0	0	0	6	0	0	0	0	0	0	0	0	0	0	0	0	0	k__Fungi;p__Basidiomycota;c__Agaricomycetes;o__Polyporales;f__Fomitopsidaceae;g__Postia;s__Postia_guttulata
OTU_1769	0	0	0	0	0	0	0	0	0	0	0	0	0	0	0	0	0	0	0	0	0	0	0	0	0	0	0	0	0	0	0	32	0	0	0	0	0	0	0	0	0	0	0	0	0	k__Fungi;p__Basidiomycota;c__Wallemiomycetes;o__Wallemiales;f__Wallemiaceae;g__Wallemia;s__Wallemia_canadensis
OTU_1770	0	0	0	0	0	0	0	0	0	0	0	0	0	0	0	0	0	0	0	0	0	0	0	0	0	0	0	0	0	0	0	9	0	0	0	0	0	0	0	0	0	0	0	0	0	k__Fungi;p__Basidiomycota;c__Malasseziomycetes;o__Malasseziales;f__Malasseziaceae;g__Malassezia;s__Malassezia_furfur
OTU_1771	9	3	1	0	0	0	1	0	0	0	0	0	0	0	0	2	0	0	0	0	0	2	0	0	0	4	0	0	7	1	3	1	0	1	0	8	0	1	0	0	0	0	0	0	0	k__Fungi;p__Ascomycota;c__Dothideomycetes;o__Pleosporales;f__Phaeosphaeriaceae;g__Phaeosphaeriopsis;s__Phaeosphaeriopsis_agavensis
OTU_1772	7	0	0	0	0	0	0	0	0	0	0	0	0	0	0	0	0	0	1	0	0	0	0	0	0	0	0	0	0	0	0	0	0	0	0	0	0	0	0	0	0	0	0	0	0	No blast hit
OTU_1773	0	0	0	0	0	0	0	0	0	0	0	0	0	0	0	0	0	14	0	0	1	0	0	0	0	0	0	0	0	0	0	0	0	0	0	0	8	0	0	0	0	0	0	0	0	k__Fungi;p__Basidiomycota;c__Agaricomycetes;o__Agaricales;f__;g__;s__
OTU_1774	0	0	0	2	0	0	0	0	0	0	0	0	0	0	0	0	0	0	0	0	0	0	0	0	1	0	0	0	0	0	0	0	1	4	0	0	0	0	0	0	0	0	0	0	0	k__Fungi;p__;c__;o__;f__;g__;s__
OTU_1775	0	0	0	0	0	0	0	0	0	0	0	0	10	0	0	0	0	0	8	0	0	0	11	0	2	0	0	0	0	0	0	0	0	0	0	0	0	0	0	0	0	0	0	0	5	k__Fungi;p__;c__;o__;f__;g__;s__
OTU_1776	0	0	0	5	0	0	0	0	0	0	0	0	0	0	0	0	0	0	0	0	0	0	3	0	2	0	0	0	0	0	0	0	0	0	0	0	0	0	0	0	0	0	0	0	4	k__Fungi;p__Basidiomycota;c__Agaricomycetes;o__Agaricales;f__Psathyrellaceae;g__Coprinopsis;s__Coprinopsis_phlyctidospora
OTU_1777	0	0	0	0	0	0	0	0	0	0	0	0	0	0	0	0	0	0	0	0	0	0	0	0	0	0	0	0	0	0	0	0	0	0	0	0	0	0	11	0	0	0	0	0	0	No blast hit
OTU_1778	0	0	2	0	0	0	0	0	0	0	0	0	0	0	0	0	0	0	0	0	2	0	0	0	0	0	0	0	0	0	0	0	0	0	0	2	0	0	0	0	0	0	0	0	0	k__Fungi;p__;c__;o__;f__;g__;s__
OTU_1779	133	79	66	62	427	193	318	218	35	80	178	913	330	1186	125	48	203	280	267	347	184	233	82	61	64	442	312	532	332	451	257	147	149	61	79	712	128	40	176	29	123	426	1092	622	112	k__Fungi;p__;c__;o__;f__;g__;s__
OTU_1780	0	0	0	0	0	0	0	0	0	0	0	0	0	0	0	0	0	0	0	0	0	0	0	0	0	0	0	0	0	0	0	0	0	0	0	0	0	1	12	0	0	0	0	0	0	k__Fungi;p__Ascomycota;c__Dothideomycetes;o__Pleosporales;f__Pleosporaceae;g__Alternaria;s__
OTU_1781	0	0	0	0	3	0	0	0	0	0	0	0	9	0	0	0	0	0	0	0	0	0	0	0	0	0	0	0	0	0	0	0	0	0	0	2	0	0	0	0	0	0	0	0	0	k__Fungi;p__Ascomycota;c__Dothideomycetes;o__Pleosporales;f__Pleosporaceae;g__Alternaria;s__Alternaria_dauci
OTU_1782	0	0	0	0	0	0	0	0	0	0	0	0	0	0	0	0	0	0	0	0	0	0	0	0	0	3	0	0	0	0	0	1	0	0	0	0	1	0	0	0	0	0	0	0	0	k__Fungi;p__;c__;o__;f__;g__;s__
OTU_1783	0	0	0	0	0	0	0	0	0	0	0	0	0	0	0	0	0	0	0	0	0	0	0	0	0	3	0	0	0	7	0	0	0	0	0	0	0	0	0	0	0	3	0	0	0	k__Fungi;p__Ascomycota;c__Dothideomycetes;o__Pleosporales;f__Pleosporaceae;g__Curvularia;s__Curvularia_inaequalis
OTU_1784	0	0	0	0	0	0	0	0	0	0	0	0	0	0	0	0	0	0	0	0	0	0	0	0	0	0	0	0	0	0	0	0	0	0	0	0	0	0	4	0	0	1	0	0	0	k__Fungi;p__;c__;o__;f__;g__;s__
OTU_1785	0	0	0	0	0	0	0	0	0	0	0	0	0	0	0	0	9	0	0	0	0	0	0	0	0	0	0	0	0	0	0	0	0	0	0	0	0	0	0	0	1	1	0	0	5	k__Fungi;p__Ascomycota;c__Eurotiomycetes;o__Eurotiales;f__;g__;s__
OTU_1786	2	0	0	0	0	0	0	0	0	0	0	0	0	0	0	0	0	0	0	0	1	0	0	0	0	0	0	0	0	0	0	2	11	3	0	0	0	2	68	0	1	0	1	0	0	k__Fungi;p__;c__;o__;f__;g__;s__
OTU_1787	0	0	0	0	0	0	0	0	0	0	0	0	0	0	0	0	0	0	0	0	0	0	0	0	0	0	0	0	0	0	0	0	0	0	0	0	0	0	0	0	0	0	0	0	11	k__Fungi;p__Ascomycota;c__Eurotiomycetes;o__Onygenales;f__Ascosphaeraceae;g__Ascosphaera;s__
OTU_1788	1	0	0	0	0	0	0	0	0	0	0	1	3	0	0	0	0	0	0	0	0	1	0	0	0	0	1	0	0	0	0	0	0	7	6	0	0	0	0	0	5	0	0	0	1	k__Fungi;p__;c__;o__;f__;g__;s__
OTU_1789	0	0	0	0	0	0	0	0	0	0	16	23	3	12	18	0	0	0	0	0	0	0	0	0	0	0	0	4	0	0	0	1	0	0	0	1	0	3	6	0	0	11	13	7	11	k__Fungi;p__;c__;o__;f__;g__;s__
OTU_1790	0	0	0	0	0	0	0	0	0	0	0	0	0	0	0	0	0	0	0	0	0	0	0	0	0	0	0	0	0	0	0	5	0	0	0	0	0	0	0	0	0	0	0	0	0	k__Fungi;p__Basidiomycota;c__Tremellomycetes;o__Trichosporonales;f__Trichosporonaceae;g__Trichosporon;s__
OTU_1791	0	0	55	0	0	0	0	2	0	0	0	7	0	0	3	0	0	0	0	0	0	0	0	0	0	0	0	0	0	0	1	0	0	1	0	0	0	199	0	0	0	0	0	0	0	k__Fungi;p__;c__;o__;f__;g__;s__
OTU_1792	2	1	0	0	0	0	0	8	1	3	1	22	11	3	4	0	5	11	12	13	6	0	0	16	19	6	2	318	9	4	0	0	13	6	3	9	229	173	132	0	22	50	40	12	0	k__Fungi;p__;c__;o__;f__;g__;s__
OTU_1793	0	0	0	0	0	0	0	0	0	8	0	0	0	0	0	0	0	0	0	0	8	0	0	0	0	0	0	0	0	0	0	0	0	0	0	0	0	2	0	0	0	0	0	0	0	k__Fungi;p__;c__;o__;f__;g__;s__
OTU_1794	2	1	4	4	0	0	2	0	0	28	0	2	0	1	0	0	0	0	3	2	3	7	0	0	0	0	0	3	3	0	0	0	1	0	3	0	0	10	0	0	3	3	1	0	0	k__Fungi;p__;c__;o__;f__;g__;s__
OTU_1795	3	0	0	1	1	0	1	1	1	0	0	0	0	1	0	0	4	0	4	3	1	0	4	4	1	2	0	0	1	0	1	1	3	0	2	1	0	0	0	0	0	0	0	0	1	No blast hit
OTU_1796	0	0	0	0	0	0	0	0	1	0	0	0	0	0	0	0	0	1	0	0	0	0	0	0	0	0	0	0	0	0	0	0	0	0	0	0	0	0	0	0	0	0	0	0	0	k__Fungi;p__;c__;o__;f__;g__;s__
OTU_1797	0	0	0	0	3	0	0	0	0	0	0	0	0	0	0	0	0	0	0	0	0	0	0	0	0	0	0	0	0	0	0	0	0	0	0	0	0	0	0	0	0	0	0	0	0	k__Fungi;p__;c__;o__;f__;g__;s__
OTU_1798	0	0	0	0	1	0	0	0	0	0	0	0	0	0	0	0	0	1	0	0	1	1	0	0	0	0	0	0	0	0	0	0	7	0	0	0	0	0	0	0	0	0	0	0	1	k__Fungi;p__;c__;o__;f__;g__;s__
OTU_1799	0	0	0	1	0	0	0	0	0	0	0	0	0	0	0	0	0	0	0	0	0	0	3	0	0	0	0	0	0	0	0	0	0	0	0	0	0	0	0	0	0	0	0	0	0	No blast hit
OTU_1800	0	0	0	0	0	0	0	0	0	0	0	0	0	0	0	0	0	0	0	0	1	0	2	1	0	0	0	0	0	0	0	0	0	0	0	0	0	0	0	0	0	0	0	0	0	k__Fungi;p__;c__;o__;f__;g__;s__
OTU_1801	0	0	0	0	4	0	0	0	0	0	0	0	0	0	0	0	0	0	0	0	0	0	0	0	0	0	0	0	0	0	0	0	0	0	0	0	0	0	0	0	0	0	0	0	0	k__Fungi;p__Ascomycota;c__Dothideomycetes;o__Pleosporales;f__Lentitheciaceae;g__Darksidea;s__Darksidea_epsilon
OTU_1802	0	0	0	0	0	0	0	0	0	0	0	0	0	0	0	1	0	0	0	0	0	0	0	0	0	0	0	0	0	0	0	0	0	0	0	0	0	0	0	0	0	0	0	0	1	k__Fungi;p__;c__;o__;f__;g__;s__
OTU_1803	0	0	0	0	0	0	0	0	0	0	0	0	0	0	0	0	0	0	0	0	0	0	0	0	0	0	0	0	0	0	0	0	0	0	0	0	0	0	16	0	0	27	0	0	5	k__Fungi;p__Ascomycota;c__Dothideomycetes;o__Pleosporales;f__;g__;s__
OTU_1804	0	0	0	0	22	0	0	0	0	0	3	0	0	0	0	0	3	3	0	0	0	3	0	2	3	0	0	0	0	0	0	0	0	0	0	3	1	0	0	0	0	0	0	0	0	k__Fungi;p__;c__;o__;f__;g__;s__
OTU_1805	0	0	0	0	0	0	0	0	0	0	0	0	0	0	0	0	0	0	0	0	0	0	0	0	0	0	0	0	0	0	0	0	0	0	0	0	0	0	0	0	2	0	0	0	0	k__Fungi;p__;c__;o__;f__;g__;s__
OTU_1806	0	0	0	0	0	0	0	0	0	0	0	0	0	0	0	0	0	0	0	0	0	0	0	0	0	0	0	4	0	0	0	0	0	0	0	0	0	0	0	0	0	0	0	0	0	k__Fungi;p__Ascomycota;c__Leotiomycetes;o__Thelebolales;f__Pseudeurotiaceae;g__Gymnostellatospora;s__
OTU_1807	0	0	0	0	5	0	0	0	0	0	0	0	0	0	0	0	0	0	1	0	0	0	0	0	0	0	0	2	0	0	0	0	0	0	0	0	0	0	0	0	0	0	0	0	0	k__Fungi;p__;c__;o__;f__;g__;s__
OTU_1808	0	0	0	0	0	0	0	0	0	0	0	0	0	0	0	0	0	0	0	0	0	0	0	0	0	0	0	0	0	0	0	0	0	0	0	0	0	0	0	0	0	4	0	0	0	k__Fungi;p__;c__;o__;f__;g__;s__
OTU_1809	7	2	45	4	15	8	9	6	0	5	0	6	2	11	0	2	5	5	7	12	9	5	3	0	0	23	17	10	3	7	8	3	1	1	3	34	3	29	2	0	6	4	6	0	0	k__Fungi;p__;c__;o__;f__;g__;s__
OTU_1810	0	0	0	0	0	0	0	0	0	0	0	0	0	0	7	0	0	0	0	0	0	0	0	0	0	0	0	0	0	0	0	0	0	0	0	0	0	0	0	0	0	0	0	0	0	k__Fungi;p__Basidiomycota;c__Agaricomycetes;o__Cantharellales;f__Tulasnellaceae;g__;s__
OTU_1811	0	0	0	0	0	0	0	0	0	0	0	0	0	0	0	0	0	0	0	0	0	0	0	0	0	0	0	0	0	0	0	0	0	0	0	0	7	0	0	0	0	0	0	0	0	k__Fungi;p__Ascomycota;c__Dothideomycetes;o__Pleosporales;f__Massarinaceae;g__;s__
OTU_1812	0	0	0	0	0	0	0	0	0	0	0	0	0	0	0	0	0	0	0	0	0	0	0	0	0	0	0	0	0	0	0	0	0	0	0	0	0	0	0	0	7	0	0	0	0	No blast hit
OTU_1813	6	0	0	0	0	0	0	0	0	0	0	0	0	0	0	0	0	0	3	0	1	0	0	0	0	0	0	0	0	0	0	0	0	0	3	0	0	0	0	0	0	0	0	0	0	k__Fungi;p__Ascomycota;c__Sordariomycetes;o__Xylariales;f__Xylariaceae;g__Coniolariella;s__
OTU_1814	0	0	0	0	0	0	0	0	0	0	0	0	0	0	1	0	0	0	0	0	0	0	0	0	0	0	0	0	0	0	0	0	0	0	0	0	2	0	0	0	0	0	0	0	0	k__Fungi;p__Ascomycota;c__;o__;f__;g__;s__
OTU_1815	0	0	0	0	0	0	0	0	0	0	0	0	0	0	0	0	0	0	0	0	0	0	0	0	0	0	0	0	0	0	0	0	0	0	0	0	0	0	0	0	5	0	0	0	0	No blast hit
OTU_1816	0	0	0	0	0	0	0	0	0	0	0	0	0	0	0	0	0	0	0	0	0	0	0	0	0	0	0	0	0	0	0	0	0	0	0	0	0	0	0	0	3	0	0	0	0	k__Fungi;p__Ascomycota;c__Saccharomycetes;o__Saccharomycetales;f__Saccharomycetales_fam_Incertae_sedis;g__Starmerella;s__Starmerella_caucasica
OTU_1817	0	0	0	0	0	0	0	5	0	0	0	0	0	0	0	0	0	0	0	0	0	0	0	0	0	0	0	0	0	0	0	0	0	0	0	0	0	0	0	0	0	0	0	0	0	k__Fungi;p__;c__;o__;f__;g__;s__
OTU_1818	5	4	4	6	0	0	0	7	0	7	0	0	1	0	0	0	0	17	8	0	4	0	2	3	0	5	0	0	0	1	0	2	3	0	0	1	3	1	0	0	1	0	0	0	0	k__Fungi;p__;c__;o__;f__;g__;s__
OTU_1819	0	0	0	0	0	0	0	0	0	0	0	0	0	0	0	0	0	0	0	0	0	0	0	0	0	0	0	0	4	0	0	0	0	0	0	0	0	0	0	0	0	0	0	0	0	k__Fungi;p__Basidiomycota;c__;o__;f__;g__;s__
OTU_1820	0	0	0	0	0	0	0	0	0	0	0	0	0	0	0	0	0	0	0	0	0	0	0	0	0	0	0	0	0	0	0	0	0	0	0	0	0	0	0	0	0	0	3	0	0	No blast hit
OTU_1821	0	0	0	3	0	0	0	0	0	0	0	0	0	2	0	0	0	0	0	0	0	0	0	0	0	0	0	0	0	0	0	0	0	0	0	0	0	0	0	0	0	0	0	0	1	k__Fungi;p__;c__;o__;f__;g__;s__
OTU_1822	0	0	0	5	3	0	0	4	4	0	1	0	0	0	1	1	0	0	0	0	0	0	0	1	0	3	4	0	0	2	1	2	2	2	0	7	0	1	0	3	0	0	0	0	0	k__Fungi;p__;c__;o__;f__;g__;s__
OTU_1823	0	0	0	2	0	0	0	0	0	0	0	0	0	0	0	0	0	0	0	0	0	0	0	0	0	0	0	0	0	0	0	0	0	0	0	0	0	0	0	0	0	0	0	0	0	No blast hit
OTU_1824	0	0	0	2	0	0	0	0	0	0	0	0	0	0	0	0	0	0	0	0	0	0	0	0	0	0	0	0	0	0	0	0	0	0	0	0	0	0	0	0	0	0	0	1	0	No blast hit
OTU_1825	0	0	0	0	0	0	0	1	0	0	0	0	0	0	0	2	0	0	0	0	0	0	0	0	0	0	0	0	0	0	0	0	0	0	0	0	0	0	0	2	0	0	0	1	3	k__Fungi;p__;c__;o__;f__;g__;s__
OTU_1826	161	25	8	73	60	159	57	63	8	67	6	30	27	36	16	39	51	68	40	95	44	16	22	3	18	87	32	91	63	83	68	22	57	8	25	59	74	13	48	22	53	61	111	81	59	k__Fungi;p__;c__;o__;f__;g__;s__
OTU_1827	0	0	0	0	0	0	0	1	1	0	0	0	0	0	0	1	0	0	0	0	0	0	0	0	0	0	0	0	0	0	1	0	0	0	0	0	0	0	0	0	0	0	0	0	0	k__Fungi;p__Basidiomycota;c__Agaricomycetes;o__Cantharellales;f__Clavulinaceae;g__Clavulina;s__
OTU_1828	0	3	0	2	0	0	0	0	0	0	0	19	0	0	0	0	0	0	0	0	0	0	0	0	0	0	0	0	0	0	0	0	0	0	0	0	0	0	0	0	0	0	0	0	10	k__Fungi;p__;c__;o__;f__;g__;s__
OTU_1829	0	0	0	0	0	0	0	0	0	0	0	0	0	0	0	0	0	0	0	0	0	0	0	0	0	0	0	0	0	0	0	0	0	0	0	0	0	0	0	0	0	4	0	0	0	k__Fungi;p__;c__;o__;f__;g__;s__
OTU_1830	42	30	0	31	70	50	58	21	6	22	4	36	11	19	13	20	24	50	51	161	18	19	15	7	60	29	53	28	29	46	97	21	20	27	16	59	14	0	63	27	29	14	37	29	13	k__Fungi;p__;c__;o__;f__;g__;s__
OTU_1831	0	0	0	0	0	0	0	0	0	0	0	0	0	0	0	0	0	2	0	0	0	0	0	0	0	0	0	0	0	0	0	0	0	0	0	0	0	0	0	0	0	0	0	4	0	k__Fungi;p__Ascomycota;c__Sordariomycetes;o__Microascales;f__;g__;s__
OTU_1832	0	0	0	0	0	0	1	0	0	0	0	0	0	0	0	0	0	0	4	0	0	0	0	0	0	0	0	0	0	0	0	0	0	0	0	0	0	0	0	0	0	0	0	0	0	k__Fungi;p__Basidiomycota;c__Agaricomycetes;o__Agaricales;f__Agaricaceae;g__Lepiota;s__
OTU_1833	0	0	0	0	0	0	0	0	0	0	0	0	0	0	1	0	0	0	0	0	0	0	0	0	0	0	0	0	0	0	0	0	0	0	0	0	0	0	0	0	0	0	0	0	0	k__Fungi;p__Rozellomycota;c__Microsporidea;o__Microsporidea_ord_Incertae_sedis;f__Glugeidae;g__Loma;s__Loma_morhua
OTU_1834	0	6	0	0	0	0	0	0	0	0	1	0	0	0	0	0	0	0	0	0	0	0	0	0	0	0	0	0	0	0	0	0	0	0	0	0	0	0	0	0	0	0	0	0	0	No blast hit
OTU_1835	0	0	0	0	0	0	0	0	0	0	0	0	0	0	0	0	0	0	0	0	0	0	0	0	0	0	0	0	0	0	0	0	0	0	0	5	0	0	0	0	0	0	0	0	0	k__Fungi;p__;c__;o__;f__;g__;s__
OTU_1836	0	0	0	0	0	2	1	0	0	0	0	0	2	2	0	0	0	0	0	0	0	0	5	0	0	0	0	0	0	0	1	0	0	0	0	0	2	0	0	0	0	0	0	0	0	k__Fungi;p__;c__;o__;f__;g__;s__
OTU_1837	0	8	0	0	0	0	0	0	0	0	0	0	0	0	0	0	0	0	0	0	0	0	0	0	0	0	0	0	0	0	0	0	0	0	0	0	0	0	0	0	0	0	0	0	0	k__Fungi;p__Ascomycota;c__Leotiomycetes;o__Helotiales;f__;g__;s__
OTU_1838	0	0	0	0	0	0	0	0	0	0	0	0	0	0	0	0	0	0	0	0	0	0	0	0	0	0	0	0	0	0	0	0	0	0	0	0	0	0	0	5	0	0	0	0	0	k__Fungi;p__Ascomycota;c__;o__;f__;g__;s__
OTU_1839	4	0	0	0	0	0	0	0	0	0	0	0	0	0	0	0	0	0	0	0	0	0	0	0	0	0	0	0	0	0	0	0	0	0	0	0	0	0	0	0	0	0	0	0	0	k__Fungi;p__;c__;o__;f__;g__;s__
OTU_1840	0	0	0	0	0	0	0	0	0	0	0	0	0	0	0	0	0	0	0	0	0	0	0	0	0	0	0	0	0	0	0	0	0	2	0	0	0	0	0	0	0	0	0	0	0	No blast hit
OTU_1841	0	0	8	0	0	0	0	0	0	0	0	0	0	0	0	0	0	0	0	0	3	0	0	0	1	2	0	0	0	0	0	0	0	0	0	0	0	0	0	0	0	0	0	0	0	k__Fungi;p__Ascomycota;c__Pezizomycetes;o__Pezizales;f__;g__;s__
OTU_1842	17	9	66	22	8	12	89	15	7	13	0	10	32	7	3	34	6	21	11	13	21	18	30	21	22	9	18	14	15	12	31	2	20	14	9	10	17	123	8	9	21	22	20	9	7	k__Fungi;p__Mortierellomycota;c__Mortierellomycetes;o__Mortierellales;f__Mortierellaceae;g__Mortierella;s__Mortierella_alpina
OTU_1843	0	0	0	4	1	1	0	0	0	0	0	7	6	1	0	2	3	0	1	0	2	0	0	0	1	1	0	0	0	0	0	1	1	2	1	0	6	0	0	0	0	0	0	2	3	No blast hit
OTU_1844	5	41	0	6	8	4	1	9	1	0	72	10	21	8	0	16	5	9	9	6	4	4	3	2	13	2	1	6	5	5	3	4	7	4	4	7	6	0	6	4	4	6	19	15	11	k__Fungi;p__;c__;o__;f__;g__;s__
OTU_1845	0	0	0	0	0	0	0	0	0	0	0	0	0	0	0	0	0	0	0	0	0	0	0	0	3	0	0	0	0	0	0	0	0	0	0	0	0	0	0	0	0	0	0	0	0	k__Fungi;p__;c__;o__;f__;g__;s__
OTU_1846	47	7	0	4	50	51	10	25	0	7	0	2	0	1	0	14	14	11	11	13	11	8	26	3	22	50	39	18	3	18	21	1	13	22	9	8	7	0	6	19	25	3	1	1	0	k__Fungi;p__Ascomycota;c__Sordariomycetes;o__Microascales;f__Microascaceae;g__Cephalotrichum;s__Cephalotrichum_nanum
OTU_1847	0	0	0	0	0	0	0	0	0	0	0	0	0	0	0	0	0	0	0	0	0	0	0	0	0	0	0	0	0	0	0	0	0	0	0	1	0	0	0	0	0	0	6	0	0	k__Fungi;p__;c__;o__;f__;g__;s__
OTU_1848	3	17	0	38	2	1	2	3	8	15	1	0	0	0	0	10	9	4	10	5	3	0	0	12	3	1	0	3	1	2	3	2	0	0	3	3	2	0	4	0	0	0	0	0	0	k__Fungi;p__;c__;o__;f__;g__;s__
OTU_1849	0	0	0	0	0	0	0	0	0	0	0	0	0	0	0	0	0	0	0	0	4	0	0	1	0	0	0	0	0	0	0	0	0	0	0	0	0	0	0	0	0	0	0	0	0	k__Fungi;p__;c__;o__;f__;g__;s__
OTU_1850	0	0	0	0	0	0	0	0	0	0	0	0	0	0	0	0	0	0	4	0	0	0	0	0	0	0	0	0	0	0	0	0	0	0	0	0	0	0	0	0	0	0	2	0	0	k__Fungi;p__;c__;o__;f__;g__;s__
OTU_1851	0	0	0	0	0	0	0	0	0	0	0	0	0	0	0	0	0	0	0	0	0	0	0	0	0	0	0	0	0	0	0	0	0	0	0	0	0	0	2	0	0	0	0	0	0	No blast hit
OTU_1852	0	0	2	0	0	0	0	0	3	0	0	0	0	0	0	0	0	0	0	0	0	0	0	0	0	0	0	0	0	0	0	0	0	0	0	0	0	0	0	0	0	0	0	0	0	k__Fungi;p__;c__;o__;f__;g__;s__
OTU_1853	190	76	0	108	209	369	107	151	30	86	13	35	18	51	26	184	144	166	156	184	59	69	141	29	202	270	152	159	148	255	174	47	167	179	119	238	126	0	169	240	221	23	22	46	7	k__Fungi;p__Ascomycota;c__Sordariomycetes;o__Microascales;f__Microascaceae;g__Cephalotrichum;s__Cephalotrichum_nanum
OTU_1854	5	5	8	6	4	0	0	7	0	2	0	6	4	7	0	0	7	5	9	4	4	0	4	7	4	2	1	0	2	4	3	0	4	5	2	1	8	1	0	2	9	3	3	4	4	k__Fungi;p__;c__;o__;f__;g__;s__
OTU_1855	0	0	0	0	0	0	0	0	0	0	0	0	0	0	0	0	0	0	0	0	0	0	0	0	0	0	0	0	0	0	0	0	0	0	0	0	0	0	0	0	0	4	0	0	0	k__Fungi;p__Ascomycota;c__Sordariomycetes;o__Sordariales;f__Chaetomiaceae;g__Chaetomium;s__Chaetomium_aureum
OTU_1856	0	0	0	0	0	0	0	0	0	0	0	0	0	0	0	0	0	0	0	1	0	0	0	0	0	0	0	0	0	0	0	0	0	0	0	0	0	0	0	0	0	0	0	0	0	k__Fungi;p__;c__;o__;f__;g__;s__
OTU_1857	2	0	0	0	0	0	0	0	0	0	0	0	0	0	0	0	0	0	0	0	0	0	0	0	0	0	0	3	0	0	0	0	0	0	0	0	0	0	0	0	0	0	0	0	0	k__Fungi;p__;c__;o__;f__;g__;s__
OTU_1858	0	0	0	0	0	0	0	0	0	0	0	0	0	0	0	0	0	0	0	0	0	0	0	0	0	0	0	0	0	0	0	0	0	0	0	0	0	0	0	0	3	0	0	0	0	No blast hit
OTU_1859	19	22	20	17	85	21	50	30	6	21	8	35	27	94	4	8	43	57	47	67	30	29	14	11	10	87	46	80	81	53	28	17	8	7	14	125	26	12	57	4	18	36	78	54	10	k__Fungi;p__;c__;o__;f__;g__;s__
OTU_1860	0	0	0	0	0	0	0	0	0	0	0	0	3	2	0	0	0	0	1	1	0	0	0	2	2	2	0	90	0	0	0	0	0	3	0	2	59	21	34	0	0	2	2	1	1	No blast hit
OTU_1861	0	0	0	0	0	0	0	7	0	0	0	0	0	0	0	0	0	0	0	0	0	0	0	0	0	0	0	0	0	0	0	0	0	0	0	0	0	0	0	0	0	0	0	0	0	k__Fungi;p__;c__;o__;f__;g__;s__
OTU_1862	0	0	0	0	0	0	0	0	0	0	0	0	0	1	0	0	0	0	0	0	0	0	0	0	0	0	0	0	0	0	0	0	0	0	0	0	0	0	0	0	0	0	0	0	0	k__Fungi;p__Glomeromycota;c__Glomeromycetes;o__Glomerales;f__Glomeraceae;g__;s__
OTU_1863	0	0	0	0	0	0	0	0	0	0	0	0	0	0	0	0	0	0	0	0	0	0	0	0	0	0	0	0	0	0	0	0	0	0	4	0	0	0	0	0	0	0	0	0	0	k__Fungi;p__;c__;o__;f__;g__;s__
OTU_1864	0	0	0	0	0	0	0	18	0	0	0	0	0	0	0	0	0	0	0	0	0	0	0	0	0	0	0	0	0	0	0	0	0	0	0	0	0	0	0	0	0	0	2	0	0	k__Fungi;p__Ascomycota;c__Sordariomycetes;o__Microascales;f__Microascaceae;g__Acaulium;s__Acaulium_acremonium
OTU_1865	0	0	0	0	0	0	0	0	0	0	0	0	0	0	0	0	0	0	0	0	0	0	0	0	0	0	0	0	0	0	0	0	0	0	1	0	0	0	0	0	0	0	0	0	0	No blast hit
OTU_1866	35	1	27	10	3	0	4	7	6	1	3	6	1	6	18	10	1	0	0	3	14	5	3	0	8	12	1	2	8	2	12	1	1	12	11	3	5	19	6	1	15	3	3	0	0	k__Fungi;p__Ascomycota;c__Dothideomycetes;o__Capnodiales;f__Cladosporiaceae;g__;s__
OTU_1867	0	0	0	0	0	0	0	0	0	0	0	0	0	0	0	0	0	0	0	0	0	0	0	0	0	0	0	0	0	0	0	0	0	0	0	0	0	0	0	0	0	0	0	7	0	k__Fungi;p__Basidiomycota;c__Agaricomycetes;o__Thelephorales;f__Thelephoraceae;g__;s__
OTU_1868	29	13	447	30	21	3	49	46	2	71	7	62	20	7	68	17	95	15	37	12	14	1	22	146	37	6	47	6	5	24	11	103	80	73	46	50	9	9	4	4	110	0	6	2	30	k__Fungi;p__;c__;o__;f__;g__;s__
OTU_1869	0	0	0	0	0	0	0	0	0	0	0	0	0	0	0	0	0	0	0	0	0	0	0	0	2	0	0	0	0	0	0	1	0	0	0	0	0	2	0	0	0	0	0	0	0	k__Fungi;p__;c__;o__;f__;g__;s__
OTU_1870	0	0	0	0	0	0	0	0	0	0	0	0	0	0	0	0	0	0	0	0	0	0	0	0	0	2	0	0	0	0	0	0	0	0	0	0	0	0	0	0	0	1	0	0	0	k__Fungi;p__;c__;o__;f__;g__;s__
OTU_1871	0	0	0	0	0	0	0	0	0	0	0	0	0	0	0	0	0	0	0	0	0	0	0	0	0	0	0	0	0	0	0	0	0	0	0	0	0	0	0	0	0	0	0	0	0	k__Fungi;p__Basidiomycota;c__;o__;f__;g__;s__
OTU_1872	0	0	0	0	0	0	0	0	0	0	0	0	0	0	0	0	0	0	0	0	0	0	0	0	0	11	0	0	0	0	0	0	0	0	0	0	0	0	0	0	0	0	0	0	0	No blast hit
OTU_1873	0	0	0	0	0	0	0	0	0	0	0	0	0	0	0	0	0	0	0	0	0	0	0	0	0	0	0	0	0	0	0	3	0	0	0	0	0	0	0	0	0	0	0	0	0	k__Fungi;p__Ascomycota;c__Dothideomycetes;o__Pleosporales;f__;g__;s__
OTU_1874	0	0	0	1	0	0	0	0	0	0	0	0	0	0	0	1	0	2	0	2	0	0	0	5	1	0	0	0	0	0	0	0	2	0	0	0	0	0	0	0	0	0	0	0	0	k__Fungi;p__;c__;o__;f__;g__;s__
OTU_1875	1	1	0	3	6	6	5	3	1	3	0	1	0	2	0	6	4	6	4	5	0	1	1	0	5	2	4	1	5	7	3	0	6	1	6	6	10	0	2	1	12	2	0	2	2	k__Fungi;p__;c__;o__;f__;g__;s__
OTU_1876	0	0	0	0	3	0	0	0	0	0	0	0	0	0	0	0	0	0	0	0	0	0	0	0	0	0	0	0	0	0	1	1	0	0	0	0	0	0	0	0	0	0	0	5	0	k__Fungi;p__Ascomycota;c__Sordariomycetes;o__Hypocreales;f__;g__;s__
OTU_1877	0	0	0	0	0	0	0	0	0	0	0	0	0	0	0	0	0	0	0	0	1	0	0	0	0	0	0	0	0	0	0	0	0	0	0	3	0	0	0	0	0	0	0	0	1	k__Fungi;p__;c__;o__;f__;g__;s__
OTU_1878	0	2	0	1	6	0	0	2	0	0	0	0	0	0	0	0	0	2	0	2	0	0	3	0	2	1	1	2	3	0	5	1	0	1	0	2	0	0	0	0	3	0	1	0	0	k__Fungi;p__Ascomycota;c__Sordariomycetes;o__Hypocreales;f__Nectriaceae;g__Neonectria;s__
OTU_1879	0	0	0	0	0	0	0	0	0	0	0	0	0	0	0	0	0	0	0	0	0	0	0	0	5	0	0	0	0	0	0	0	0	0	0	0	0	0	0	0	0	0	0	0	3	k__Fungi;p__;c__;o__;f__;g__;s__
OTU_1880	0	0	0	0	0	0	0	0	0	0	0	0	0	0	0	0	0	0	0	0	0	0	0	0	0	0	0	0	0	0	0	0	0	0	0	0	0	0	2	0	0	0	0	0	0	k__Fungi;p__Ascomycota;c__Sordariomycetes;o__Chaetosphaeriales;f__Chaetosphaeriaceae;g__;s__
OTU_1881	0	0	0	0	0	0	0	0	0	0	0	0	0	0	0	0	0	0	0	0	0	0	0	0	0	0	0	0	0	0	0	0	0	0	0	0	0	2	0	0	0	0	0	0	0	k__Fungi;p__;c__;o__;f__;g__;s__
OTU_1882	0	0	0	0	0	0	0	0	0	0	0	1	9	0	0	0	0	0	0	0	0	0	0	0	0	0	0	0	0	0	0	0	0	0	0	0	0	0	0	0	0	0	0	0	0	k__Fungi;p__Ascomycota;c__Saccharomycetes;o__Saccharomycetales;f__Saccharomycetales_fam_Incertae_sedis;g__Diutina;s__Diutina_rugosa
OTU_1883	0	0	0	0	0	0	0	0	1	0	0	0	0	0	0	0	0	0	0	0	3	0	0	3	0	0	0	0	0	0	0	0	0	0	0	0	0	3	0	0	0	0	0	0	0	k__Fungi;p__;c__;o__;f__;g__;s__
OTU_1884	0	0	0	0	0	0	0	0	0	0	0	0	0	5	0	0	0	0	0	0	0	0	0	0	0	0	0	0	0	0	0	0	0	2	0	0	0	0	0	0	0	0	0	0	0	k__Fungi;p__Ascomycota;c__Pezizomycetes;o__Pezizales;f__Tuberaceae;g__Tuber;s__
OTU_1885	0	0	0	0	0	0	0	0	0	0	0	0	0	0	0	0	0	0	0	0	0	0	0	0	0	0	0	0	0	0	0	0	0	0	0	0	0	0	0	4	0	0	0	0	0	k__Fungi;p__;c__;o__;f__;g__;s__
OTU_1886	0	0	0	0	0	0	0	0	0	0	0	0	0	0	0	0	0	0	0	0	0	0	0	2	0	0	0	0	0	0	0	0	0	4	0	0	0	0	0	0	0	0	0	0	0	k__Fungi;p__Ascomycota;c__;o__;f__;g__;s__
OTU_1887	3	0	0	2	0	0	0	0	0	0	0	0	0	0	0	0	0	2	0	0	0	0	1	0	0	0	0	0	0	0	0	0	0	0	0	0	0	0	0	0	0	0	2	0	0	k__Fungi;p__;c__;o__;f__;g__;s__
OTU_1888	0	0	0	0	0	0	0	0	0	0	0	0	0	0	0	0	0	1	0	0	0	0	0	0	0	0	0	0	0	0	0	0	0	0	0	0	0	0	0	0	0	0	0	0	0	No blast hit
OTU_1889	2	0	0	0	0	0	0	0	0	0	0	0	0	0	0	0	1	0	0	0	0	0	0	0	0	0	0	0	0	0	0	0	0	0	0	0	0	0	0	0	0	0	0	0	0	k__Fungi;p__Ascomycota;c__Eurotiomycetes;o__Eurotiales;f__Elaphomycetaceae;g__Elaphomyces;s__Elaphomyces_cyanosporus
OTU_1890	0	0	0	0	0	0	0	0	0	0	0	0	0	0	0	0	0	0	0	0	0	0	0	0	0	0	0	0	0	0	0	0	0	0	0	0	0	2	0	0	0	0	0	0	0	No blast hit
OTU_1891	3	3	2	10	0	0	0	8	4	11	0	0	0	0	0	3	6	0	0	2	3	0	0	0	0	0	1	0	4	1	0	1	0	2	0	0	0	0	0	0	1	0	0	1	0	k__Fungi;p__;c__;o__;f__;g__;s__
OTU_1892	0	0	0	0	0	0	0	0	0	0	0	0	0	0	0	0	0	0	0	0	0	0	0	0	0	0	0	0	0	0	0	0	0	0	0	0	0	0	0	0	0	0	6	0	2	k__Fungi;p__;c__;o__;f__;g__;s__
OTU_1893	0	0	0	0	0	0	0	0	0	0	0	0	0	0	0	0	0	0	0	0	0	0	0	2	0	0	0	0	0	0	0	0	0	0	0	0	0	0	0	0	0	0	0	0	0	k__Fungi;p__;c__;o__;f__;g__;s__
OTU_1894	1	0	0	65	0	5	0	7	0	0	1	0	0	1	1	0	0	0	0	0	1	0	0	4	1	0	1	0	0	0	0	21	0	0	0	0	1	0	0	0	0	0	4	0	70	k__Fungi;p__;c__;o__;f__;g__;s__
OTU_1895	0	0	0	0	0	0	0	0	0	0	0	7	0	0	0	0	0	0	0	0	0	0	0	0	0	0	0	0	0	0	0	0	0	0	0	0	0	0	0	0	0	0	0	0	0	k__Fungi;p__;c__;o__;f__;g__;s__
OTU_1896	0	0	0	0	0	0	0	0	0	0	0	0	0	0	0	0	0	0	0	0	0	0	0	0	0	0	0	0	0	0	0	0	0	0	0	0	0	0	0	3	0	0	0	0	0	k__Fungi;p__;c__;o__;f__;g__;s__
OTU_1897	0	0	0	0	0	0	0	0	0	0	0	0	1	0	0	0	0	0	1	0	0	0	0	0	0	0	0	0	0	0	2	0	0	1	0	0	0	0	0	0	0	1	0	0	1	k__Fungi;p__;c__;o__;f__;g__;s__
OTU_1898	0	0	3	0	0	0	0	0	0	0	0	0	0	0	0	0	0	0	0	0	3	0	0	0	0	0	0	0	0	0	0	0	0	0	0	0	1	0	0	0	0	0	0	1	2	k__Fungi;p__Ascomycota;c__Dothideomycetes;o__Pleosporales;f__;g__;s__
OTU_1899	0	0	0	0	3	0	0	0	0	0	0	0	0	0	0	0	0	0	0	0	0	0	0	0	0	0	0	0	0	0	0	0	0	0	0	0	0	0	0	0	0	0	0	0	0	k__Fungi;p__Ascomycota;c__Sordariomycetes;o__Glomerellales;f__Plectosphaerellaceae;g__;s__
OTU_1900	0	0	0	0	3	0	0	0	0	0	0	0	0	0	0	0	0	0	0	0	0	0	0	0	0	0	0	0	0	0	0	0	0	0	0	0	0	0	0	0	0	0	0	1	0	k__Fungi;p__Glomeromycota;c__Glomeromycetes;o__Glomerales;f__Glomeraceae;g__;s__
OTU_1901	21	6	0	3	0	0	6	3	5	2	0	0	1	0	2	2	2	0	3	0	0	0	4	23	0	2	2	1	10	1	0	0	14	8	32	3	2	2	4	77	0	1	0	0	0	k__Fungi;p__Ascomycota;c__Eurotiomycetes;o__Eurotiales;f__Aspergillaceae;g__Penicillium;s__
OTU_1902	0	0	0	0	0	0	1	0	0	0	0	0	0	0	0	0	0	0	0	0	0	0	0	0	0	0	0	0	0	0	0	0	0	0	0	0	0	0	0	0	0	0	0	2	0	k__Fungi;p__;c__;o__;f__;g__;s__
OTU_1903	0	0	0	0	0	0	0	0	0	0	0	0	0	0	0	0	0	0	0	0	0	0	0	4	0	0	0	0	0	0	0	0	0	0	0	0	0	0	0	0	0	0	0	0	0	k__Fungi;p__Ascomycota;c__Sordariomycetes;o__Hypocreales;f__Nectriaceae;g__;s__
OTU_1904	0	0	0	2	0	0	0	0	0	0	0	0	0	0	0	2	0	0	4	0	0	0	0	0	0	0	0	0	0	0	0	0	1	0	0	0	0	0	0	0	2	0	0	0	0	No blast hit
OTU_1905	0	0	0	0	0	0	0	0	0	0	0	0	0	0	0	0	0	0	0	0	4	0	0	0	0	0	0	0	0	0	0	0	0	0	0	0	0	0	2	0	0	1	0	0	0	k__Fungi;p__Mortierellomycota;c__Mortierellomycetes;o__Mortierellales;f__Mortierellaceae;g__Mortierella;s__
OTU_1906	0	0	0	0	0	0	0	0	0	0	0	0	0	0	0	0	0	0	0	0	4	0	0	0	0	0	0	0	0	0	0	0	0	0	0	0	0	0	45	0	0	29	2	15	0	k__Fungi;p__Ascomycota;c__Dothideomycetes;o__Pleosporales;f__Didymosphaeriaceae;g__Aporospora;s__
OTU_1907	0	0	0	0	0	0	0	0	0	0	0	0	0	0	0	0	0	0	0	0	0	0	0	0	0	0	0	0	0	0	0	0	0	0	0	0	0	0	0	0	0	0	0	0	0	k__Fungi;p__;c__;o__;f__;g__;s__
OTU_1908	0	0	0	0	0	0	1	0	0	0	0	1	8	0	0	0	3	0	3	0	0	0	0	0	3	0	0	0	0	0	0	0	0	2	0	0	1	0	0	0	0	0	0	6	0	k__Fungi;p__;c__;o__;f__;g__;s__
OTU_1909	2	0	0	2	0	0	0	0	0	0	0	0	8	0	0	2	2	2	4	0	0	0	0	0	0	0	0	0	0	0	0	0	5	2	0	0	0	1	0	1	0	0	0	0	2	k__Fungi;p__;c__;o__;f__;g__;s__
OTU_1910	0	5	0	0	0	0	0	0	0	0	0	0	3	0	0	0	3	0	0	1	0	0	0	0	0	0	0	0	0	0	0	0	0	0	0	0	0	0	0	1	0	0	0	0	0	k__Fungi;p__;c__;o__;f__;g__;s__
OTU_1911	0	0	0	0	0	0	0	0	0	0	0	0	0	0	0	0	0	0	0	0	0	0	0	0	0	0	0	0	0	0	0	0	0	0	1	0	0	0	0	0	0	0	1	0	0	k__Fungi;p__;c__;o__;f__;g__;s__
OTU_1912	0	0	0	0	0	0	0	0	0	0	0	0	3	2	0	0	0	0	0	1	0	0	0	0	0	0	0	1	0	3	0	0	4	0	0	0	2	0	2	0	0	0	0	0	0	k__Fungi;p__;c__;o__;f__;g__;s__
OTU_1913	0	0	0	0	0	0	0	0	0	0	0	0	0	0	0	0	0	0	0	0	0	0	0	0	0	0	0	0	0	0	0	0	0	0	0	0	0	0	9	0	0	8	0	0	0	No blast hit
OTU_1914	0	0	0	0	0	0	0	0	0	0	0	0	0	0	0	0	0	0	0	0	0	0	0	0	0	3	0	0	0	0	0	0	0	0	0	0	0	0	0	0	0	0	0	0	0	k__Fungi;p__Basidiomycota;c__;o__;f__;g__;s__
OTU_1915	0	0	0	0	0	0	0	0	0	0	0	0	0	0	0	0	0	0	0	0	0	0	0	0	0	0	0	0	0	0	0	0	0	0	0	0	0	0	4	0	0	0	0	0	0	k__Fungi;p__Ascomycota;c__Pezizomycetes;o__Pezizales;f__Pyronemataceae;g__Tricharina;s__Tricharina_groenlandica
OTU_1916	0	0	0	0	0	0	0	3	0	0	0	0	0	1	0	0	0	1	0	1	0	0	0	0	0	0	0	0	0	0	1	0	0	5	1	0	0	0	0	0	0	0	0	0	0	k__Fungi;p__;c__;o__;f__;g__;s__
OTU_1917	0	0	0	0	0	0	0	0	0	0	0	5	0	0	0	0	0	0	0	0	0	0	0	0	0	0	0	0	0	0	0	0	0	0	0	0	0	0	0	0	0	0	0	0	0	k__Fungi;p__Ascomycota;c__Laboulbeniomycetes;o__Laboulbeniales;f__Herpomycetaceae;g__Herpomyces;s__Herpomyces_ectobiae
OTU_1918	0	0	0	0	0	0	0	0	0	0	0	0	0	0	0	0	0	0	0	0	0	0	0	0	0	0	0	0	0	0	0	0	0	2	2	0	0	0	2	0	0	0	0	0	0	k__Fungi;p__;c__;o__;f__;g__;s__
OTU_1919	0	0	0	0	0	0	0	0	0	0	0	0	0	0	0	0	0	0	0	0	0	0	0	0	0	0	0	0	0	0	0	0	0	0	0	0	0	0	2	0	0	0	0	0	0	No blast hit
OTU_1920	0	0	0	4	0	0	0	0	0	0	0	0	0	0	0	0	0	0	0	0	0	0	0	0	0	0	0	0	0	0	0	0	0	0	0	0	0	0	0	0	0	0	0	1	0	k__Fungi;p__Ascomycota;c__Sordariomycetes;o__Hypocreales;f__Stachybotryaceae;g__Myrothecium;s__
OTU_1921	0	0	0	0	0	0	0	0	0	0	0	0	0	0	0	4	0	0	0	0	0	0	0	0	2	0	0	0	0	0	0	0	0	0	0	0	0	0	0	0	0	0	0	0	0	k__Fungi;p__;c__;o__;f__;g__;s__
OTU_1922	0	0	0	0	0	0	0	0	0	0	0	0	1	0	0	0	0	0	0	0	0	0	0	0	0	0	0	0	0	0	0	0	0	0	0	0	0	0	2	0	0	0	0	0	0	k__Fungi;p__;c__;o__;f__;g__;s__
OTU_1923	0	0	0	0	1	0	0	0	0	0	0	0	0	0	0	0	0	0	0	0	0	0	0	0	0	0	0	0	0	0	0	0	0	0	0	0	0	0	0	0	0	0	4	0	0	k__Fungi;p__Olpidiomycota;c__Olpidiomycetes;o__Olpidiales;f__;g__;s__
OTU_1924	0	0	0	0	0	0	0	2	0	0	0	0	0	0	0	0	0	0	0	0	0	0	0	0	0	0	0	0	0	0	0	0	0	0	0	0	0	0	0	0	0	0	0	0	0	k__Fungi;p__Ascomycota;c__Saccharomycetes;o__Saccharomycetales;f__Phaffomycetaceae;g__Komagataella;s__Komagataella_pastoris
OTU_1925	0	0	0	0	0	0	0	0	0	0	0	0	0	0	0	0	0	0	7	0	0	0	0	0	0	0	0	0	0	0	0	0	0	0	0	0	0	0	0	0	0	0	0	0	0	k__Fungi;p__;c__;o__;f__;g__;s__
OTU_1926	0	0	0	0	2	0	0	0	0	0	0	0	0	0	0	0	0	0	0	0	0	0	0	0	0	0	0	0	0	0	0	0	0	0	0	0	0	0	0	0	0	0	0	0	0	k__Fungi;p__Ascomycota;c__Dothideomycetes;o__Pleosporales;f__Didymosphaeriaceae;g__Paraphaeosphaeria;s__
OTU_1927	0	0	0	0	0	0	0	4	0	0	0	0	0	0	0	0	0	0	0	0	0	0	0	0	0	0	0	0	0	0	0	0	0	0	0	0	0	0	0	0	0	0	0	0	0	k__Fungi;p__Aphelidiomycota;c__Aphelidiomycetes;o__GS16;f__;g__;s__
OTU_1928	0	0	0	0	0	0	0	0	0	0	0	0	0	0	0	0	0	0	0	0	0	0	7	0	0	0	0	0	0	0	0	0	0	0	0	0	0	0	2	0	0	0	0	0	0	k__Fungi;p__Ascomycota;c__Eurotiomycetes;o__Onygenales;f__Onygenaceae;g__;s__
OTU_1929	0	0	0	0	0	0	0	0	0	0	0	0	0	0	0	0	0	0	0	0	0	0	2	0	0	0	0	0	0	0	2	0	0	0	0	0	0	0	0	0	0	0	0	0	0	k__Fungi;p__;c__;o__;f__;g__;s__
OTU_1930	0	0	0	0	0	0	0	0	0	0	0	0	0	0	0	0	0	0	0	0	0	0	0	0	0	0	0	0	0	0	0	1	0	0	0	0	0	0	0	0	0	0	0	0	0	k__Fungi;p__Ascomycota;c__Eurotiomycetes;o__Eurotiales;f__Trichocomaceae;g__Talaromyces;s__Talaromyces_columbinus
OTU_1931	0	0	0	0	0	0	0	0	0	0	0	0	0	0	0	4	0	0	0	0	0	0	0	0	0	0	0	0	0	0	0	0	0	0	0	0	0	0	0	0	0	0	0	0	0	k__Fungi;p__;c__;o__;f__;g__;s__
OTU_1932	2	0	0	0	0	0	0	0	0	0	0	0	0	0	0	0	0	0	0	0	0	0	0	0	0	0	0	0	0	0	0	0	0	0	0	0	1	1	0	5	0	0	0	0	0	k__Fungi;p__;c__;o__;f__;g__;s__
OTU_1933	0	0	0	0	0	0	0	0	0	0	0	0	0	0	0	0	0	0	0	0	0	0	0	0	0	4	0	0	0	0	0	0	0	0	0	0	0	0	0	0	0	0	0	0	0	k__Fungi;p__;c__;o__;f__;g__;s__
OTU_1934	0	0	0	0	0	0	0	0	0	0	0	0	0	0	0	0	0	0	0	0	0	0	0	0	0	0	0	0	0	0	3	0	0	0	0	0	0	0	0	0	0	0	0	0	0	No blast hit
OTU_1935	0	0	0	0	0	0	0	3	0	0	0	0	0	0	0	0	0	0	0	0	0	0	0	0	0	0	0	0	0	0	0	0	0	0	0	0	0	0	0	0	0	0	0	0	0	k__Fungi;p__Ascomycota;c__Eurotiomycetes;o__Onygenales;f__Onygenales_fam_Incertae_sedis;g__Chrysosporium;s__Chrysosporium_pannicola
OTU_1936	0	0	0	0	0	0	0	0	0	0	0	0	0	0	0	0	0	0	0	0	0	0	0	0	0	0	2	0	0	0	0	0	0	0	0	0	0	0	0	0	0	0	0	0	0	k__Fungi;p__;c__;o__;f__;g__;s__
OTU_1937	2	0	30	4	0	3	2	2	7	1	0	0	1	1	1	8	1	2	0	4	4	0	0	7	0	0	1	2	1	5	2	1	2	2	1	2	3	82	55	0	6	0	4	3	14	k__Fungi;p__;c__;o__;f__;g__;s__
OTU_1938	3	0	0	0	0	0	2	0	0	0	0	1	0	0	0	0	0	1	2	0	0	0	0	0	0	0	3	0	0	0	0	0	0	2	0	1	3	0	0	0	0	0	0	0	1	k__Fungi;p__;c__;o__;f__;g__;s__
OTU_1939	0	0	0	0	0	0	0	0	0	0	0	0	0	0	0	0	0	2	0	0	0	0	0	0	0	0	0	0	3	0	0	0	0	0	0	0	0	0	0	0	0	0	4	0	1	k__Fungi;p__Basidiomycota;c__Agaricomycetes;o__Agaricales;f__Hydnangiaceae;g__Laccaria;s__Laccaria_amethystina
OTU_1940	0	0	0	0	0	0	4	0	0	0	0	0	0	0	0	0	0	0	0	0	0	0	0	0	0	0	0	0	0	0	0	0	0	0	0	0	0	0	0	0	0	0	0	0	0	No blast hit
OTU_1941	0	0	0	0	22	0	0	1	0	0	0	0	0	0	0	0	0	0	0	0	0	0	0	0	0	0	0	0	0	0	0	0	0	0	0	0	0	0	0	0	0	0	0	0	0	k__Fungi;p__;c__;o__;f__;g__;s__
OTU_1942	0	0	0	0	0	0	0	0	0	0	0	0	0	0	0	0	0	0	0	0	0	0	0	0	0	0	0	1	0	0	0	0	0	0	0	0	0	0	2	0	0	7	0	0	0	k__Fungi;p__Basidiomycota;c__Agaricomycetes;o__Agaricales;f__Hydnangiaceae;g__Laccaria;s__
OTU_1943	0	0	0	0	0	0	0	0	0	0	0	0	0	0	0	0	0	0	0	0	0	0	0	0	0	0	0	0	0	0	0	0	0	0	0	0	0	0	0	0	0	0	0	0	0	No blast hit
OTU_1944	0	0	0	0	0	0	0	0	0	0	0	0	0	0	0	0	0	0	0	0	0	0	0	0	0	0	0	0	0	1	0	0	0	1	0	0	0	0	0	0	0	0	0	0	2	k__Fungi;p__;c__;o__;f__;g__;s__
OTU_1945	0	0	0	0	0	0	0	2	1	1	2	0	0	0	0	0	0	1	0	0	9	0	0	0	0	0	0	8	0	0	0	0	0	0	0	0	6	0	472	0	0	64	32	29	2	k__Fungi;p__Ascomycota;c__Dothideomycetes;o__Pleosporales;f__Pleosporaceae;g__Neocamarosporium;s__Neocamarosporium_chichastianum
OTU_1946	0	0	0	0	0	0	0	0	0	0	0	0	0	0	0	0	0	0	2	0	0	0	0	0	0	0	0	0	0	0	0	0	0	0	0	0	0	0	0	0	0	0	0	0	0	k__Fungi;p__;c__;o__;f__;g__;s__
OTU_1947	0	0	0	0	0	0	0	0	0	0	0	0	1	1	0	0	0	0	0	0	0	0	0	5	0	0	0	1	1	0	0	0	0	0	0	0	0	0	0	0	0	1	0	1	0	k__Fungi;p__Ascomycota;c__;o__;f__;g__;s__
OTU_1948	0	0	0	0	0	0	0	0	0	0	0	0	0	0	0	0	0	0	0	0	0	0	0	0	0	0	0	0	0	0	0	0	0	0	0	0	0	0	0	0	0	0	23	0	0	k__Fungi;p__Ascomycota;c__Sordariomycetes;o__Microascales;f__Microascaceae;g__Pithoascus;s__Pithoascus_ater
OTU_1949	0	2	0	0	0	0	1	4	0	16	1	0	4	1	1	0	0	3	0	0	0	0	0	1	0	1	2	1	4	2	2	0	0	0	0	0	0	5	2	3	2	0	0	1	0	k__Fungi;p__;c__;o__;f__;g__;s__
OTU_1950	0	0	1	3	0	0	1	3	0	0	1	4	4	1	0	0	3	1	9	1	2	3	7	4	14	0	8	1	0	1	1	1	2	7	6	3	2	0	0	4	0	1	1	2	10	No blast hit
OTU_1951	0	0	0	0	0	0	0	0	0	0	0	0	0	0	0	0	0	0	0	0	0	0	0	0	0	0	0	0	0	0	0	0	0	0	0	0	0	0	0	0	0	0	4	0	0	k__Fungi;p__Basidiomycota;c__Agaricomycetes;o__Thelephorales;f__Bankeraceae;g__;s__
OTU_1952	0	0	1	0	2	3	1	5	0	0	0	1	0	0	1	1	0	0	0	0	1	1	13	4	3	0	21	0	2	0	0	0	0	3	0	4	3	0	4	0	1	0	0	0	0	k__Fungi;p__;c__;o__;f__;g__;s__
OTU_1953	0	0	0	2	0	0	0	1	9	0	4	4	6	17	3	0	0	12	0	3	2	0	0	0	10	0	6	0	0	3	0	13	37	0	0	2	0	0	2	0	0	9	9	10	13	k__Fungi;p__;c__;o__;f__;g__;s__
OTU_1954	0	0	0	0	0	0	0	0	0	0	0	0	0	0	0	0	0	0	0	0	2	0	1	0	0	0	0	0	0	0	0	0	0	0	0	0	0	0	0	0	0	0	0	0	0	k__Fungi;p__Basidiomycota;c__Agaricomycetes;o__Russulales;f__Russulaceae;g__Russula;s__
OTU_1955	0	0	0	0	0	1	0	0	0	0	1	0	0	0	0	0	1	0	7	0	0	0	0	1	0	0	0	0	0	0	0	0	0	0	3	0	0	50	0	0	0	0	2	2	9	k__Fungi;p__;c__;o__;f__;g__;s__
OTU_1956	0	0	0	0	0	0	0	0	0	0	0	0	0	0	0	0	0	0	0	0	0	0	0	0	0	0	0	0	0	0	0	0	0	0	0	0	0	0	0	0	0	0	3	0	0	k__Fungi;p__;c__;o__;f__;g__;s__
OTU_1957	0	0	0	0	0	0	0	0	0	0	0	0	0	0	0	0	0	0	0	0	0	0	0	0	0	0	0	0	0	0	0	0	0	4	0	0	0	0	0	0	0	0	0	0	0	k__Fungi;p__;c__;o__;f__;g__;s__
OTU_1958	0	0	0	0	0	0	0	0	0	0	0	0	0	0	0	0	0	0	0	0	4	0	0	0	0	0	0	0	0	0	0	0	0	0	0	0	0	0	0	0	0	0	0	0	0	k__Fungi;p__;c__;o__;f__;g__;s__
OTU_1959	7	12	3	10	6	9	11	7	5	3	1	10	26	40	1	10	13	6	5	0	28	6	18	38	5	5	33	7	9	6	9	4	7	9	8	4	7	3	9	3	5	9	3	35	16	k__Fungi;p__;c__;o__;f__;g__;s__
OTU_1960	0	0	0	0	0	0	0	0	0	0	0	0	0	0	0	0	0	0	0	0	0	0	0	0	0	0	0	0	0	0	0	0	0	0	0	0	0	0	0	0	0	0	0	0	0	k__Fungi;p__;c__;o__;f__;g__;s__
OTU_1961	0	0	0	0	0	0	0	1	0	0	0	0	0	0	0	0	0	0	0	0	0	0	0	0	0	0	0	0	0	0	0	1	0	0	0	0	0	0	0	0	0	0	3	0	0	k__Fungi;p__Ascomycota;c__Saccharomycetes;o__Saccharomycetales;f__Saccharomycetales_fam_Incertae_sedis;g__Candida;s__Candida_allociferrii
OTU_1962	0	0	0	0	0	0	0	0	0	0	0	0	4	0	0	0	0	0	0	0	0	0	0	0	0	0	0	0	0	0	0	0	0	0	0	0	1	0	0	0	0	0	0	0	0	k__Fungi;p__Chytridiomycota;c__Rhizophydiomycetes;o__Rhizophydiales;f__Rhizophydiales_fam_Incertae_sedis;g__Batrachochytrium;s__Batrachochytrium_dendrobatidis
OTU_1963	2	3	0	3	12	10	9	7	0	13	1	4	5	0	0	6	10	7	8	11	6	2	8	4	8	7	20	6	3	7	5	7	10	14	1	10	8	0	2	23	18	9	8	11	2	k__Fungi;p__;c__;o__;f__;g__;s__
OTU_1964	0	0	0	0	0	0	0	0	0	0	0	0	0	3	0	0	0	0	0	0	0	0	0	0	0	0	0	0	0	0	0	0	0	0	0	0	0	0	0	0	0	0	0	0	0	k__Fungi;p__Ascomycota;c__Sordariomycetes;o__Hypocreales;f__Cordycipitaceae;g__Cordyceps;s__
OTU_1965	0	0	0	0	0	0	0	0	0	0	0	0	0	0	0	0	0	0	0	0	0	0	0	0	0	2	0	0	0	0	0	0	0	0	0	0	0	0	0	0	0	0	0	0	0	k__Fungi;p__Ascomycota;c__Sordariomycetes;o__Microascales;f__Ceratocystidaceae;g__Ceratocystis;s__Ceratocystis_paradoxa
OTU_1966	0	0	1	1	0	0	0	0	0	0	0	0	36	5	0	1	0	0	0	0	0	0	0	7	3	0	0	0	0	0	0	0	0	0	0	0	0	0	0	0	0	0	0	0	0	k__Fungi;p__Ascomycota;c__Dothideomycetes;o__Dothideomycetes_ord_Incertae_sedis;f__Dothideomycetes_fam_Incertae_sedis;g__Soloacrosporiella;s__Soloacrosporiella_acaciae
OTU_1967	0	0	2	0	0	0	0	0	0	0	0	0	0	0	0	0	0	0	0	0	2	0	0	0	0	0	0	0	0	0	0	0	0	0	0	0	0	0	0	0	0	0	0	0	0	k__Fungi;p__;c__;o__;f__;g__;s__
OTU_1968	1	0	0	0	0	0	0	0	0	0	0	0	0	0	0	0	0	0	0	0	0	0	0	0	1	0	0	0	0	0	0	0	0	0	0	0	0	0	0	0	0	1	0	0	1	No blast hit
OTU_1969	0	0	0	0	0	0	0	0	0	1	0	0	0	0	0	0	0	0	0	0	0	0	0	0	2	0	0	0	0	0	0	0	0	0	0	0	0	0	0	0	0	0	0	0	0	No blast hit
OTU_1970	0	0	0	0	0	0	0	0	0	0	0	0	0	0	0	3	0	0	0	0	0	0	0	0	0	0	0	3	0	0	0	0	0	0	0	4	0	0	0	0	0	0	0	0	0	k__Fungi;p__;c__;o__;f__;g__;s__
OTU_1971	0	0	0	0	0	0	0	0	0	0	0	0	0	0	0	0	0	0	0	0	2	0	0	0	1	2	6	3	0	0	0	0	0	0	0	0	0	0	0	0	0	0	6	0	0	k__Fungi;p__;c__;o__;f__;g__;s__
OTU_1972	0	0	0	0	0	0	0	0	0	0	0	0	0	0	0	0	0	0	0	0	0	0	0	0	0	0	0	0	0	0	0	0	0	0	0	0	0	0	0	0	2	0	0	0	0	No blast hit
OTU_1973	1	0	0	2	0	0	1	1	4	4	0	0	1	0	13	4	0	0	1	2	4	0	0	5	5	1	0	0	1	2	1	9	1	4	2	0	0	0	0	0	0	0	1	0	0	k__Fungi;p__;c__;o__;f__;g__;s__
OTU_1974	0	0	0	0	0	0	0	0	0	0	0	0	0	0	0	0	0	0	0	0	0	0	0	0	0	0	0	0	0	0	0	0	0	0	0	0	0	0	0	0	3	0	0	0	0	k__Fungi;p__;c__;o__;f__;g__;s__
OTU_1975	0	0	0	0	0	0	0	0	0	0	0	0	0	0	0	3	0	0	0	0	0	0	0	0	0	0	0	0	0	0	0	0	0	0	0	0	0	0	0	0	0	0	0	0	0	k__Fungi;p__Basidiomycota;c__Agaricomycetes;o__Sebacinales;f__Sebacinaceae;g__Sebacina;s__
OTU_1976	0	0	0	0	0	0	0	0	0	0	0	0	0	0	0	0	0	0	0	0	0	0	0	0	0	0	0	0	0	0	0	0	0	0	0	0	0	0	4	0	0	0	0	0	0	k__Fungi;p__;c__;o__;f__;g__;s__
OTU_1977	0	0	0	0	0	0	2	2	0	3	0	1	1	1	0	0	0	3	0	0	3	57	2	5	5	1	0	0	2	1	0	1	2	4	0	1	4	1	2	0	2	0	0	0	1	k__Fungi;p__;c__;o__;f__;g__;s__
OTU_1978	0	0	0	0	0	0	0	3	0	0	0	0	0	0	0	0	0	0	0	0	0	0	0	0	0	0	0	0	0	0	0	0	0	0	0	0	0	0	0	0	0	0	0	0	0	k__Fungi;p__Rozellomycota;c__;o__;f__;g__;s__
OTU_1979	0	0	4	0	0	0	0	0	0	0	0	0	0	0	0	0	0	0	0	0	0	0	0	0	0	0	0	0	0	0	0	0	0	0	0	0	0	0	0	0	0	0	0	0	0	k__Fungi;p__;c__;o__;f__;g__;s__
OTU_1980	211	42	20	155	84	80	86	232	35	196	3	35	34	55	38	130	125	123	352	205	108	85	164	388	351	134	210	162	248	240	346	127	121	157	105	75	200	34	68	378	113	22	22	27	53	k__Fungi;p__Ascomycota;c__Sordariomycetes;o__Hypocreales;f__Hypocreales_fam_Incertae_sedis;g__Acremonium;s__Acremonium_sclerotigenum
OTU_1981	0	0	0	0	0	0	0	0	0	0	0	0	0	0	0	0	0	0	0	0	0	0	0	0	0	0	0	0	0	0	0	0	0	0	0	0	0	0	0	0	0	0	4	0	0	k__Fungi;p__Rozellomycota;c__;o__;f__;g__;s__
OTU_1982	0	0	0	0	0	0	0	0	0	0	0	0	0	0	0	0	0	0	0	0	0	0	0	0	1	0	0	2	0	0	0	0	0	0	0	0	0	0	0	0	0	0	0	0	0	k__Fungi;p__Ascomycota;c__Sordariomycetes;o__Hypocreales;f__Nectriaceae;g__Fusarium;s__
OTU_1983	0	0	0	0	0	0	0	2	0	0	0	0	0	0	0	0	0	0	0	0	0	0	0	0	0	0	0	0	0	0	0	0	0	0	0	0	0	0	0	0	0	0	0	0	0	k__Fungi;p__;c__;o__;f__;g__;s__
OTU_1984	0	0	0	0	0	0	0	1	0	0	0	0	0	0	0	0	0	0	0	0	0	0	0	0	0	0	0	0	1	0	0	0	0	0	0	0	0	0	0	0	0	0	0	0	0	k__Fungi;p__;c__;o__;f__;g__;s__
OTU_1985	0	0	0	0	0	0	0	0	0	0	0	0	0	0	0	0	0	0	0	0	0	0	0	0	0	0	0	0	0	0	0	0	0	0	0	0	0	0	0	0	0	0	5	0	0	k__Fungi;p__;c__;o__;f__;g__;s__
OTU_1986	0	0	0	0	0	0	0	0	0	0	0	0	0	0	0	0	0	0	0	2	0	0	0	0	0	0	0	0	0	0	0	0	0	0	0	0	0	0	0	0	0	0	0	0	0	k__Fungi;p__;c__;o__;f__;g__;s__
OTU_1987	0	0	0	0	0	0	0	0	0	0	0	0	0	0	0	2	0	0	0	0	0	0	0	6	0	0	0	0	0	0	0	0	0	0	0	0	0	0	0	0	0	5	0	0	0	k__Fungi;p__Basidiomycota;c__Agaricomycetes;o__Russulales;f__Russulaceae;g__Russula;s__
OTU_1988	7	0	8	14	6	3	5	8	5	5	0	1	0	3	0	9	12	8	8	8	5	2	7	3	9	4	2	8	6	6	6	1	7	6	6	12	5	6	7	8	9	10	3	4	0	k__Fungi;p__Ascomycota;c__Sordariomycetes;o__Hypocreales;f__Stachybotryaceae;g__Stachybotrys;s__Stachybotrys_chartarum
OTU_1989	0	0	0	0	0	2	0	0	0	0	0	0	0	0	0	0	0	0	0	0	0	1	0	0	0	0	0	0	0	0	0	0	0	0	0	0	0	0	0	0	0	0	17	0	0	k__Fungi;p__;c__;o__;f__;g__;s__
OTU_1990	0	2	0	0	0	0	0	0	0	0	0	0	0	0	0	0	0	0	0	0	0	0	0	0	0	0	0	0	0	0	0	0	0	0	0	0	0	0	0	0	0	0	0	0	0	k__Fungi;p__;c__;o__;f__;g__;s__
OTU_1991	0	0	0	0	0	0	0	0	0	0	0	0	0	0	0	0	12	0	0	0	7	0	0	37	0	0	0	0	0	0	0	4	0	0	0	0	0	0	0	0	0	0	0	0	0	k__Fungi;p__;c__;o__;f__;g__;s__
OTU_1992	0	0	0	0	0	0	0	0	0	0	0	0	0	3	0	0	0	0	0	0	0	0	0	0	0	0	0	0	0	0	0	0	0	0	0	0	0	0	0	0	0	0	0	0	0	k__Fungi;p__;c__;o__;f__;g__;s__
OTU_1993	0	0	0	0	0	0	0	0	0	0	0	0	0	0	0	0	0	0	0	0	0	0	0	0	0	0	0	0	0	0	0	5	0	0	0	0	0	0	0	0	0	0	0	0	0	k__Fungi;p__;c__;o__;f__;g__;s__
OTU_1994	0	0	0	0	0	0	0	0	0	0	0	0	0	0	0	0	0	0	0	0	0	0	0	0	0	0	0	1	0	0	0	0	0	0	0	0	0	0	4	0	0	1	0	0	0	k__Fungi;p__Ascomycota;c__Dothideomycetes;o__Pleosporales;f__Lophiostomataceae;g__Lophiostoma;s__
OTU_1995	4	0	0	0	0	0	0	4	0	0	0	2	1	0	0	0	0	1	7	0	0	0	7	4	1	1	2	1	0	0	0	4	7	3	1	0	5	1	4	0	4	0	0	0	0	k__Fungi;p__;c__;o__;f__;g__;s__
OTU_1996	0	0	0	0	1	0	0	0	0	0	0	0	0	0	0	0	0	0	0	0	0	0	0	0	0	0	0	0	0	0	0	0	0	0	0	0	0	0	0	0	0	1	0	0	0	k__Fungi;p__;c__;o__;f__;g__;s__
OTU_1997	0	0	0	0	0	0	0	0	0	0	0	0	0	0	0	0	0	0	0	0	0	0	0	0	0	0	0	0	0	0	0	0	0	0	0	0	0	0	2	0	0	0	0	0	0	k__Fungi;p__Rozellomycota;c__;o__;f__;g__;s__
OTU_1998	0	0	0	0	0	0	0	0	0	0	0	0	0	0	0	0	0	0	0	0	0	0	0	0	0	0	0	0	0	0	0	0	0	0	0	0	0	0	2	0	0	0	0	0	0	k__Fungi;p__Ascomycota;c__Leotiomycetes;o__Helotiales;f__;g__;s__
OTU_1999	0	0	0	0	0	0	0	0	0	0	0	0	0	0	0	0	0	0	0	0	0	0	0	0	0	0	0	0	0	0	0	0	0	0	0	0	0	0	4	0	0	0	0	0	0	k__Fungi;p__Ascomycota;c__Dothideomycetes;o__Pleosporales;f__Didymosphaeriaceae;g__Paraphaeosphaeria;s__Paraphaeosphaeria_verruculosa
[truncated: 1,567 more rows]
