# Supplementary material for: Effects of multi-resistant ScALDH21 transgenic cotton on soil microbial communities
Source: Front Microbiomes. 2023 Oct 3;2:1248384. doi: 10.3389/frmbi.2023.1248384 (PMC12993657; doi:10.3389/frmbi.2023.1248384)
Supplement: Supplementary file 5 [file Table_3.xls]

## Sheet: Table S2
#OTU_num	L1-1	L1-2	L1-3	L1-4	L1-5	L1-6	L1-7	L1-8	L1-9	L1-10	L1-11	L1-12	L1-13	L1-14	L1-15	L2-1	L2-2	L2-3	L2-4	L2-5	L2-6	L2-7	L2-8	L2-9	L2-10	L2-11	L2-12	L2-13	L2-14	L2-15	NT-1	NT-2	NT-3	NT-4	NT-5	NT-6	NT-7	NT-8	NT-9	NT-10	NT-11	NT-12	NT-13	NT-14	NT-15	taxonomy
OTU_1	2378	3580	3290	2966	1538	1657	3594	1126	3284	2480	2678	5034	1589	3151	3212	3344	1335	2345	1951	1434	2648	2310	3306	2544	1870	3682	3983	1315	1845	1695	3470	3731	1784	2522	2964	2752	2280	1267	2906	3382	10168	2184	1920	3384	1807	k__Bacteria;p__Actinobacteria;c__unidentified_Actinobacteria;o__Micrococcales;f__Micrococcaceae;g__Arthrobacter
OTU_2	425	337	303	380	325	304	424	382	331	271	361	380	404	362	372	423	421	342	437	411	396	423	415	255	465	318	314	319	362	393	385	278	330	442	413	355	336	285	385	376	282	399	377	369	379	k__Bacteria;p__Proteobacteria;c__Alphaproteobacteria;o__Rhizobiales;f__unidentified_Rhizobiales;g__Nordella;s__
OTU_3	155	158	308	486	111	128	366	157	126	360	384	176	207	110	120	101	105	419	141	100	528	239	304	3852	254	157	95	158	263	380	513	292	70	529	440	108	193	206	488	293	317	611	121	200	168	k__Bacteria;p__Proteobacteria;c__Gammaproteobacteria;o__Pseudomonadales;f__Pseudomonadaceae;g__Pseudomonas
OTU_4	149	267	401	256	185	112	253	148	438	287	396	382	197	241	370	302	178	228	243	206	199	137	219	236	205	186	241	200	159	236	222	306	259	248	237	284	152	134	226	255	183	249	210	312	282	k__Bacteria;p__Proteobacteria;c__Alphaproteobacteria;o__unidentified_Alphaproteobacteria;f__unidentified_Alphaproteobacteria;g__Skermanella;s__
OTU_5	522	483	405	353	461	533	446	453	262	284	352	386	450	420	384	347	383	300	474	452	528	472	443	303	419	353	299	321	348	491	470	265	389	462	431	273	289	313	429	524	361	383	419	389	400	k__Bacteria;p__Proteobacteria;c__Alphaproteobacteria;o__unidentified_Alphaproteobacteria;f__unidentified_Alphaproteobacteria;g__Dongia;s__
OTU_6	212	170	155	206	266	140	229	302	252	178	156	153	289	159	147	214	278	217	227	193	203	261	200	140	247	192	207	197	187	224	195	198	282	217	246	211	266	127	226	194	142	181	143	170	168	k__Bacteria;p__Nitrospirae;c__Nitrospira;o__Nitrospirales;f__Nitrospiraceae
OTU_7	214	186	150	250	338	191	182	227	173	185	106	185	236	188	123	317	252	256	255	251	238	203	245	142	269	188	330	291	281	344	241	228	305	225	211	231	253	185	203	200	134	127	197	207	187	k__Bacteria;p__Proteobacteria;c__Gammaproteobacteria;o__unidentified_Gammaproteobacteria;f__Nitrosomonadaceae;g__;s__
OTU_8	143	158	203	173	173	105	103	101	126	141	110	121	169	180	230	144	157	157	213	213	238	115	138	116	162	152	122	199	197	186	191	162	184	116	222	119	126	139	108	91	122	167	193	262	233	k__Bacteria;p__Proteobacteria;c__Alphaproteobacteria;o__Rhizobiales;f__Hyphomicrobiaceae;g__Hyphomicrobium;s__
OTU_9	184	131	123	146	166	95	150	160	165	177	134	184	159	190	172	190	217	171	204	204	156	146	183	163	230	154	196	238	193	258	215	164	227	150	216	213	161	108	224	212	137	211	193	220	160	k__Bacteria;p__Proteobacteria;c__Alphaproteobacteria
OTU_10	136	296	358	276	266	580	980	182	63	238	413	708	106	298	155	106	153	599	458	77	748	667	173	676	150	643	488	668	294	371	328	185	176	64	207	299	448	147	863	122	1013	584	178	711	172	k__Bacteria;p__Proteobacteria;c__Gammaproteobacteria;o__Pseudomonadales;f__Pseudomonadaceae;g__Pseudomonas;s__Pseudomonas_frederiksbergensis
OTU_11	72	67	94	104	81	122	67	59	47	58	126	111	84	83	76	89	103	173	84	107	104	107	103	51	102	65	98	98	93	63	85	94	103	123	75	56	77	70	99	101	59	102	95	95	119	k__Bacteria;p__Bacteroidetes;c__Bacteroidia;o__Chitinophagales;f__Chitinophagaceae;g__;s__
OTU_12	114	64	43	57	61	48	54	57	48	100	104	52	67	72	77	72	76	76	72	112	64	47	53	52	66	48	74	109	82	77	82	79	74	92	84	76	51	44	89	72	44	71	62	64	63	k__Bacteria;p__Chloroflexi;c__unidentified_Chloroflexi;o__unidentified_Chloroflexi;f__unidentified_Chloroflexi;g__unidentified_Chloroflexi
OTU_13	84	76	53	55	107	91	63	77	101	85	92	89	86	78	84	105	84	77	93	59	78	53	138	98	92	84	78	71	72	77	93	68	78	85	91	60	103	46	79	90	62	57	92	82	83	k__Bacteria;p__Proteobacteria;c__Alphaproteobacteria;o__Rhizobiales;f__Hyphomicrobiaceae;g__Pedomicrobium;s__
OTU_14	116	77	66	85	103	78	116	93	98	75	129	120	125	115	161	82	80	81	99	92	72	64	79	57	88	121	83	75	93	72	92	79	121	143	118	112	124	83	111	88	95	165	153	128	165	k__Bacteria;p__Actinobacteria;c__Acidimicrobiia;o__Actinomarinales;f__;g__;s__
OTU_15	137	66	104	59	88	59	84	59	74	98	43	70	65	60	69	82	106	146	105	126	60	46	69	38	81	68	118	114	87	67	84	68	86	83	87	90	64	15	98	136	68	91	79	63	91	k__Bacteria;p__Chloroflexi;c__Dehalococcoidia;o__unidentified_Dehalococcoidia;f__unidentified_Dehalococcoidia;g__unidentified_Dehalococcoidia;s__bacterium_YC-LK-LKJ27
OTU_16	84	88	71	149	86	78	78	81	60	79	100	92	131	154	153	77	107	91	105	46	130	105	141	84	91	50	101	79	95	80	133	106	128	114	147	127	89	110	136	121	332	154	123	142	69	k__Bacteria;p__Proteobacteria;c__Alphaproteobacteria;o__Rhizobiales;f__Rhizobiaceae;g__unidentified_Rhizobiaceae;s__Pararhizobium_giardinii
OTU_17	64	57	47	75	103	51	64	95	58	50	74	102	118	88	83	97	90	40	62	88	106	111	144	42	129	65	49	87	97	58	81	68	82	97	73	61	108	107	65	64	72	111	70	83	75	k__Bacteria;p__Chloroflexi;c__;o__;f__;g__;s__
OTU_18	95	119	173	117	83	98	124	67	99	106	150	134	93	93	97	133	88	170	84	85	99	62	101	53	104	65	104	81	87	85	95	137	65	149	126	116	105	61	135	153	99	84	94	119	128	k__Bacteria;p__Bacteroidetes;c__Bacteroidia;o__Chitinophagales;f__Chitinophagaceae;g__Flavitalea;s__
OTU_19	128	123	82	168	179	63	143	139	90	80	86	117	106	153	104	137	143	119	119	101	117	126	98	74	97	134	129	148	135	167	167	168	136	162	119	164	117	48	171	135	86	98	132	139	116	k__Bacteria;p__Acidobacteria;c__unidentified_Acidobacteria;o__unidentified_Acidobacteria;f__unidentified_Acidobacteria
OTU_20	52	87	75	51	28	31	60	45	93	84	75	78	30	52	70	71	45	59	67	58	49	30	68	74	49	23	40	38	36	44	35	100	67	66	77	61	48	21	41	48	71	37	41	54	48	k__Bacteria;p__Proteobacteria;c__Alphaproteobacteria;o__Rhizobiales;f__Beijerinckiaceae;g__Microvirga;s__
OTU_21	94	66	141	104	68	73	100	62	37	61	72	89	42	84	50	91	118	151	115	77	54	54	103	26	78	57	47	45	89	61	134	192	77	163	66	93	66	52	67	109	43	44	56	79	110	k__Bacteria;p__Bacteroidetes;c__Bacteroidia;o__Chitinophagales;f__Saprospiraceae;g__;s__
OTU_22	435	568	748	542	264	280	460	352	635	537	534	435	373	501	637	506	327	524	463	447	562	305	395	390	454	477	529	511	521	481	495	620	514	445	566	483	404	305	359	374	460	449	393	692	680	k__Bacteria;p__Actinobacteria;c__unidentified_Actinobacteria;o__Frankiales;f__Geodermatophilaceae;g__Blastococcus;s__
OTU_23	164	208	142	128	166	121	193	170	295	244	224	335	186	205	207	363	169	175	236	181	201	188	214	245	169	210	235	193	159	138	204	236	298	212	252	195	177	132	127	148	213	129	157	294	270	k__Bacteria;p__Actinobacteria;c__unidentified_Actinobacteria;o__Propionibacteriales;f__Nocardioidaceae
OTU_24	193	150	142	144	201	101	172	220	141	183	129	113	119	188	148	197	235	206	232	214	130	136	101	151	165	159	188	124	186	216	154	170	288	166	172	208	133	145	190	187	133	171	144	147	160	k__Bacteria;p__Proteobacteria;c__Deltaproteobacteria;o__Myxococcales;f__;g__;s__
OTU_25	55	64	37	72	44	40	43	71	69	48	65	42	121	74	110	58	70	49	59	79	91	62	53	55	100	87	89	111	117	82	82	43	68	47	74	56	89	84	53	44	58	112	119	77	91	k__Bacteria;p__Chloroflexi;c__;o__;f__;g__;s__
OTU_26	62	252	53	96	156	84	71	114	42	80	118	61	109	194	133	119	169	67	58	109	128	278	153	65	74	134	69	96	101	87	121	77	35	65	125	104	171	111	147	134	37	149	168	60	61	k__Bacteria;p__Proteobacteria;c__Gammaproteobacteria;o__Xanthomonadales;f__Xanthomonadaceae;g__Lysobacter
OTU_27	81	46	33	74	87	71	62	111	60	60	55	62	94	83	71	87	93	81	84	109	67	73	96	42	97	23	58	55	60	49	69	58	104	94	93	42	60	33	59	60	46	92	66	64	52	k__Bacteria;p__Chloroflexi
OTU_28	95	88	81	88	94	70	81	72	76	85	93	98	89	85	52	126	96	56	66	85	86	61	123	40	89	54	80	107	76	107	106	87	63	76	57	108	85	41	88	98	52	47	80	99	57	k__Bacteria;p__Proteobacteria;c__Alphaproteobacteria;o__Rhizobiales;f__Xanthobacteraceae
OTU_29	276	212	166	234	325	228	240	289	151	197	230	201	261	260	144	273	259	251	217	308	209	272	229	138	238	275	315	280	289	340	260	219	268	193	143	245	265	243	273	274	117	298	295	195	225	k__Bacteria;p__Gemmatimonadetes;c__unidentified_Gemmatimonadetes;o__Gemmatimonadales;f__Gemmatimonadaceae;g__;s__
OTU_30	154	104	102	131	126	86	118	122	113	99	182	157	118	159	151	167	124	87	160	122	133	127	150	105	100	67	118	107	97	114	142	132	111	127	91	147	141	100	135	114	116	115	132	148	67	k__Bacteria;p__Proteobacteria;c__Alphaproteobacteria;o__Rhizobiales;f__Xanthobacteraceae;g__Bradyrhizobium;s__Bradyrhizobium_elkanii
OTU_31	88	84	66	87	102	67	88	73	89	58	100	148	119	71	81	115	81	54	96	81	73	71	138	51	78	143	128	94	116	108	100	94	114	119	76	102	84	70	124	123	68	97	83	82	72	k__Bacteria;p__Bacteroidetes;c__Bacteroidia;o__Cytophagales;f__Microscillaceae;g__;s__
OTU_32	59	41	52	71	74	51	45	91	64	56	39	39	57	39	52	54	68	137	62	94	37	37	49	45	64	37	71	81	59	51	64	49	60	53	79	44	43	37	49	66	27	65	53	51	47	k__Bacteria;p__Chloroflexi
OTU_33	110	108	80	146	179	74	116	155	66	70	58	98	76	143	81	131	143	122	129	111	137	166	83	57	98	136	127	144	138	187	86	94	161	114	82	124	103	54	138	98	72	100	150	114	115	k__Bacteria;p__Acidobacteria;c__unidentified_Acidobacteria;o__unidentified_Acidobacteria;f__Pyrinomonadaceae;g__;s__
OTU_34	110	128	200	201	248	188	136	158	69	82	152	167	255	161	122	128	178	368	132	172	167	187	133	99	125	163	158	148	176	139	134	138	161	128	69	151	124	159	155	130	105	149	166	134	130	k__Bacteria;p__Bacteroidetes;c__Bacteroidia;o__Chitinophagales;f__Chitinophagaceae;g__;s__
OTU_35	105	109	66	139	174	56	71	182	110	159	119	96	143	169	137	197	189	143	179	188	90	83	138	65	124	84	165	159	88	120	172	172	161	53	69	132	187	67	90	159	77	140	189	162	124	k__Bacteria;p__Actinobacteria;c__Acidimicrobiia;o__unidentified_Acidimicrobiia;f__unidentified_Acidimicrobiia;g__Ilumatobacter;s__
OTU_36	46	78	79	113	135	68	73	130	40	42	70	47	104	69	49	76	81	184	50	107	63	166	91	55	59	109	127	134	88	129	76	47	77	51	41	85	113	104	101	87	49	140	105	63	48	k__Bacteria;p__Bacteroidetes;c__Bacteroidia;o__Chitinophagales;f__Chitinophagaceae;g__;s__
OTU_37	100	97	66	82	107	59	70	84	128	83	69	52	110	94	108	86	73	89	85	92	88	90	83	84	116	107	109	109	103	103	95	64	97	64	111	99	126	95	68	83	91	95	93	77	109	k__Bacteria;p__Actinobacteria;c__Thermoleophilia;o__Gaiellales;f__;g__;s__
OTU_38	95	61	123	72	76	105	73	65	68	95	81	68	103	94	57	83	91	149	59	103	81	60	102	45	85	59	89	85	74	73	90	93	63	94	55	72	75	103	81	95	38	78	45	66	85	k__Bacteria;p__Chloroflexi;c__unidentified_Chloroflexi;o__unidentified_Chloroflexi;f__unidentified_Chloroflexi;g__unidentified_Chloroflexi;s__Chloroflexi_bacterium_OLB14
OTU_39	270	289	147	135	143	129	197	231	205	147	166	145	185	152	267	146	116	151	165	154	193	245	195	402	206	189	161	145	151	125	292	119	172	192	198	110	190	123	116	208	1022	221	167	180	162	k__Bacteria;p__Firmicutes;c__Bacilli;o__Bacillales;f__Bacillaceae;g__Bacillus
OTU_40	83	52	47	51	89	66	52	104	44	36	48	40	40	71	46	79	76	48	55	75	54	67	43	16	38	85	79	94	57	101	61	56	69	39	33	74	69	58	88	57	41	48	66	62	42	k__Bacteria;p__Proteobacteria;c__Gammaproteobacteria;o__unidentified_Gammaproteobacteria;f__unidentified_Gammaproteobacteria
OTU_41	69	38	54	53	55	44	44	59	48	56	44	50	42	53	44	61	51	35	53	54	49	48	44	19	41	33	56	41	52	55	50	45	32	68	57	52	54	26	37	44	32	65	61	43	59	k__Bacteria;p__Proteobacteria;c__Alphaproteobacteria;o__unidentified_Alphaproteobacteria;f__unidentified_Alphaproteobacteria;g__unidentified_Alphaproteobacteria
OTU_42	116	84	65	85	105	80	107	72	80	73	104	113	63	82	61	119	84	79	101	90	100	93	93	46	83	119	143	106	134	97	94	98	104	126	93	134	89	57	120	114	75	107	68	91	121	k__Bacteria;p__Acidobacteria;c__unidentified_Acidobacteria;o__unidentified_Acidobacteria;f__unidentified_Acidobacteria;g__unidentified_Acidobacteria;s__Acidobacteria_bacterium_CB_286306
OTU_43	95	49	30	57	42	25	62	43	24	60	44	34	26	54	42	53	62	46	76	56	42	61	38	43	64	50	36	50	69	51	53	45	103	106	67	58	41	44	69	101	40	33	43	58	53	k__Bacteria;p__Gemmatimonadetes;c__;o__;f__;g__;s__
OTU_44	113	85	68	114	139	72	89	150	57	42	74	75	128	90	88	77	86	43	52	119	72	94	78	39	111	87	69	100	74	72	128	36	95	87	109	84	121	70	88	93	64	88	86	97	34	k__Bacteria;p__Proteobacteria;c__Alphaproteobacteria;o__Rhizobiales
OTU_45	75	65	36	54	70	51	55	87	84	69	53	73	79	72	106	54	79	61	70	61	63	77	84	73	72	53	52	71	74	60	56	57	89	73	113	41	59	64	49	60	89	81	64	70	75	k__Bacteria;p__Firmicutes;c__Bacilli;o__Bacillales;f__Bacillaceae;g__Bacillus
OTU_46	178	149	111	122	155	130	135	127	202	124	134	102	122	104	162	151	143	153	168	134	124	117	148	149	143	120	119	147	130	88	113	129	133	156	212	146	177	108	113	128	125	152	129	106	136	k__Bacteria;p__Actinobacteria;c__Thermoleophilia;o__Solirubrobacterales;f__;g__;s__
OTU_47	73	58	41	71	89	88	80	148	65	75	55	38	80	100	57	62	68	74	53	115	118	151	64	69	118	34	26	35	43	33	79	49	99	81	55	40	109	71	65	118	70	54	47	79	79	k__Bacteria
OTU_48	66	51	66	54	45	35	46	29	72	67	51	50	56	63	65	49	39	44	28	40	57	33	44	32	59	51	66	49	49	54	67	64	43	64	70	61	50	24	42	43	41	50	52	42	76	k__Bacteria;p__Proteobacteria;c__Alphaproteobacteria;o__Rhizobiales;f__Beijerinckiaceae;g__Microvirga;s__
OTU_49	235	208	137	372	455	112	204	473	189	261	110	172	195	276	209	386	435	276	410	425	194	237	200	196	272	214	300	440	259	467	312	238	578	283	220	359	290	99	349	456	166	298	395	209	221	k__Bacteria;p__Acidobacteria;c__unidentified_Acidobacteria;o__unidentified_Acidobacteria;f__Pyrinomonadaceae;g__;s__
OTU_50	174	204	199	124	119	78	160	69	162	123	162	152	142	153	135	142	141	113	156	145	129	83	114	87	135	84	95	92	122	65	158	145	120	204	149	182	105	61	122	101	66	177	205	158	140	k__Bacteria;p__Proteobacteria;c__Alphaproteobacteria;o__Sphingomonadales;f__Sphingomonadaceae;g__Sphingomonas;s__
OTU_51	112	108	79	109	82	75	85	83	105	104	79	78	97	103	147	93	111	102	126	126	98	80	68	83	89	154	134	134	121	135	105	98	126	96	138	111	110	106	86	87	96	110	125	114	134	k__Bacteria;p__Actinobacteria;c__Thermoleophilia;o__Gaiellales;f__Gaiellaceae;g__Gaiella;s__
OTU_52	75	67	62	76	45	40	64	53	63	73	54	76	92	98	50	101	75	54	75	83	59	69	63	59	72	58	62	67	66	59	80	75	108	87	71	108	58	27	72	96	33	72	119	72	72	k__Bacteria;p__Gemmatimonadetes;c__unidentified_Gemmatimonadetes;o__Gemmatimonadales;f__Gemmatimonadaceae
OTU_53	126	152	124	145	223	132	129	143	85	90	118	136	191	184	140	145	131	91	138	134	163	164	112	61	131	221	194	189	203	206	152	131	122	99	113	177	121	133	159	118	121	160	271	180	105	k__Bacteria;p__Proteobacteria;c__Gammaproteobacteria;o__;f__;g__;s__
OTU_54	116	82	68	62	86	88	107	5	95	71	96	65	93	135	104	85	57	62	70	82	102	107	74	44	113	123	89	87	121	10	99	68	79	146	128	100	80	93	113	105	75	102	84	107	97	k__Bacteria;p__Acidobacteria;c__;o__;f__;g__;s__
OTU_55	57	54	39	54	72	71	41	81	65	34	65	52	120	50	57	45	47	39	22	96	51	64	76	28	71	87	82	67	70	51	55	29	52	52	57	41	70	81	61	58	40	120	72	33	54	k__Bacteria;p__Acidobacteria;c__Acidobacteriia;o__Solibacterales;f__;g__;s__
OTU_56	83	63	17	77	94	18	66	69	23	69	70	52	29	36	25	59	78	148	99	89	42	29	68	76	71	23	64	87	41	66	40	34	82	61	39	76	101	16	64	84	22	92	80	69	18	k__Bacteria;p__Verrucomicrobia;c__Verrucomicrobiae;o__;f__;g__;s__
OTU_57	41	33	17	35	72	36	24	42	13	19	24	10	53	32	23	27	26	40	21	56	30	51	30	15	38	62	47	44	43	56	21	22	20	24	22	16	51	53	38	42	12	61	41	20	18	k__Bacteria;p__Gemmatimonadetes;c__unidentified_Gemmatimonadetes;o__Gemmatimonadales;f__Gemmatimonadaceae;g__;s__
OTU_58	0	6	0	1	19	268	117	186	7	2	72	15	5	14	31	1	0	27	1	1	0	177	18	2	16	23	6	0	0	2	25	51	0	69	0	30	3	598	25	23	0	6	7	31	10	k__Bacteria;p__Firmicutes;c__Bacilli;o__Lactobacillales;f__Lactobacillaceae;g__Lactobacillus
OTU_59	111	68	62	96	151	79	93	114	87	77	102	89	141	114	85	83	99	94	63	98	105	121	83	45	120	91	76	73	86	73	107	75	82	102	85	86	136	132	107	77	87	166	174	82	67	k__Bacteria;p__Actinobacteria;c__Acidimicrobiia;o__Actinomarinales;f__;g__;s__
OTU_60	41	46	44	37	75	40	64	65	54	48	57	65	78	66	67	46	51	61	47	67	64	67	69	44	74	61	53	51	57	58	53	28	56	51	52	53	76	51	44	58	41	55	68	50	46	k__Bacteria;p__Proteobacteria;c__Alphaproteobacteria;o__Rhizobiales;f__Hyphomicrobiaceae;g__Pedomicrobium;s__
OTU_61	42	33	81	62	33	42	55	41	26	35	85	64	60	50	35	52	42	81	44	41	46	48	48	22	38	35	55	37	52	28	53	72	34	75	38	59	33	19	49	75	29	35	56	44	57	k__Bacteria;p__Bacteroidetes;c__Bacteroidia;o__Chitinophagales;f__Chitinophagaceae;g__Terrimonas;s__
OTU_62	162	132	82	181	222	123	120	270	111	140	111	86	181	150	114	184	237	202	267	227	117	114	134	94	170	149	242	248	197	291	195	179	331	153	129	224	206	125	192	261	80	188	248	158	127	k__Bacteria;p__Acidobacteria;c__;o__;f__;g__;s__
OTU_63	15	23	20	28	55	38	51	47	32	22	36	48	38	37	21	64	32	52	19	32	18	47	27	21	35	52	62	34	38	68	23	34	24	45	28	51	44	63	48	23	16	41	43	31	46	k__Bacteria;p__Gemmatimonadetes;c__unidentified_Gemmatimonadetes;o__Gemmatimonadales;f__Gemmatimonadaceae;g__;s__
OTU_64	122	108	62	180	192	82	95	151	80	83	70	119	112	129	85	130	153	139	136	159	117	128	94	96	137	115	160	186	124	222	159	109	208	125	89	154	146	49	162	159	81	161	195	165	114	k__Bacteria;p__Acidobacteria;c__unidentified_Acidobacteria;o__unidentified_Acidobacteria;f__Pyrinomonadaceae;g__;s__
OTU_65	34	84	75	65	63	29	73	43	20	23	62	36	17	58	21	65	54	36	62	38	64	88	73	21	22	44	70	47	57	56	73	79	33	35	34	89	46	31	71	32	51	22	52	40	36	k__Bacteria;p__Proteobacteria;c__Gammaproteobacteria;o__Xanthomonadales;f__Xanthomonadaceae
OTU_66	59	37	65	69	84	88	40	96	49	73	38	58	75	79	56	59	76	169	82	117	85	82	71	37	68	56	64	73	62	75	67	60	68	66	72	48	74	61	66	76	46	98	76	71	73	k__Bacteria;p__Proteobacteria;c__Deltaproteobacteria;o__Myxococcales;f__;g__;s__
OTU_67	92	93	50	160	241	46	65	248	81	108	27	53	84	120	92	183	227	150	172	196	97	110	104	100	117	59	102	131	93	134	146	115	262	89	74	121	160	26	104	214	63	116	130	129	71	k__Bacteria;p__Acidobacteria;c__unidentified_Acidobacteria;o__unidentified_Acidobacteria;f__Pyrinomonadaceae;g__;s__
OTU_68	38	44	127	68	35	51	49	19	29	50	50	55	15	37	29	39	37	62	32	21	29	19	39	19	35	46	43	22	40	41	57	103	35	88	44	73	48	36	50	48	20	16	17	55	52	k__Bacteria;p__Bacteroidetes;c__Bacteroidia;o__Chitinophagales;f__Saprospiraceae;g__;s__
OTU_69	36	36	34	47	47	38	43	46	24	44	38	37	56	54	40	48	54	40	44	55	52	51	64	30	50	46	37	33	40	51	52	32	44	58	40	40	55	44	45	46	37	50	53	47	38	k__Bacteria;p__Proteobacteria;c__Alphaproteobacteria;o__Rhizobiales;f__unidentified_Rhizobiales;g__Devosia
OTU_70	26	22	22	23	26	21	49	44	22	12	28	27	32	25	30	21	31	9	17	22	31	27	40	12	43	39	31	54	38	41	22	9	23	39	28	31	17	27	50	51	29	41	37	15	23	k__Bacteria;p__Gemmatimonadetes;c__unidentified_Gemmatimonadetes;o__Gemmatimonadales;f__Gemmatimonadaceae;g__;s__
OTU_71	16	33	22	38	22	29	33	57	32	30	12	23	27	43	46	20	45	31	46	52	57	51	30	18	43	52	31	68	48	65	47	20	45	15	42	24	36	7	33	33	19	33	47	30	28	k__Bacteria;p__Proteobacteria;c__Deltaproteobacteria;o__;f__;g__;s__
OTU_72	132	90	56	74	68	90	124	120	193	40	114	153	145	109	124	161	88	85	86	106	93	130	153	82	169	123	144	78	111	92	89	107	95	120	134	106	133	98	87	104	99	155	126	101	129	k__Bacteria;p__Actinobacteria;c__;o__;f__;g__;s__
OTU_73	27	43	61	45	40	30	44	33	12	50	40	63	26	31	40	29	30	21	42	45	62	21	67	23	24	35	40	43	43	76	60	40	14	48	29	39	31	45	39	16	22	28	17	68	60	k__Bacteria;p__Proteobacteria;c__Alphaproteobacteria;o__unidentified_Alphaproteobacteria;f__unidentified_Alphaproteobacteria;g__unidentified_Alphaproteobacteria;s__bacterium_enrichment_culture_clone_DSR_6
OTU_74	48	29	25	23	44	30	34	37	41	38	27	37	60	33	34	32	44	32	45	49	35	33	22	7	43	36	37	33	36	32	38	26	34	29	35	41	41	25	51	43	18	46	45	28	24	k__Bacteria;p__Proteobacteria;c__Alphaproteobacteria;o__Rhizobiales;f__Xanthobacteraceae;g__;s__
OTU_75	55	101	62	80	91	19	61	58	19	30	91	53	63	120	58	48	52	50	38	100	60	117	58	42	42	84	70	75	57	71	73	61	46	40	42	89	57	73	81	56	39	74	118	68	46	k__Bacteria;p__Proteobacteria;c__Gammaproteobacteria;o__Xanthomonadales;f__Xanthomonadaceae;g__Lysobacter;s__
OTU_76	39	49	33	46	74	65	55	83	50	40	46	57	97	50	57	43	79	37	55	49	67	59	63	37	83	48	60	70	59	56	71	58	74	45	48	54	62	31	57	44	49	48	79	58	55	k__Bacteria;p__Nitrospirae;c__Nitrospira;o__Nitrospirales;f__Nitrospiraceae
OTU_77	42	54	43	63	113	54	41	82	26	43	42	38	109	61	46	43	88	78	59	77	59	65	43	21	51	57	45	70	52	72	63	45	75	22	31	48	52	64	55	32	31	71	86	64	39	k__Bacteria;p__Proteobacteria;c__Alphaproteobacteria;o__Rhizobiales;f__;g__;s__
OTU_78	80	97	129	106	44	31	73	45	128	75	81	96	36	85	104	79	53	84	76	66	80	37	68	66	82	68	78	56	61	66	81	110	69	81	92	71	70	52	61	60	94	57	64	115	111	k__Bacteria;p__Actinobacteria;c__unidentified_Actinobacteria;o__Micrococcales;f__Intrasporangiaceae
OTU_79	66	53	35	59	69	53	53	63	61	65	47	51	75	70	58	89	82	47	52	90	64	56	81	26	75	63	58	84	54	78	85	47	60	58	57	59	71	41	55	65	37	78	68	50	52	k__Bacteria;p__Proteobacteria;c__Alphaproteobacteria;o__Rhizobiales;f__Xanthobacteraceae;g__;s__
OTU_80	131	265	307	142	64	69	118	60	152	154	98	117	51	106	166	107	120	94	126	98	98	67	76	131	72	158	131	64	81	70	130	163	97	72	131	137	87	65	96	206	204	86	94	149	99	k__Bacteria;p__Actinobacteria;c__unidentified_Actinobacteria;o__Micrococcales;f__Micrococcaceae;g__Arthrobacter;s__Arthrobacter_crystallopoietes
OTU_81	95	73	62	76	81	50	84	75	64	30	88	52	68	72	69	74	75	57	58	86	57	55	57	46	68	73	63	61	85	94	68	64	62	106	88	80	62	53	94	83	58	81	60	65	93	k__Bacteria;p__Acidobacteria
OTU_82	66	49	45	38	61	43	63	59	48	50	17	37	44	48	42	56	55	111	47	100	59	83	52	35	60	25	54	62	63	60	51	53	55	60	48	37	58	13	44	67	36	85	51	44	53	k__Bacteria;p__Chloroflexi;c__Dehalococcoidia
OTU_83	89	112	128	86	48	72	77	77	58	117	89	43	100	112	86	55	120	76	80	92	106	85	78	80	71	52	57	87	78	87	109	109	75	89	82	91	72	67	65	54	66	85	87	86	83	k__Bacteria;p__Proteobacteria;c__Alphaproteobacteria;o__Caulobacterales;f__Caulobacteraceae;g__Phenylobacterium;s__
OTU_84	78	115	85	107	64	52	88	51	68	75	86	150	70	107	112	111	54	78	80	60	103	88	102	50	58	94	102	78	55	61	82	109	89	57	76	136	89	61	92	57	239	77	107	99	57	k__Bacteria;p__Actinobacteria;c__unidentified_Actinobacteria;o__Propionibacteriales;f__Nocardioidaceae;g__Nocardioides
OTU_85	59	55	36	54	153	61	63	144	51	56	72	64	135	107	77	90	109	89	50	126	88	108	57	34	91	48	90	112	94	123	80	56	105	53	54	58	103	75	77	50	41	139	126	84	49	k__Bacteria;p__Chloroflexi;c__Dehalococcoidia;o__;f__;g__;s__
OTU_86	33	73	390	68	36	28	30	11	124	79	31	33	7	18	211	33	23	29	42	28	20	19	4	246	43	21	2	2	9	3	23	40	7	32	40	22	7	34	55	12	14	12	12	9	31	k__Bacteria;p__Proteobacteria;c__Alphaproteobacteria;o__Rhodobacterales;f__Rhodobacteraceae;g__Paracoccus
OTU_87	40	46	29	73	52	16	22	68	37	39	12	12	85	70	46	43	54	51	62	91	29	34	29	27	38	42	54	57	46	59	57	47	77	22	26	52	80	7	40	48	30	62	83	66	29	k__Bacteria;p__Chloroflexi;c__;o__;f__;g__;s__
OTU_88	32	22	17	32	53	29	33	43	15	32	23	19	40	35	31	21	31	23	24	43	43	38	36	23	46	32	41	48	40	38	35	32	26	30	32	37	21	26	23	29	14	30	34	25	17	k__Bacteria;p__Proteobacteria;c__Gammaproteobacteria
OTU_89	22	32	30	34	21	24	37	18	36	27	21	54	7	25	23	37	23	18	37	11	24	17	33	19	22	21	13	13	22	13	26	45	27	18	28	49	25	12	42	30	15	10	12	11	31	k__Bacteria;p__Bacteroidetes;c__Bacteroidia;o__Sphingobacteriales;f__Sphingobacteriaceae;g__Pedobacter;s__
OTU_90	33	21	17	27	20	14	23	45	12	12	17	22	34	24	22	17	23	23	21	45	41	48	21	14	47	28	23	31	28	22	27	18	26	25	22	16	29	15	22	33	18	50	41	28	12	k__Bacteria;p__Acidobacteria;c__unidentified_Acidobacteria;o__unidentified_Acidobacteria;f__unidentified_Acidobacteria;g__unidentified_Acidobacteria
OTU_91	34	25	21	30	49	29	33	33	13	23	32	29	55	39	19	23	49	33	24	37	44	35	33	16	32	32	24	36	33	41	46	18	40	34	28	33	32	28	29	22	29	43	52	31	33	k__Bacteria;p__Proteobacteria;c__Alphaproteobacteria;o__Rhizobiales
OTU_92	41	38	61	41	23	21	37	25	30	40	29	20	29	28	52	17	29	40	36	42	35	16	22	23	30	28	27	34	32	53	36	40	31	27	42	29	26	54	30	40	25	30	35	57	48	k__Bacteria;p__Proteobacteria;c__Alphaproteobacteria;o__Rhodobacterales;f__Rhodobacteraceae;g__Amaricoccus;s__
OTU_93	167	97	124	91	161	265	162	184	47	64	156	141	166	170	98	88	151	111	180	126	139	162	77	57	91	174	146	186	155	255	86	97	67	99	108	139	91	89	152	107	80	124	169	158	136	k__Bacteria;p__Proteobacteria;c__Gammaproteobacteria;o__unidentified_Gammaproteobacteria;f__unidentified_Gammaproteobacteria;g__Acidibacter;s__
OTU_94	28	34	28	37	22	14	34	18	7	24	34	25	23	27	58	43	33	24	27	47	26	20	38	11	16	42	37	28	24	36	47	30	16	15	19	31	11	15	35	31	18	19	35	30	15	k__Bacteria;p__Proteobacteria;c__Gammaproteobacteria;o__Xanthomonadales;f__Xanthomonadaceae;g__Arenimonas;s__
OTU_95	50	62	83	62	166	88	85	63	32	48	106	95	122	92	54	87	96	48	53	62	83	95	137	54	52	138	135	122	104	122	66	87	53	38	39	85	85	79	88	38	39	88	93	80	54	k__Bacteria;p__Bacteroidetes;c__Bacteroidia;o__Cytophagales;f__Microscillaceae;g__Chryseolinea;s__
OTU_96	80	80	81	82	89	68	115	67	35	50	142	115	107	104	59	159	86	68	89	74	109	112	87	37	53	105	103	94	69	107	91	109	50	53	27	95	83	56	88	64	69	100	89	97	60	k__Bacteria;p__Proteobacteria;c__Gammaproteobacteria;o__unidentified_Gammaproteobacteria;f__Nitrosomonadaceae
OTU_97	54	97	72	66	34	29	43	38	51	78	94	33	44	37	70	45	32	51	58	53	55	43	47	28	36	61	41	60	49	56	56	62	37	47	51	54	59	29	34	33	134	41	51	59	52	k__Bacteria;p__Actinobacteria;c__unidentified_Actinobacteria;o__Micrococcales;f__Microbacteriaceae;g__Agromyces;s__Agromyces_ulmi
OTU_98	32	19	27	22	24	16	21	19	18	27	26	15	36	33	18	27	19	13	29	28	26	20	16	15	23	31	20	22	23	40	31	22	19	28	21	19	31	22	20	25	16	26	26	26	15	k__Bacteria;p__Proteobacteria;c__Alphaproteobacteria;o__Rhizobiales;f__unidentified_Rhizobiales;g__Labrys;s__
OTU_99	56	60	49	56	66	44	54	69	59	36	69	50	81	51	53	51	57	50	67	84	85	76	52	34	74	68	78	73	80	61	73	47	71	81	61	61	78	46	70	66	49	67	93	71	56	k__Bacteria
OTU_100	41	91	130	37	15	10	26	35	79	112	50	24	15	26	47	42	22	18	31	28	44	9	51	56	24	49	25	22	28	16	36	53	19	19	31	28	121	25	16	15	34	25	25	29	71	k__Bacteria;p__Actinobacteria;c__unidentified_Actinobacteria;o__Propionibacteriales;f__Nocardioidaceae;g__Nocardioides;s__Nocardioides_exalbidus
OTU_101	26	20	23	23	30	20	22	3	19	21	22	35	25	19	19	16	17	22	19	20	20	15	21	27	43	28	28	16	32	1	16	19	28	32	30	30	24	11	25	31	22	26	30	28	26	k__Bacteria;p__Actinobacteria;c__Rubrobacteria;o__Rubrobacterales;f__unidentified_Rubrobacterales;g__Rubrobacter;s__
OTU_102	0	10	5	5	0	425	75	97	7	1	0	0	13	29	48	4	3	37	0	1	3	23	0	3	25	52	6	0	1	5	1	27	5	1	2	2	4	1332	1	0	5	0	1	3	5	k__Bacteria;p__Firmicutes;c__Clostridia;o__Clostridiales;f__Lachnospiraceae;g__unidentified_Lachnospiraceae;s__Lachnospiraceae_bacterium_A4
OTU_103	17	29	11	38	66	26	20	41	17	9	25	14	70	37	30	21	30	20	11	41	47	71	26	15	39	53	37	41	44	56	24	15	17	15	20	25	46	23	36	17	12	41	31	25	14	k__Bacteria;p__Latescibacteria;c__;o__;f__;g__;s__
OTU_104	30	26	34	21	26	15	37	19	21	82	19	56	23	19	30	21	24	18	35	26	18	55	35	33	32	21	27	27	26	20	30	32	23	37	14	26	33	13	37	43	13	26	39	28	42	k__Bacteria;p__Bacteroidetes;c__Bacteroidia;o__Cytophagales;f__Microscillaceae;g__;s__
OTU_105	45	29	20	28	47	31	45	49	29	24	35	27	47	32	36	50	32	29	38	27	35	52	16	19	41	51	43	36	48	40	39	30	44	51	37	50	40	44	44	42	36	41	35	40	48	k__Bacteria;p__Acidobacteria
OTU_106	151	104	106	104	126	77	92	90	94	102	110	75	122	132	115	83	110	102	99	142	139	96	109	105	111	115	79	99	90	113	112	79	140	123	121	129	77	73	94	91	111	138	115	128	130	k__Bacteria;p__Proteobacteria;c__Alphaproteobacteria;o__Rhizobiales
OTU_107	31	23	31	36	53	22	39	51	26	35	35	40	31	27	21	31	34	34	43	39	42	32	47	20	34	40	39	35	36	26	41	51	44	56	29	46	36	17	46	33	29	38	39	38	38	k__Bacteria;p__Actinobacteria;c__Acidimicrobiia;o__;f__;g__;s__
OTU_108	102	105	94	95	70	59	58	93	100	81	74	52	58	75	102	80	87	94	97	96	85	53	56	76	64	67	75	100	73	113	95	106	84	68	114	74	99	49	61	66	62	66	76	88	68	k__Bacteria;p__Actinobacteria;c__Thermoleophilia;o__Solirubrobacterales;f__Solirubrobacteraceae;g__Solirubrobacter;s__
OTU_109	236	231	199	136	128	87	154	94	135	168	167	114	140	117	133	169	137	113	164	143	113	85	194	82	135	104	105	124	124	154	167	134	198	199	192	174	132	85	170	195	87	129	257	172	127	k__Bacteria;p__Proteobacteria;c__Alphaproteobacteria;o__Sphingomonadales;f__Sphingomonadaceae;g__Sphingomonas
OTU_110	33	25	20	32	44	30	33	37	38	19	33	28	33	29	29	54	41	38	36	34	29	44	24	19	45	27	26	37	35	38	34	20	42	34	46	24	29	59	38	33	15	32	31	22	26	k__Bacteria;p__Acidobacteria
OTU_111	155	117	111	139	119	139	124	105	81	176	111	103	167	136	155	81	155	97	130	132	128	170	104	86	99	147	91	107	99	125	137	91	161	102	122	93	93	86	137	141	186	175	148	104	105	k__Bacteria;p__Proteobacteria;c__Alphaproteobacteria;o__Rhizobiales;f__Rhizobiaceae
OTU_112	24	34	28	23	36	24	22	28	32	35	38	34	53	39	51	51	45	33	30	37	29	29	39	22	37	31	50	30	37	34	31	31	37	34	36	33	30	6	37	27	24	39	42	39	34	k__Bacteria;p__Proteobacteria;c__Alphaproteobacteria;o__Rhizobiales;f__Xanthobacteraceae
OTU_113	42	42	22	32	42	32	41	44	28	30	35	33	30	29	21	48	53	20	57	46	26	33	39	8	44	46	50	54	46	47	44	41	31	55	44	59	51	44	43	44	22	48	39	30	43	k__Bacteria;p__Acidobacteria;c__Holophagae;o__;f__;g__;s__
OTU_114	63	45	62	29	32	42	45	35	29	54	51	27	40	45	37	29	40	39	36	39	27	39	32	38	26	75	39	40	41	37	36	34	53	32	44	56	56	37	57	58	55	58	53	42	37	k__Bacteria;p__Proteobacteria;c__Alphaproteobacteria;o__Rhizobiales;f__Rhizobiaceae;g__Mesorhizobium;s__Mesorhizobium_alhagi
OTU_115	55	33	37	36	29	54	45	29	56	52	51	34	47	35	44	44	47	44	56	39	28	20	42	24	41	32	37	46	36	72	58	49	51	52	67	44	48	20	40	63	27	24	48	57	36	k__Bacteria;p__Proteobacteria;c__Alphaproteobacteria;o__Rhizobiales;f__Xanthobacteraceae;g__Pseudolabrys;s__
OTU_116	77	116	120	43	61	60	92	56	59	151	114	89	69	35	57	90	80	63	101	68	48	66	108	73	78	85	89	73	128	67	85	145	105	89	41	120	58	27	94	81	51	73	98	64	85	k__Bacteria;p__Bacteroidetes;c__Bacteroidia;o__Cytophagales;f__Microscillaceae;g__;s__
OTU_117	99	76	56	63	68	33	48	57	43	69	54	40	82	67	52	49	113	59	85	77	46	58	61	49	60	54	47	79	70	71	81	52	50	72	60	63	74	40	61	72	36	61	98	71	40	k__Bacteria;p__Proteobacteria;c__Alphaproteobacteria;o__Sphingomonadales;f__Sphingomonadaceae;g__Altererythrobacter;s__
OTU_118	60	55	60	71	65	39	76	51	42	71	74	56	48	66	41	64	53	44	46	38	67	49	57	44	49	57	57	52	47	77	75	104	35	79	59	61	52	32	58	54	31	39	58	63	54	k__Bacteria;p__Proteobacteria;c__Gammaproteobacteria;o__unidentified_Gammaproteobacteria;f__unidentified_Gammaproteobacteria;g__unidentified_Gammaproteobacteria
OTU_119	65	66	61	64	74	52	45	61	75	60	48	41	56	72	62	62	82	57	78	74	65	46	44	57	55	55	53	73	67	72	87	77	67	71	78	52	58	44	60	50	55	72	104	71	81	k__Bacteria;p__Actinobacteria;c__Thermoleophilia;o__Gaiellales;f__Gaiellaceae;g__Gaiella;s__
OTU_120	17	22	28	16	22	9	11	21	9	11	11	15	60	29	32	14	37	11	17	10	27	47	30	17	26	19	28	16	22	19	18	18	15	15	11	23	29	39	29	23	16	32	34	18	26	k__Bacteria;p__Actinobacteria;c__Acidimicrobiia;o__;f__;g__;s__
OTU_121	38	22	25	38	50	35	29	45	25	23	34	22	36	50	24	51	45	42	32	34	25	40	27	18	32	30	36	46	33	31	36	31	30	41	33	43	42	19	35	41	20	39	30	35	30	k__Bacteria;p__Acidobacteria;c__;o__;f__;g__;s__
OTU_122	48	52	93	7	13	8	33	4	21	53	37	35	1	29	16	26	8	24	9	5	10	6	12	57	19	29	11	4	13	5	22	70	15	36	42	37	29	3	16	88	44	28	8	21	11	k__Bacteria;p__Bacteroidetes;c__Bacteroidia;o__Cytophagales;f__Hymenobacteraceae;g__Adhaeribacter;s__
OTU_123	175	109	100	104	154	242	191	138	80	85	139	178	168	153	149	134	174	108	159	130	128	144	133	69	136	205	135	231	186	222	96	102	126	156	161	128	124	122	207	113	84	149	148	139	121	k__Bacteria;p__Proteobacteria;c__Gammaproteobacteria;o__;f__;g__;s__
OTU_124	63	34	31	43	52	39	41	43	26	33	28	20	60	45	21	51	52	18	53	72	33	33	26	12	45	36	38	49	44	58	43	35	30	30	46	42	48	37	48	64	22	39	66	35	36	k__Bacteria;p__Proteobacteria;c__Alphaproteobacteria;o__unidentified_Alphaproteobacteria;f__unidentified_Alphaproteobacteria;g__unidentified_Alphaproteobacteria;s__Acetobacteraceae_bacterium_WX59
OTU_125	65	33	52	32	21	28	16	19	28	29	21	6	44	18	60	28	51	28	22	24	21	37	47	47	22	14	28	37	19	41	28	23	36	34	26	34	29	73	46	33	17	46	54	20	28	k__Bacteria;p__Proteobacteria;c__Alphaproteobacteria;o__Sphingomonadales;f__Sphingomonadaceae;g__Sphingomonas
OTU_126	90	93	85	86	74	27	54	71	140	77	117	120	135	100	138	99	76	96	89	59	130	65	73	72	71	92	111	92	92	58	97	70	57	63	140	69	97	76	76	84	110	173	129	145	154	k__Bacteria;p__Actinobacteria;c__unidentified_Actinobacteria;o__Propionibacteriales;f__Nocardioidaceae;g__Nocardioides
OTU_127	50	28	39	36	28	31	46	23	18	17	25	55	16	36	45	20	28	17	28	28	41	23	23	16	36	26	20	23	36	31	29	22	31	76	40	37	25	11	42	24	20	37	30	33	61	k__Bacteria;p__Acidobacteria;c__unidentified_Acidobacteria;o__unidentified_Acidobacteria;f__unidentified_Acidobacteria;g__Stenotrophobacter;s__
OTU_128	36	22	24	16	17	15	31	15	45	30	25	17	15	23	24	26	23	11	23	29	16	16	16	18	23	21	21	20	29	20	20	16	14	34	31	16	18	6	20	23	10	21	28	23	40	k__Bacteria;p__Chloroflexi;c__;o__;f__;g__;s__
OTU_129	386	395	380	291	250	190	304	237	580	447	333	351	303	221	332	422	285	278	329	295	342	337	401	352	330	354	378	276	299	206	309	401	409	365	335	322	300	270	287	350	380	269	246	280	427	k__Bacteria;p__Actinobacteria;c__unidentified_Actinobacteria;o__Propionibacteriales;f__Nocardioidaceae;g__Aeromicrobium;s__
OTU_130	52	46	48	41	57	40	33	45	42	47	59	41	68	50	44	34	52	40	39	58	49	42	57	32	53	37	56	65	45	63	57	45	40	51	39	51	44	35	54	60	27	46	51	54	44	k__Bacteria;p__Proteobacteria;c__Alphaproteobacteria;o__unidentified_Alphaproteobacteria;f__unidentified_Alphaproteobacteria;g__Reyranella;s__
OTU_131	78	82	87	91	134	82	86	82	61	56	95	79	172	104	100	62	98	66	73	85	106	116	92	44	94	69	69	90	69	74	89	45	68	80	72	56	99	84	89	77	49	135	107	83	54	k__Bacteria;p__Proteobacteria;c__Alphaproteobacteria;o__Rhizobiales;f__unidentified_Rhizobiales;g__Nordella
OTU_132	53	58	50	62	27	24	27	14	42	89	51	37	52	41	79	24	40	26	75	43	46	12	34	46	61	42	50	71	55	55	71	39	23	26	44	38	52	33	27	35	26	37	32	67	89	k__Bacteria;p__Actinobacteria;c__Acidimicrobiia;o__unidentified_Acidimicrobiia;f__Iamiaceae;g__Iamia;s__
OTU_133	27	25	15	43	42	28	23	21	5	11	10	3	16	17	12	10	46	50	18	64	33	49	16	23	44	2	1	1	2	3	11	5	21	25	24	5	15	8	5	26	5	28	18	4	8	k__Bacteria;p__Dadabacteria;c__;o__;f__;g__;s__
OTU_134	0	23	0	11	7	0	0	0	52	7	0	2	32	1	1	0	0	12	0	17	11	0	224	11	11	1	1	7	77	0	79	89	0	74	24	0	94	0	0	3	0	2	3	12	579	k__Bacteria;p__Oxyphotobacteria;c__unidentified_Oxyphotobacteria;o__unidentified_Oxyphotobacteria;f__unidentified_Oxyphotobacteria;g__unidentified_Oxyphotobacteria
OTU_135	65	51	49	60	97	66	59	108	64	66	51	58	75	58	52	77	76	76	67	100	67	56	69	42	69	84	69	85	71	85	51	60	115	61	44	76	81	30	75	68	49	72	62	62	67	k__Bacteria;p__unidentified_Bacteria;c__unidentified_Bacteria;o__unidentified_Bacteria;f__unidentified_Bacteria;g__Candidatus_Entotheonella;s__
OTU_136	1	0	0	0	0	840	16	2	0	1	0	0	0	0	0	0	0	1	0	0	0	0	2	0	0	0	0	0	0	0	0	1	0	0	0	0	0	0	0	0	0	0	0	0	0	k__Bacteria;p__Firmicutes;c__Clostridia;o__Clostridiales;f__Ruminococcaceae;g__Intestinimonas;s__
OTU_137	10	11	13	16	59	25	25	45	16	9	39	31	37	25	14	51	28	42	11	19	14	64	44	23	36	58	40	34	36	35	11	11	7	32	14	42	49	35	54	33	24	52	31	18	26	k__Bacteria;p__Gemmatimonadetes;c__unidentified_Gemmatimonadetes;o__Gemmatimonadales;f__Gemmatimonadaceae
OTU_138	29	34	22	27	45	19	15	37	14	9	14	8	29	33	64	14	84	29	21	13	29	23	103	45	68	32	32	36	36	35	26	28	14	3	12	29	31	2	52	55	27	44	64	21	32	k__Bacteria;p__Proteobacteria;c__Gammaproteobacteria;o__Xanthomonadales;f__Xanthomonadaceae;g__Pseudoxanthomonas;s__Pseudoxanthomonas_ginsengisoli
OTU_139	22	13	18	17	18	10	14	22	15	9	20	19	30	14	21	28	25	5	19	26	16	17	16	9	13	19	24	21	22	26	14	19	17	18	21	16	25	36	24	17	15	24	32	15	14	k__Bacteria;p__Actinobacteria;c__Acidimicrobiia;o__unidentified_Acidimicrobiia;f__Iamiaceae;g__Iamia;s__
OTU_140	73	72	60	63	48	47	52	43	78	84	59	46	84	52	64	50	63	46	82	55	61	42	47	48	68	72	79	78	69	54	64	40	58	44	69	53	79	43	46	53	62	72	70	70	84	k__Bacteria;p__Actinobacteria;c__Acidimicrobiia;o__unidentified_Acidimicrobiia;f__Iamiaceae;g__Iamia;s__
OTU_141	119	132	100	92	87	78	114	134	133	114	103	103	111	110	159	126	90	124	101	107	115	145	101	237	118	144	122	100	129	105	158	101	136	100	162	87	109	106	90	94	206	123	102	98	99	k__Bacteria;p__Firmicutes;c__Bacilli;o__Bacillales;f__Bacillaceae;g__Bacillus;s__Bacillus_niacini
OTU_142	7	26	3	17	26	7	17	12	5	7	20	3	11	21	15	9	10	14	7	36	19	24	21	6	17	28	17	7	18	14	25	6	8	7	6	11	25	13	13	12	8	30	17	7	6	k__Bacteria;p__Proteobacteria;c__Gammaproteobacteria;o__Xanthomonadales;f__Rhodanobacteraceae;g__;s__
OTU_143	26	20	11	17	21	19	25	13	7	30	16	23	17	23	13	24	16	13	26	24	9	22	7	7	18	33	19	33	30	32	16	17	17	19	14	12	15	9	35	44	18	17	26	17	24	k__Bacteria;p__Gemmatimonadetes;c__unidentified_Gemmatimonadetes;o__Gemmatimonadales;f__Gemmatimonadaceae;g__;s__
OTU_144	42	37	36	36	75	47	36	55	15	66	48	37	58	56	29	34	40	37	52	62	52	31	46	40	25	77	51	71	50	77	49	27	63	30	24	28	41	22	34	29	25	40	58	51	26	k__Bacteria;p__Proteobacteria;c__Alphaproteobacteria;o__Caulobacterales;f__Hyphomonadaceae;g__Hirschia;s__
OTU_145	120	81	59	89	125	77	88	103	64	63	69	68	80	106	87	108	107	85	78	143	110	102	103	81	140	107	117	111	124	98	74	48	114	83	82	84	85	88	109	109	52	139	120	57	86	k__Bacteria;p__Proteobacteria;c__Gammaproteobacteria;o__unidentified_Gammaproteobacteria
OTU_146	65	61	41	74	95	52	65	100	30	52	26	47	51	65	52	61	74	59	74	92	70	80	46	29	72	123	76	125	104	121	65	43	56	49	48	80	58	49	64	54	41	105	87	77	70	k__Bacteria;p__Proteobacteria;c__Deltaproteobacteria;o__;f__;g__;s__
OTU_147	8	14	17	14	30	22	25	35	8	18	34	29	40	47	26	15	44	26	25	51	39	55	28	20	30	55	33	52	53	52	29	24	15	2	16	14	21	22	21	13	6	34	58	20	17	k__Bacteria;p__Bacteroidetes;c__Bacteroidia;o__Cytophagales;f__Microscillaceae;g__;s__
OTU_148	13	18	14	26	37	22	19	31	43	17	37	31	59	34	34	35	32	21	15	32	50	58	43	34	40	31	20	24	27	19	25	15	35	29	35	18	52	12	25	21	13	22	30	22	22	k__Bacteria;p__Proteobacteria;c__Alphaproteobacteria;o__Rhizobiales;f__Xanthobacteraceae;g__;s__
OTU_149	66	31	77	23	19	42	41	56	5	33	27	25	92	61	52	28	61	24	32	39	48	17	124	230	47	31	26	45	30	65	39	13	21	60	19	24	27	21	78	56	20	39	42	15	46	k__Bacteria;p__Proteobacteria;c__Gammaproteobacteria;o__Xanthomonadales;f__Xanthomonadaceae;g__Arenimonas
OTU_150	72	55	49	58	61	58	69	109	106	44	143	102	106	73	147	72	73	38	74	74	54	84	116	61	77	74	85	74	78	64	52	75	143	53	61	55	80	73	60	90	70	100	106	77	123	k__Bacteria;p__Actinobacteria;c__unidentified_Actinobacteria;o__Streptomycetales;f__Streptomycetaceae;g__Streptomyces;s__Streptomyces_spororaveus
OTU_151	0	14	16	115	55	17	52	8	0	0	44	97	7	27	0	0	54	24	26	17	38	14	64	36	32	46	7	2	11	5	17	60	0	57	49	6	28	22	55	0	5	8	7	27	85	k__Bacteria;p__Bacteroidetes;c__Bacteroidia;o__Flavobacteriales;f__Flavobacteriaceae;g__Flavobacterium;s__Flavobacterium_columnare
OTU_152	35	18	17	21	23	18	25	14	14	25	16	22	22	16	10	23	16	13	20	14	19	32	20	12	20	34	18	16	12	15	22	27	17	15	10	23	23	19	22	18	18	12	22	20	22	k__Bacteria;p__Proteobacteria;c__Gammaproteobacteria;o__unidentified_Gammaproteobacteria;f__unidentified_Gammaproteobacteria;g__unidentified_Gammaproteobacteria
OTU_153	2	3	0	1	3	48	19	9	2	27	6	3	13	3	4	7	9	0	9	5	3	9	18	8	3	4	23	48	5	53	31	7	31	11	20	18	110	0	1	14	3	59	14	16	16	k__Bacteria;p__Proteobacteria;c__Deltaproteobacteria;o__Myxococcales;f__Haliangiaceae;g__Haliangium;s__Kofleria_flava
OTU_154	11	3	12	9	15	7	11	8	9	10	16	13	19	12	6	12	7	37	12	13	14	6	8	9	17	13	14	9	15	10	16	18	14	20	26	7	6	2	9	10	6	13	7	14	24	k__Bacteria;p__Bacteroidetes;c__Bacteroidia;o__Chitinophagales;f__Chitinophagaceae;g__;s__
OTU_155	52	66	52	42	34	20	33	23	55	31	35	31	32	46	46	47	33	26	42	42	42	44	30	30	30	67	53	40	38	41	47	26	50	45	52	41	44	32	36	32	94	31	43	33	50	k__Bacteria;p__Actinobacteria;c__unidentified_Actinobacteria;o__Micrococcales;f__Microbacteriaceae;g__Agromyces;s__Agromyces_ramosus
OTU_156	18	24	13	17	26	17	24	23	20	38	27	24	25	25	28	13	17	29	26	32	28	29	34	50	32	22	20	42	32	25	24	22	39	24	30	26	20	23	24	17	16	35	24	24	33	k__Bacteria;p__Proteobacteria;c__Deltaproteobacteria;o__Myxococcales;f__Nannocystaceae
OTU_157	35	38	48	29	21	28	10	35	9	32	16	60	35	33	32	40	40	146	38	31	29	42	46	40	49	36	23	20	30	5	20	44	58	36	39	29	30	14	32	27	24	38	20	28	32	k__Bacteria;p__Chloroflexi;c__Anaerolineae;o__Caldilineales;f__Caldilineaceae;g__;s__
OTU_158	17	16	15	28	44	27	18	68	25	20	23	34	48	39	36	45	36	35	46	59	23	21	43	17	35	28	30	34	24	39	33	26	75	21	29	22	37	32	32	36	22	35	46	21	29	k__Bacteria;p__Acidobacteria;c__Acidobacteriia;o__Solibacterales;f__unidentified_Solibacterales;g__Bryobacter;s__
OTU_159	50	33	34	39	55	47	47	57	42	46	50	60	42	40	46	58	57	31	40	66	52	30	78	38	74	73	65	67	48	61	68	66	41	70	64	50	49	46	53	57	27	35	39	48	81	k__Bacteria;p__Proteobacteria;c__Deltaproteobacteria;o__Myxococcales;f__Haliangiaceae;g__Haliangium;s__
OTU_160	34	39	17	22	46	24	24	39	28	17	22	15	38	33	28	21	22	46	11	39	38	65	38	23	32	51	22	18	38	25	30	17	28	34	25	23	50	23	20	24	27	43	29	27	18	k__Bacteria;p__Actinobacteria;c__Acidimicrobiia;o__Actinomarinales;f__;g__;s__
OTU_161	50	41	36	29	24	13	20	15	68	26	43	26	44	62	68	21	23	14	24	29	39	25	25	31	54	36	52	39	43	43	36	33	5	17	33	39	40	42	33	29	27	39	11	44	59	k__Bacteria;p__Actinobacteria;c__Thermoleophilia;o__Solirubrobacterales;f__Solirubrobacteraceae;g__Conexibacter
OTU_162	83	48	41	54	76	71	71	19	57	36	66	70	82	60	57	56	44	36	59	65	91	66	73	55	91	54	66	64	80	24	61	41	52	77	72	69	48	60	74	74	47	70	66	66	92	k__Bacteria;p__Proteobacteria;c__Gammaproteobacteria;o__unidentified_Gammaproteobacteria;f__unidentified_Gammaproteobacteria;g__unidentified_Gammaproteobacteria;s__bacterium_enrichment_culture_clone_Anammox_13
OTU_163	38	38	39	50	33	25	18	34	57	34	25	17	43	35	52	36	44	25	54	58	56	31	21	26	45	26	38	43	37	39	36	37	52	32	68	26	41	22	26	30	32	58	36	51	57	k__Bacteria;p__Actinobacteria;c__Thermoleophilia;o__Gaiellales;f__Gaiellaceae;g__Gaiella;s__
OTU_164	21	28	17	23	30	26	22	41	17	17	27	25	40	23	19	32	34	30	28	37	27	36	28	22	33	25	22	20	19	29	18	29	47	34	22	25	30	20	24	33	22	36	22	28	27	k__Bacteria
OTU_165	3	22	9	18	45	25	9	15	0	9	9	7	34	37	14	4	4	8	7	22	21	23	22	10	9	75	22	19	19	32	10	11	4	7	2	11	9	21	10	7	2	15	16	11	7	k__Bacteria;p__Proteobacteria;c__Gammaproteobacteria;o__unidentified_Gammaproteobacteria;f__unidentified_Gammaproteobacteria
OTU_166	11	18	15	20	34	20	18	20	8	5	10	8	10	27	15	17	27	22	13	14	34	37	20	5	23	25	19	28	33	20	20	10	18	11	9	18	23	32	23	14	7	32	44	14	10	k__Bacteria;p__Acidobacteria;c__;o__;f__;g__;s__
OTU_167	31	20	24	37	44	29	17	42	13	17	21	19	39	41	38	26	64	27	26	27	63	55	41	15	28	21	33	36	47	38	35	20	39	23	16	42	22	20	44	26	26	32	9	29	18	k__Bacteria;p__Acidobacteria
OTU_168	114	88	73	82	104	82	101	41	52	78	122	87	115	86	78	98	91	59	89	77	76	105	74	42	82	111	101	96	132	65	84	76	84	159	89	104	81	85	132	103	51	96	104	99	144	k__Bacteria;p__Acidobacteria;c__unidentified_Acidobacteria;o__unidentified_Acidobacteria;f__unidentified_Acidobacteria;g__unidentified_Acidobacteria;s__uncultivated_soil_bacterium_clone_C112
OTU_169	5	2	23	24	1	5	16	3	19	15	28	20	5	10	27	12	1	20	3	10	2	3	15	3	14	3	5	1	11	3	16	17	7	34	8	3	11	2	5	21	12	3	5	31	20	k__Bacteria;p__Bacteroidetes;c__Bacteroidia;o__Chitinophagales;f__Chitinophagaceae
OTU_170	26	22	20	38	53	38	22	49	11	11	18	12	39	29	15	17	28	67	15	44	39	53	67	19	49	25	17	13	32	20	37	20	14	24	31	11	28	15	21	20	8	30	5	7	14	k__Bacteria;p__Bacteroidetes;c__Bacteroidia;o__Chitinophagales;f__Saprospiraceae;g__;s__
OTU_171	86	82	98	80	111	59	91	118	99	83	77	69	94	84	114	71	94	97	104	35	120	82	46	26	101	74	91	115	98	111	88	75	102	85	133	89	94	79	83	73	68	96	91	107	130	k__Bacteria;p__Proteobacteria;c__Alphaproteobacteria;o__unidentified_Alphaproteobacteria;f__Geminicoccaceae;g__;s__
OTU_172	83	78	51	79	111	40	56	105	61	55	45	37	92	95	55	73	110	89	76	125	76	74	49	45	83	102	83	54	90	99	66	45	96	55	55	91	82	47	87	97	42	103	92	47	50	k__Bacteria;p__Proteobacteria;c__Deltaproteobacteria;o__Myxococcales;f__;g__;s__
OTU_173	15	34	47	23	11	22	21	11	61	27	23	24	21	15	37	16	21	10	19	16	20	8	13	19	20	25	23	19	17	20	14	24	17	7	14	24	22	51	16	21	31	15	11	21	23	k__Bacteria;p__Actinobacteria;c__unidentified_Actinobacteria;o__Micrococcales;f__Cellulomonadaceae;g__Cellulomonas;s__
OTU_174	15	11	18	19	18	12	2	18	11	15	2	18	15	20	9	18	18	68	28	13	9	9	24	11	18	10	11	7	15	4	9	19	32	15	11	20	21	11	7	8	10	18	5	11	8	k__Bacteria;p__Chloroflexi;c__Anaerolineae;o__Caldilineales;f__Caldilineaceae;g__;s__
OTU_175	0	0	0	0	0	714	20	0	0	1	0	0	0	0	0	0	0	0	0	0	0	22	0	0	0	1	0	0	0	0	0	0	0	0	0	0	0	0	0	0	0	0	0	0	0	k__Bacteria;p__Firmicutes;c__Clostridia;o__Clostridiales;f__Lachnospiraceae
OTU_176	41	38	72	33	26	58	37	37	82	56	49	41	43	38	35	47	17	100	49	32	44	44	35	35	43	18	33	28	28	20	37	45	60	73	92	28	42	27	35	76	54	40	36	35	42	k__Bacteria;p__Bacteroidetes;c__Bacteroidia;o__Chitinophagales;f__Chitinophagaceae
OTU_177	43	29	27	65	61	17	36	81	20	15	35	22	51	49	41	27	53	49	32	82	53	57	28	34	68	32	42	63	54	65	46	28	35	43	42	31	37	26	49	31	20	61	52	31	26	k__Bacteria;p__Acidobacteria;c__Holophagae;o__;f__;g__;s__
OTU_178	2	23	4	12	1	2	5	3	27	15	12	6	3	0	9	8	0	12	3	3	4	1	215	22	13	5	5	5	439	5	38	64	6	7	1	4	25	1	3	9	1	4	0	7	50	k__Bacteria;p__Oxyphotobacteria;c__unidentified_Oxyphotobacteria
OTU_179	6	3	7	0	3	18	5	14	11	0	153	217	160	166	182	11	5	5	3	0	7	0	4	1	5	77	3	3	9	5	1	3	3	30	16	5	1	0	1	29	6	147	149	104	207	k__Bacteria;p__Gemmatimonadetes;c__unidentified_Gemmatimonadetes;o__Gemmatimonadales;f__Gemmatimonadaceae;g__;s__
OTU_180	8	10	54	18	12	12	16	8	27	31	27	25	9	8	21	22	9	26	11	14	5	11	17	11	15	9	13	9	11	10	16	49	16	36	12	18	11	2	18	39	9	9	7	18	17	k__Bacteria;p__Bacteroidetes;c__Bacteroidia;o__Chitinophagales;f__Chitinophagaceae;g__Flavisolibacter;s__
OTU_181	74	42	28	60	79	36	56	70	55	50	57	50	68	41	41	93	65	82	86	65	51	79	57	62	83	68	79	64	72	61	62	71	100	91	67	60	72	42	61	85	44	57	68	53	82	k__Bacteria;p__Gemmatimonadetes;c__unidentified_Gemmatimonadetes;o__Gemmatimonadales;f__Gemmatimonadaceae;g__;s__
OTU_182	11	11	11	14	20	5	16	9	21	28	8	13	15	14	15	20	19	11	21	11	11	6	12	5	10	19	15	12	13	9	14	9	25	13	16	13	23	21	11	11	10	16	13	8	13	k__Bacteria;p__Proteobacteria;c__Alphaproteobacteria;o__Rhizobiales;f__unidentified_Rhizobiales;g__unidentified_Rhizobiales;s__Rhizobiales_bacterium_GB3
OTU_183	9	16	15	40	36	8	5	24	15	3	22	5	32	27	13	15	22	13	8	22	23	50	26	12	28	26	10	17	28	16	7	6	21	13	13	13	31	42	18	20	8	26	21	7	11	k__Bacteria;p__Gemmatimonadetes;c__unidentified_Gemmatimonadetes;o__Gemmatimonadales;f__Gemmatimonadaceae;g__;s__
OTU_184	19	29	44	16	19	16	25	30	31	15	36	41	5	19	5	29	17	22	40	8	29	29	20	11	13	31	31	19	20	29	33	81	25	23	16	44	18	10	35	4	14	13	14	28	18	k__Bacteria;p__Bacteroidetes;c__Bacteroidia;o__Cytophagales;f__Hymenobacteraceae;g__Adhaeribacter
OTU_185	19	9	8	8	7	10	8	14	12	5	10	11	12	7	15	12	16	11	14	17	16	14	17	17	18	11	14	11	10	15	10	6	15	32	22	14	9	6	8	14	8	17	11	9	22	k__Bacteria
OTU_186	63	38	30	16	37	26	36	45	41	79	47	38	24	27	36	44	51	40	74	65	24	26	42	77	52	44	44	50	43	49	38	53	66	59	52	37	56	26	33	86	36	35	39	36	93	k__Bacteria;p__Gemmatimonadetes;c__unidentified_Gemmatimonadetes;o__Gemmatimonadales;f__Gemmatimonadaceae;g__Gemmatimonas;s__
OTU_187	145	93	90	137	212	112	92	174	101	96	161	141	159	141	124	213	183	145	143	172	153	143	177	71	165	148	213	239	164	216	123	94	173	98	102	114	180	132	181	136	65	157	165	102	95	k__Bacteria;p__Proteobacteria;c__Gammaproteobacteria;o__unidentified_Gammaproteobacteria;f__Nitrosomonadaceae;g__;s__
OTU_188	17	12	15	16	7	15	15	5	22	13	9	5	2	11	10	12	10	15	11	11	11	7	8	21	9	7	11	9	7	12	9	13	17	14	16	14	17	7	7	8	9	12	9	7	16	k__Bacteria;p__Actinobacteria;c__Thermoleophilia;o__Solirubrobacterales
OTU_189	72	55	58	45	47	42	67	69	68	60	28	57	58	48	81	59	68	52	55	55	85	58	59	80	49	47	40	53	55	46	59	50	60	93	103	53	65	22	50	66	48	57	58	45	94	k__Bacteria;p__Chloroflexi;c__;o__;f__;g__;s__
OTU_190	34	29	15	38	58	26	22	46	30	17	31	25	52	41	38	29	51	34	28	47	46	62	34	28	41	39	25	41	35	37	28	23	23	33	28	36	60	32	42	26	24	32	45	29	20	k__Bacteria;p__Acidobacteria;c__;o__;f__;g__;s__
OTU_191	147	88	69	100	151	64	97	151	63	99	92	69	126	132	78	112	122	111	134	173	99	103	81	71	148	96	127	135	141	161	123	90	143	121	94	115	109	104	121	141	73	120	132	102	87	k__Bacteria
OTU_192	14	24	32	17	17	8	5	25	21	21	27	11	13	17	21	20	29	24	33	32	19	29	11	22	14	16	18	18	16	30	20	26	14	19	13	18	7	9	11	8	22	21	10	25	23	k__Bacteria;p__Actinobacteria;c__Acidimicrobiia;o__;f__;g__;s__
OTU_193	44	32	45	38	38	5	34	30	15	31	26	16	68	63	93	8	134	20	33	30	72	36	16	45	32	27	25	23	44	46	31	17	29	33	37	48	7	46	50	19	32	67	96	34	56	k__Bacteria;p__Proteobacteria;c__Alphaproteobacteria;o__Sphingomonadales;f__Sphingomonadaceae
OTU_194	3	13	12	25	46	7	11	57	5	8	11	1	25	12	7	4	16	31	8	50	28	39	14	11	27	5	12	7	11	8	18	7	14	12	9	11	19	15	7	15	5	28	12	11	6	k__Bacteria;p__Acidobacteria
OTU_195	32	22	32	39	37	20	33	37	42	22	39	36	17	19	19	44	35	29	20	19	29	28	48	19	45	15	18	27	18	15	33	29	46	40	16	15	42	39	16	23	13	15	20	27	30	k__Bacteria;p__Chloroflexi;c__Chloroflexia;o__Chloroflexales;f__Roseiflexaceae;g__;s__
OTU_196	41	47	45	60	47	28	39	35	53	46	48	36	29	44	50	67	38	36	36	35	65	48	68	36	55	21	36	40	30	41	53	49	61	85	61	61	44	34	71	77	60	46	44	53	33	k__Bacteria;p__Proteobacteria;c__Gammaproteobacteria;o__unidentified_Gammaproteobacteria;f__Burkholderiaceae
OTU_197	20	17	14	10	20	8	17	23	25	19	15	10	26	22	23	12	17	15	19	22	19	19	6	24	19	33	28	24	24	21	18	17	20	20	34	26	23	19	20	19	18	28	12	21	15	k__Bacteria;p__Actinobacteria;c__Thermoleophilia;o__Gaiellales;f__;g__;s__
OTU_198	41	30	23	23	38	27	35	65	23	22	40	47	56	29	41	21	28	60	48	32	36	20	41	19	40	32	47	46	28	59	36	33	22	43	64	31	46	30	63	61	22	35	50	55	26	k__Bacteria;p__Proteobacteria;c__Alphaproteobacteria;o__Rhizobiales;f__unidentified_Rhizobiales;g__Rhodomicrobium;s__
OTU_199	26	24	12	20	14	21	26	15	16	21	18	6	13	18	21	6	19	16	17	20	22	16	8	14	20	15	13	17	17	13	20	11	15	22	33	14	15	39	17	17	20	26	13	20	26	k__Bacteria;p__Chloroflexi
OTU_200	23	12	3	10	15	42	14	23	8	19	15	12	8	8	11	17	17	20	17	16	18	18	8	13	15	6	14	24	16	14	9	17	25	9	16	11	15	13	14	15	13	15	15	10	15	k__Bacteria;p__Chloroflexi;c__Dehalococcoidia;o__;f__;g__;s__
OTU_201	37	22	32	24	15	22	34	31	21	29	12	10	17	29	34	17	15	31	37	38	22	16	18	21	28	20	26	15	30	20	24	25	34	15	37	22	18	16	21	30	20	32	45	29	41	k__Bacteria;p__Actinobacteria;c__Thermoleophilia;o__Gaiellales;f__Gaiellaceae;g__Gaiella;s__
OTU_202	18	19	11	20	23	7	13	21	10	13	6	9	17	15	15	19	23	27	34	28	16	21	15	11	19	17	20	24	15	15	16	22	28	18	11	20	15	4	14	13	13	18	20	18	12	k__Bacteria
OTU_203	21	23	14	7	27	17	27	17	9	25	21	12	14	33	17	45	26	13	20	23	16	50	19	8	18	34	33	32	38	27	34	27	13	13	13	33	32	8	18	21	5	23	38	17	14	k__Bacteria;p__Proteobacteria;c__Gammaproteobacteria;o__Xanthomonadales;f__Xanthomonadaceae;g__Lysobacter
OTU_204	15	15	7	18	13	5	15	11	16	5	16	5	10	5	11	21	10	9	12	16	3	6	8	8	11	13	16	11	11	16	16	13	8	14	14	9	14	6	15	13	5	15	15	12	12	k__Bacteria;p__Acidobacteria
OTU_205	69	47	30	49	88	50	46	95	46	44	63	52	75	73	48	60	68	57	59	76	65	99	52	23	68	67	52	68	67	67	63	45	82	91	60	58	70	65	75	81	43	78	89	69	51	k__Bacteria;p__Acidobacteria
OTU_206	35	85	103	40	18	19	49	17	73	46	77	47	16	33	27	68	15	22	19	24	36	29	23	12	43	29	27	17	15	25	26	83	18	41	31	76	32	32	52	32	33	36	17	42	17	k__Bacteria;p__Proteobacteria;c__Gammaproteobacteria;o__unidentified_Gammaproteobacteria;f__Burkholderiaceae;g__Caenimonas
OTU_207	24	63	82	14	5	8	15	17	5	28	22	16	18	9	24	13	13	13	21	30	14	9	9	19	14	15	16	17	7	11	8	35	9	22	11	38	15	6	24	19	8	11	9	9	27	k__Bacteria;p__Proteobacteria;c__Gammaproteobacteria;o__Xanthomonadales;f__Rhodanobacteraceae
OTU_208	7	14	10	21	22	21	10	36	17	9	14	10	31	20	13	17	19	16	16	28	30	23	18	9	21	16	23	28	21	20	22	9	11	14	25	13	7	13	18	15	9	20	14	12	10	k__Bacteria;p__Proteobacteria;c__Deltaproteobacteria;o__Desulfarculales;f__Desulfarculaceae
OTU_209	25	28	17	18	21	40	19	25	32	9	28	29	17	11	25	23	24	5	24	20	24	21	23	19	19	40	20	20	33	17	15	13	17	30	28	23	17	13	14	16	31	21	20	14	40	k__Bacteria;p__Actinobacteria;c__;o__;f__;g__;s__
OTU_210	21	20	22	37	32	17	30	41	35	32	34	27	24	41	28	33	36	29	51	45	31	37	30	32	24	21	18	24	27	26	36	42	44	36	30	24	29	6	35	34	12	32	30	38	34	k__Bacteria;p__Acidobacteria;c__unidentified_Acidobacteria;o__unidentified_Acidobacteria;f__Pyrinomonadaceae;g__;s__
OTU_211	29	16	26	33	30	15	33	13	32	13	30	22	29	39	38	27	24	16	24	14	35	32	18	7	17	52	29	31	39	36	36	35	35	29	26	35	31	31	39	38	31	23	27	38	26	k__Bacteria;p__Acidobacteria
OTU_212	11	13	11	12	46	8	13	29	6	7	13	8	36	35	23	15	24	16	13	17	34	35	25	13	15	20	23	15	23	22	15	20	16	5	7	16	18	18	14	5	6	19	17	14	14	k__Bacteria;p__Acidobacteria;c__;o__;f__;g__;s__
OTU_213	23	26	37	40	36	36	29	48	27	32	39	59	37	33	17	42	43	27	36	35	27	38	62	27	48	23	34	28	26	28	33	32	26	41	27	28	45	28	34	35	18	23	24	24	31	k__Bacteria;p__Chloroflexi;c__Chloroflexia;o__Chloroflexales;f__Roseiflexaceae;g__;s__
OTU_214	11	25	40	14	7	14	24	18	27	26	20	19	12	16	15	19	17	16	10	18	18	8	13	13	13	6	14	10	3	20	14	23	5	15	18	17	10	11	11	11	13	11	7	18	24	k__Bacteria;p__Proteobacteria;c__Alphaproteobacteria;o__unidentified_Alphaproteobacteria;f__Acetobacteraceae
OTU_215	7	9	12	14	17	9	9	15	11	1	6	8	16	13	11	6	11	7	6	21	13	21	7	5	13	22	7	11	17	16	7	1	10	3	7	11	15	19	11	10	8	21	17	8	4	k__Bacteria;p__Acidobacteria
OTU_216	7	5	15	6	14	14	11	6	13	20	17	8	6	14	15	17	9	17	16	11	17	7	15	16	13	11	13	13	7	15	13	13	14	9	11	19	3	8	8	13	3	8	11	15	16	k__Bacteria;p__Proteobacteria;c__Alphaproteobacteria;o__unidentified_Alphaproteobacteria;f__unidentified_Alphaproteobacteria;g__Skermanella
OTU_217	5	16	4	9	22	8	10	12	18	12	16	13	21	14	19	10	14	7	19	11	20	112	22	16	10	11	13	10	13	3	11	7	11	12	20	8	26	15	14	9	15	8	5	7	11	k__Bacteria;p__Firmicutes;c__Bacilli;o__Bacillales;f__Bacillaceae;g__Bacillus;s__Bacillus_anthracis
OTU_218	80	64	50	51	74	59	63	77	75	87	62	64	78	46	60	73	65	54	72	82	63	59	48	47	82	51	62	74	62	65	58	94	46	73	80	53	55	41	68	92	44	61	75	74	97	k__Bacteria;p__Chloroflexi;c__;o__;f__;g__;s__
OTU_219	29	63	72	16	17	19	33	24	25	56	47	34	8	23	29	36	24	35	36	23	32	30	19	29	35	35	22	14	26	18	25	56	29	31	24	50	9	18	25	21	16	8	13	31	41	k__Bacteria;p__Bacteroidetes;c__Bacteroidia;o__Cytophagales;f__Hymenobacteraceae;g__Pontibacter
OTU_220	25	31	20	12	11	15	21	13	20	34	15	29	15	25	17	28	17	14	22	28	14	13	23	24	9	7	20	21	11	30	31	20	13	21	13	22	17	21	24	22	15	17	29	31	23	k__Bacteria;p__Proteobacteria;c__Alphaproteobacteria
OTU_221	26	31	41	24	17	25	40	5	32	27	38	27	17	27	28	31	16	27	19	21	26	13	21	24	30	19	23	11	23	20	18	31	17	28	37	48	14	29	20	28	25	17	13	23	19	k__Bacteria;p__Proteobacteria;c__Gammaproteobacteria;o__unidentified_Gammaproteobacteria;f__Burkholderiaceae;g__Lautropia;s__
OTU_222	19	14	15	10	9	30	15	22	9	14	18	18	15	22	17	12	21	43	20	25	9	22	19	19	31	13	14	11	13	13	17	14	24	30	24	17	20	15	18	17	11	13	11	22	21	k__Bacteria;p__Chloroflexi;c__Chloroflexia;o__Thermomicrobiales;f__;g__;s__
OTU_223	56	41	62	47	11	32	25	15	72	70	62	26	25	56	59	39	20	46	26	37	38	16	28	76	51	22	34	20	28	25	38	85	46	56	67	41	29	12	27	40	32	50	21	63	47	k__Bacteria;p__Actinobacteria;c__Acidimicrobiia;o__;f__;g__;s__
OTU_224	21	14	17	26	9	9	6	17	20	15	12	10	11	16	14	9	13	20	17	38	24	11	6	14	22	16	15	18	20	21	18	17	24	14	31	19	21	7	13	12	12	16	23	16	22	k__Bacteria;p__Actinobacteria;c__Acidimicrobiia;o__;f__;g__;s__
OTU_225	26	28	39	23	35	33	41	53	28	19	38	51	74	38	31	29	47	31	24	12	57	83	27	11	20	15	18	12	16	12	42	37	21	13	36	17	47	20	27	9	13	13	36	36	26	k__Bacteria;p__Nitrospirae;c__Nitrospira;o__Nitrospirales;f__Nitrospiraceae;g__unidentified_Nitrospiraceae;s__Nitrospira_sp
OTU_226	16	9	8	11	11	5	13	14	10	3	9	8	4	6	9	8	12	4	9	10	13	4	13	3	9	7	11	7	8	11	9	9	9	10	5	10	7	0	11	9	11	5	9	12	7	k__Bacteria;p__Chloroflexi;c__;o__;f__;g__;s__
OTU_227	23	29	76	35	11	49	49	21	169	75	54	40	21	47	66	26	15	101	14	30	14	15	47	18	62	8	14	8	17	10	41	72	21	95	50	22	27	18	34	49	44	29	11	38	56	k__Bacteria;p__Bacteroidetes;c__Bacteroidia;o__Chitinophagales;f__Chitinophagaceae
OTU_228	19	27	17	25	40	19	16	35	4	5	20	12	21	31	15	12	19	21	17	28	22	28	12	4	15	26	22	20	36	38	25	15	7	9	7	26	21	40	37	14	8	54	27	14	7	k__Bacteria;p__Acidobacteria;c__unidentified_Acidobacteria;o__unidentified_Acidobacteria;f__unidentified_Acidobacteria;g__unidentified_Acidobacteria;s__Acidobacteria_bacterium_SCN_69-37
OTU_229	18	9	5	12	23	5	11	14	8	1	10	3	5	8	8	16	12	4	8	9	14	10	15	2	9	15	17	13	13	23	13	1	7	17	3	7	7	26	9	13	3	17	11	10	8	k__Bacteria;p__Acidobacteria;c__Holophagae;o__;f__;g__;s__
OTU_230	15	20	70	37	19	14	45	6	33	52	57	33	6	35	61	24	12	45	9	7	20	14	7	24	26	13	16	8	14	7	18	69	8	45	19	33	31	19	35	40	27	10	14	34	29	k__Bacteria;p__Bacteroidetes;c__Bacteroidia;o__Chitinophagales;f__Chitinophagaceae
OTU_231	32	19	11	14	20	17	28	36	32	15	24	17	28	15	14	25	28	19	19	21	16	24	15	11	25	8	14	11	17	17	18	14	24	14	30	15	31	5	15	11	12	21	16	25	26	k__Bacteria;p__Nitrospirae;c__Nitrospira;o__Nitrospirales;f__Nitrospiraceae;g__;s__
OTU_232	12	7	8	4	11	22	20	1	3	9	5	9	14	16	9	8	7	18	9	19	9	29	4	4	6	11	11	7	8	8	11	8	25	11	9	11	7	11	20	25	3	19	15	14	9	k__Bacteria;p__Bacteroidetes;c__Bacteroidia;o__Chitinophagales;f__Chitinophagaceae;g__Niastella;s__
OTU_233	13	5	7	10	17	13	11	15	2	11	10	12	22	12	15	7	15	14	20	21	15	11	6	15	8	13	12	28	25	25	21	18	20	9	6	12	9	8	16	11	8	9	5	11	18	k__Bacteria;p__Proteobacteria;c__Deltaproteobacteria;o__Desulfarculales;f__Desulfarculaceae;g__;s__
OTU_234	84	66	107	80	85	116	101	103	139	120	103	103	110	97	86	117	105	254	101	112	91	91	92	109	123	85	138	117	98	86	90	81	115	100	102	110	99	81	101	120	60	96	90	91	123	k__Bacteria;p__Chloroflexi;c__Chloroflexia;o__Thermomicrobiales;f__;g__;s__
OTU_235	56	53	76	53	38	28	37	34	49	40	43	24	30	34	46	29	38	44	53	39	67	36	29	50	44	27	24	44	37	51	46	49	39	46	67	39	32	30	31	30	37	45	36	50	46	k__Bacteria;p__Proteobacteria;c__Alphaproteobacteria;o__Rhodobacterales;f__Rhodobacteraceae
OTU_236	24	12	14	32	14	23	21	15	23	18	19	22	22	20	23	29	15	20	26	24	18	31	25	26	24	21	17	25	19	19	23	13	28	18	29	13	23	16	11	22	20	10	16	20	25	k__Bacteria;p__Actinobacteria;c__Acidimicrobiia;o__;f__;g__;s__
OTU_237	144	142	106	129	118	102	117	148	198	128	212	282	202	241	254	156	114	126	186	126	121	108	187	126	143	134	183	148	155	121	128	170	151	101	135	140	130	103	106	95	218	184	240	277	247	k__Bacteria;p__Actinobacteria;c__unidentified_Actinobacteria;o__Propionibacteriales;f__Nocardioidaceae;g__Marmoricola;s__
OTU_238	23	22	15	16	30	19	10	29	24	15	17	14	21	16	19	25	20	17	13	18	21	22	26	15	21	26	26	22	34	23	18	17	23	22	26	24	31	12	20	25	13	20	20	18	28	k__Bacteria;p__Actinobacteria;c__Thermoleophilia;o__Gaiellales;f__;g__;s__
OTU_239	26	14	6	12	12	10	30	9	5	6	14	19	7	9	6	9	11	22	11	22	16	7	20	13	16	5	7	13	10	10	10	3	7	15	6	11	12	10	12	3	1	24	14	14	4	k__Bacteria;p__Armatimonadetes;c__Fimbriimonadia;o__Fimbriimonadales;f__Fimbriimonadaceae;g__;s__
OTU_240	32	16	5	7	20	12	14	11	9	18	19	18	21	7	11	21	13	18	22	13	5	13	10	7	10	27	22	34	29	21	12	10	16	10	7	28	5	18	26	11	11	12	14	10	20	k__Bacteria;p__Gemmatimonadetes;c__unidentified_Gemmatimonadetes;o__Gemmatimonadales;f__Gemmatimonadaceae;g__;s__
OTU_241	18	12	13	10	9	18	8	22	30	7	12	14	19	12	13	17	13	13	21	18	11	16	15	20	15	13	16	10	16	10	8	17	10	18	17	11	20	7	12	17	12	20	17	19	9	k__Bacteria;p__Actinobacteria;c__;o__;f__;g__;s__
OTU_242	50	34	25	34	33	33	30	33	66	78	57	34	85	42	66	49	31	31	49	41	35	35	61	57	41	43	47	37	65	30	26	34	78	42	57	41	46	31	27	45	42	65	69	38	83	k__Bacteria;p__Actinobacteria;c__unidentified_Actinobacteria;o__Streptomycetales;f__Streptomycetaceae;g__Streptomyces
OTU_243	29	27	21	19	19	17	24	16	22	25	27	25	19	29	27	16	17	16	30	21	22	19	29	10	23	21	27	20	20	15	17	22	20	25	30	20	37	8	18	19	17	28	22	20	28	k__Bacteria;p__Actinobacteria;c__Acidimicrobiia;o__unidentified_Acidimicrobiia;f__unidentified_Acidimicrobiia;g__unidentified_Acidimicrobiia;s__'Hevea_brasiliensis'_phytoplasma
OTU_244	39	38	35	25	35	34	45	21	28	32	51	31	30	37	38	32	35	26	23	28	48	41	27	22	54	31	26	23	47	17	31	27	30	56	44	38	43	36	50	40	27	39	34	25	40	k__Bacteria;p__Acidobacteria
OTU_245	54	27	20	32	32	41	52	49	8	68	42	50	45	30	54	25	54	39	38	15	97	38	66	203	48	54	19	47	68	56	66	44	43	64	62	12	26	30	46	48	39	35	39	57	38	k__Bacteria;p__Proteobacteria;c__Gammaproteobacteria;o__unidentified_Gammaproteobacteria;f__Burkholderiaceae;g__Pseudoduganella
OTU_246	71	58	37	64	53	50	34	77	64	56	46	34	58	56	71	53	59	61	76	67	77	60	56	73	61	59	67	90	67	71	73	73	73	38	86	56	63	28	51	52	53	61	67	75	77	k__Bacteria;p__Actinobacteria;c__Thermoleophilia;o__;f__;g__;s__
OTU_247	40	23	24	22	26	24	28	36	13	25	19	17	32	38	21	25	34	24	41	31	23	12	23	33	31	13	23	22	32	27	31	20	39	27	25	24	18	26	23	23	19	27	22	34	29	k__Bacteria;p__Proteobacteria;c__Alphaproteobacteria;o__Rhizobiales
OTU_248	11	14	11	14	15	12	29	18	15	7	9	8	17	20	13	23	15	19	13	20	16	20	14	14	15	8	13	20	15	24	15	14	29	25	13	22	17	3	16	21	12	19	13	13	24	k__Bacteria;p__Acidobacteria;c__unidentified_Acidobacteria;o__unidentified_Acidobacteria;f__Pyrinomonadaceae;g__;s__
OTU_249	47	10	49	7	10	1	5	4	123	197	44	10	3	2	21	11	31	7	15	10	10	0	94	95	15	298	5	12	11	22	0	13	12	9	4	111	11	341	18	7	8	7	4	7	44	k__Bacteria;p__Proteobacteria;c__Gammaproteobacteria;o__Cellvibrionales;f__Cellvibrionaceae;g__Cellvibrio
OTU_250	69	49	48	51	57	23	20	57	139	94	47	56	52	24	46	38	21	29	51	36	23	33	40	20	45	32	56	77	42	43	25	45	24	31	24	39	102	58	41	81	26	33	49	34	88	k__Bacteria;p__Actinobacteria;c__unidentified_Actinobacteria;o__Pseudonocardiales;f__Pseudonocardiaceae;g__Lechevalieria;s__Lechevalieria_aerocolonigenes
OTU_251	55	43	39	56	63	49	53	62	28	46	61	43	52	77	36	73	72	42	56	56	54	57	48	19	64	67	66	58	72	106	57	35	54	42	39	50	84	44	76	63	34	94	67	45	54	k__Bacteria;p__Proteobacteria;c__Gammaproteobacteria;o__unidentified_Gammaproteobacteria
OTU_252	11	14	5	11	16	8	13	21	13	8	12	5	17	16	17	6	14	10	6	17	10	28	8	2	19	7	15	9	9	20	11	11	7	9	7	7	9	14	13	14	5	17	13	9	4	k__Bacteria;p__Acidobacteria;c__unidentified_Acidobacteria;o__unidentified_Acidobacteria;f__unidentified_Acidobacteria;g__unidentified_Acidobacteria;s__Acidobacteria_bacterium_RBG_16_70_10
OTU_253	20	20	35	9	9	3	18	17	23	26	24	12	7	10	11	9	11	5	10	7	11	5	26	30	11	7	11	15	21	11	9	16	19	18	24	9	11	9	7	14	8	15	6	12	28	k__Bacteria;p__Proteobacteria;c__Alphaproteobacteria;o__unidentified_Alphaproteobacteria;f__Acetobacteraceae
OTU_254	16	19	8	11	20	8	19	17	16	6	9	15	13	8	16	15	10	7	7	15	10	12	7	7	15	8	22	22	13	16	14	8	30	16	16	13	12	4	16	18	12	18	27	11	4	k__Bacteria;p__Proteobacteria;c__Alphaproteobacteria;o__Rhizobiales;f__unidentified_Rhizobiales;g__Methyloceanibacter;s__
OTU_255	1	18	1	8	5	5	6	2	22	17	16	1	0	4	5	6	2	9	3	2	5	0	158	15	9	9	4	13	337	2	41	60	9	9	3	1	27	0	0	7	3	0	0	6	69	k__Bacteria;p__Oxyphotobacteria;c__unidentified_Oxyphotobacteria;o__unidentified_Oxyphotobacteria;f__unidentified_Oxyphotobacteria;g__unidentified_Oxyphotobacteria;s__Leptolyngbya_sp_UIC_10061
OTU_256	13	20	22	20	22	19	16	15	5	14	14	18	21	20	27	25	17	8	12	16	25	18	24	7	20	11	14	24	23	22	25	9	8	19	13	12	12	4	14	15	13	6	12	15	13	k__Bacteria;p__Acidobacteria;c__Holophagae;o__;f__;g__;s__
OTU_257	18	26	9	10	12	11	15	29	16	19	16	10	30	17	15	19	19	7	28	11	20	17	14	26	17	11	14	26	19	10	11	13	17	14	20	16	14	17	20	11	8	23	20	22	22	k__Bacteria;p__Actinobacteria;c__Acidimicrobiia
OTU_258	35	28	22	23	9	14	9	34	27	24	19	17	37	20	24	6	17	14	8	12	9	8	16	20	9	9	16	13	15	10	15	11	13	9	9	16	12	17	27	10	8	17	27	3	14	k__Bacteria;p__Proteobacteria;c__Alphaproteobacteria;o__Caulobacterales;f__Caulobacteraceae;g__Caulobacter;s__Caulobacter_fusiformis
OTU_259	15	20	18	16	7	20	16	19	20	20	24	6	11	13	17	10	17	16	19	20	21	13	14	9	18	13	15	16	15	25	12	20	5	8	25	13	17	6	16	23	7	13	12	16	20	k__Bacteria;p__Actinobacteria;c__Acidimicrobiia;o__;f__;g__;s__
OTU_260	0	5	1	1	0	63	30	87	6	2	0	3	5	4	18	4	1	14	0	0	3	31	0	1	18	34	6	0	0	2	1	11	0	0	0	23	0	487	5	0	0	1	0	0	1	k__Bacteria;p__Bacteroidetes;c__Bacteroidia;o__Bacteroidales;f__Muribaculaceae;g__;s__
OTU_261	19	21	18	20	24	8	30	19	11	4	16	27	5	38	12	26	21	15	19	15	24	21	16	9	10	8	11	9	13	17	24	24	17	7	8	37	22	8	18	7	6	8	15	22	6	k__Bacteria;p__Proteobacteria;c__Gammaproteobacteria;o__Xanthomonadales;f__Xanthomonadaceae;g__Lysobacter;s__Lysobacter_sp_RHLT3-4
OTU_262	21	13	11	18	38	14	13	18	5	15	12	19	19	19	8	14	13	9	10	24	24	33	16	3	20	13	8	16	27	16	12	9	12	15	11	11	16	17	19	19	15	10	33	12	14	k__Bacteria;p__Acidobacteria;c__Holophagae;o__;f__;g__;s__
OTU_263	26	24	14	34	23	15	24	32	21	17	16	16	38	27	34	23	26	17	19	33	27	18	9	7	32	30	28	29	36	47	28	22	28	36	41	29	25	33	25	31	18	26	36	34	29	k__Bacteria;p__Acidobacteria;c__unidentified_Acidobacteria;o__unidentified_Acidobacteria;f__unidentified_Acidobacteria;g__unidentified_Acidobacteria;s__Acidobacteria_bacterium_RBG_16_70_10
OTU_264	43	38	30	31	88	47	58	61	11	41	31	60	77	68	38	38	63	52	65	61	50	50	62	34	59	50	41	62	52	55	64	39	79	35	31	37	40	22	42	35	27	43	69	51	34	k__Bacteria;p__Proteobacteria;c__Alphaproteobacteria;o__Caulobacterales;f__Hyphomonadaceae;g__;s__
OTU_265	9	14	12	14	9	15	28	18	1	19	28	56	12	18	7	28	22	16	18	17	25	21	41	17	20	15	18	21	20	26	21	39	19	9	11	22	3	4	9	8	15	2	19	40	15	k__Bacteria;p__Bacteroidetes;c__Bacteroidia;o__Cytophagales;f__Microscillaceae
OTU_266	20	21	18	32	28	12	9	20	7	13	14	3	16	17	15	10	35	16	22	33	19	23	1	6	19	15	22	30	23	29	32	17	8	8	17	18	23	14	20	17	8	35	33	18	16	k__Bacteria;p__Acidobacteria;c__unidentified_Acidobacteria;o__unidentified_Acidobacteria;f__unidentified_Acidobacteria;g__unidentified_Acidobacteria;s__Acidobacteria_bacterium_RBG_16_70_10
OTU_267	26	25	11	34	40	15	16	36	13	14	7	13	11	25	17	49	39	31	35	34	16	20	19	15	15	13	20	18	11	19	12	22	40	22	23	21	19	14	17	27	18	21	22	13	14	k__Bacteria
OTU_268	28	21	20	28	26	28	22	23	49	23	42	38	36	27	36	34	21	27	21	34	28	47	38	19	23	55	33	24	20	30	22	39	33	31	18	37	43	12	22	37	32	26	25	27	29	k__Bacteria;p__Actinobacteria;c__unidentified_Actinobacteria;o__Propionibacteriales;f__Nocardioidaceae;g__Kribbella;s__
OTU_269	10	18	5	13	11	2	12	8	13	13	6	6	10	10	9	10	15	5	12	11	11	14	10	1	7	7	14	12	15	19	9	12	8	13	7	17	12	1	18	7	7	8	14	11	10	k__Bacteria;p__Acidobacteria;c__unidentified_Acidobacteria;o__unidentified_Acidobacteria;f__Pyrinomonadaceae;g__;s__
OTU_270	20	18	18	16	11	19	18	26	32	5	7	22	11	12	15	17	13	13	14	18	16	24	30	26	16	12	17	16	15	14	14	20	18	18	24	16	21	8	13	11	15	10	11	14	34	k__Bacteria;p__Actinobacteria;c__;o__;f__;g__;s__
OTU_271	5	5	4	14	15	8	10	15	5	4	4	3	5	11	10	1	9	16	12	12	7	11	4	3	10	9	10	19	12	15	9	0	9	5	3	11	7	8	17	12	5	24	7	5	8	k__Bacteria
OTU_272	31	33	27	19	39	42	35	33	20	15	28	29	39	35	23	28	21	18	26	42	23	26	24	13	31	42	44	36	40	57	24	22	16	20	25	25	35	33	34	24	15	43	47	21	36	k__Bacteria;p__Acidobacteria;c__unidentified_Acidobacteria;o__unidentified_Acidobacteria;f__unidentified_Acidobacteria;g__unidentified_Acidobacteria;s__Acidobacteria_bacterium_SCN_69-37
OTU_273	3	7	5	12	14	16	6	19	9	3	10	12	19	11	15	5	11	10	8	15	8	8	8	7	7	27	14	24	11	14	7	7	11	8	6	11	11	8	14	3	6	19	17	11	7	k__Bacteria;p__Proteobacteria;c__Gammaproteobacteria;o__unidentified_Gammaproteobacteria;f__unidentified_Gammaproteobacteria;g__Aquicella;s__
OTU_274	47	41	51	28	24	27	48	12	22	38	40	15	19	26	22	34	36	27	41	31	21	32	26	32	37	35	31	22	32	16	29	30	20	61	38	42	29	17	35	40	31	38	39	27	36	k__Bacteria;p__Acidobacteria;c__;o__;f__;g__;s__
OTU_275	30	29	15	25	20	8	13	31	15	19	16	8	26	21	29	19	32	30	28	39	35	13	8	17	20	17	17	32	19	28	19	22	43	27	34	16	11	8	18	14	12	24	18	10	32	k__Bacteria;p__Acidobacteria;c__unidentified_Acidobacteria;o__unidentified_Acidobacteria;f__unidentified_Acidobacteria;g__unidentified_Acidobacteria
OTU_276	4	7	6	3	34	3	5	6	13	8	9	17	22	12	5	12	8	11	9	11	9	8	20	5	8	21	13	21	11	18	14	2	7	10	5	13	11	8	6	16	2	4	12	5	8	k__Bacteria;p__Actinobacteria;c__unidentified_Actinobacteria;o__Micromonosporales;f__Micromonosporaceae
OTU_277	37	26	15	45	67	22	16	80	17	29	27	15	40	47	22	31	48	38	28	45	44	43	32	14	27	34	39	35	38	66	50	25	35	22	11	36	37	30	22	32	25	26	31	34	25	k__Bacteria;p__Acidobacteria
OTU_278	35	19	16	32	31	29	20	26	52	14	22	33	34	26	34	39	37	27	32	29	22	19	29	18	34	28	37	49	45	30	22	30	39	27	33	26	42	32	30	33	22	41	30	33	28	k__Bacteria;p__Actinobacteria;c__Acidimicrobiia;o__;f__;g__;s__
OTU_279	41	34	28	52	57	40	34	53	14	27	43	15	43	58	38	26	54	33	32	66	43	90	47	13	30	38	24	25	30	42	53	19	19	34	29	37	50	61	53	29	23	84	45	35	24	k__Bacteria;p__Acidobacteria
OTU_280	5	13	5	17	30	10	9	18	6	6	9	3	23	18	13	14	7	9	2	15	17	44	10	11	12	17	4	4	17	7	8	2	13	10	6	6	31	15	14	13	4	18	13	5	5	k__Bacteria;p__Latescibacteria;c__;o__;f__;g__;s__
OTU_281	0	1	2	0	0	15	8	34	0	0	0	1	7	0	5	3	1	7	0	0	1	1	1	0	5	8	0	0	0	4	1	5	0	0	0	0	0	307	0	0	0	0	0	0	0	k__Bacteria;p__Firmicutes;c__Clostridia;o__Clostridiales;f__Lachnospiraceae
OTU_282	31	22	13	15	19	14	14	19	24	15	21	27	27	13	19	24	17	16	19	22	24	19	21	15	24	25	24	24	24	12	16	20	17	17	22	13	16	8	20	20	18	24	21	20	28	k__Bacteria;p__Actinobacteria;c__Acidimicrobiia;o__;f__;g__;s__
OTU_283	14	26	41	38	36	35	36	29	10	18	33	17	64	44	21	14	36	66	11	16	27	48	40	13	24	30	19	17	32	19	36	23	13	17	13	16	17	17	31	16	12	23	24	22	14	k__Bacteria;p__Bacteroidetes;c__Bacteroidia;o__Chitinophagales;f__Chitinophagaceae;g__Terrimonas;s__
OTU_284	62	51	41	47	71	59	45	93	39	36	48	50	76	46	42	68	65	60	63	64	61	55	63	34	51	63	43	60	55	71	36	36	58	64	42	43	61	62	51	41	27	48	67	36	42	k__Bacteria;p__Acidobacteria;c__;o__;f__;g__;s__
OTU_285	26	9	13	15	34	24	20	22	7	14	21	24	15	15	24	38	34	34	34	30	21	33	16	10	18	45	33	42	30	22	16	13	26	17	15	17	19	15	33	20	11	26	32	20	19	k__Bacteria;p__Proteobacteria;c__Deltaproteobacteria;o__Myxococcales;f__;g__;s__
OTU_286	10	15	5	20	22	16	9	27	10	5	27	13	23	27	14	16	10	19	9	13	24	53	41	31	21	7	4	2	8	5	14	12	30	20	23	7	23	22	8	17	14	15	16	11	9	k__Bacteria;p__Actinobacteria;c__Thermoleophilia;o__Gaiellales;f__Gaiellaceae;g__Gaiella;s__
OTU_287	22	20	9	20	26	17	16	21	27	18	18	13	29	46	37	24	28	27	28	34	22	33	20	21	34	17	17	19	23	10	19	21	28	24	29	13	30	20	22	20	19	30	34	20	20	k__Bacteria;p__Proteobacteria;c__Deltaproteobacteria;o__Myxococcales;f__;g__;s__
OTU_288	89	73	62	52	53	36	54	48	95	50	44	30	36	35	48	64	67	63	88	56	41	30	47	60	51	45	63	72	60	62	57	60	135	60	89	69	62	39	46	64	49	53	51	52	92	k__Bacteria;p__Actinobacteria;c__Thermoleophilia;o__Solirubrobacterales;f__;g__;s__
OTU_289	28	26	20	14	22	10	25	31	49	20	22	26	16	30	21	42	20	24	40	41	31	21	22	19	45	16	25	30	28	17	35	7	27	24	27	20	17	27	20	19	22	33	21	21	36	k__Bacteria;p__Actinobacteria;c__Acidimicrobiia;o__;f__;g__;s__
OTU_290	12	5	14	9	11	12	4	11	11	7	12	10	13	6	12	12	7	18	9	12	11	2	8	6	12	12	12	11	13	18	12	5	11	5	8	11	3	0	9	13	5	8	9	10	8	k__Bacteria;p__Bacteroidetes;c__Bacteroidia;o__Chitinophagales;f__Chitinophagaceae
OTU_291	24	33	34	21	28	48	24	21	40	49	28	33	40	26	33	33	34	23	37	33	40	29	29	50	31	33	62	28	34	48	41	34	40	34	41	43	25	14	30	33	31	42	41	38	45	k__Bacteria;p__Proteobacteria;c__Alphaproteobacteria;o__unidentified_Alphaproteobacteria;f__unidentified_Alphaproteobacteria
OTU_292	30	51	113	39	15	19	35	17	52	91	34	38	15	26	44	25	37	31	30	29	16	25	17	47	31	11	10	11	11	23	31	77	28	47	37	30	19	32	25	19	27	28	16	35	26	k__Bacteria;p__Proteobacteria;c__Alphaproteobacteria;o__Rhodobacterales;f__Rhodobacteraceae;g__Rubellimicrobium;s__
OTU_293	20	12	26	23	33	16	30	35	26	11	19	27	20	10	12	27	30	22	26	26	17	37	23	24	40	23	15	17	23	14	20	14	19	30	13	16	24	9	19	19	7	11	12	22	24	k__Bacteria;p__Chloroflexi;c__Chloroflexia;o__Chloroflexales;f__Roseiflexaceae;g__;s__
OTU_294	20	25	16	20	32	34	18	28	17	22	20	23	54	40	31	21	19	17	16	20	29	53	54	18	38	14	19	20	17	11	23	20	14	22	23	13	42	29	14	15	24	33	34	23	15	k__Bacteria;p__Proteobacteria;c__Alphaproteobacteria;o__Rhizobiales;f__unidentified_Rhizobiales;g__Bauldia;s__
OTU_295	18	18	13	29	37	17	28	21	21	21	31	24	46	37	33	37	32	20	22	30	35	49	28	13	37	32	19	24	39	15	22	15	32	32	38	18	30	24	35	27	17	26	24	26	28	k__Bacteria;p__Acidobacteria
OTU_296	25	8	27	18	18	26	19	31	33	11	9	17	17	12	16	13	20	35	15	24	13	16	24	9	20	12	19	24	17	32	8	19	14	14	21	13	15	8	14	19	11	15	15	12	30	k__Bacteria;p__Chloroflexi
OTU_297	18	33	39	12	4	6	10	9	22	33	18	4	6	17	37	12	9	16	13	25	14	3	7	52	40	12	10	11	9	8	9	27	14	17	22	26	8	12	8	6	10	18	13	13	32	k__Bacteria;p__Actinobacteria;c__Acidimicrobiia;o__;f__;g__;s__
OTU_298	19	16	5	15	24	16	11	25	5	9	8	12	15	17	11	17	21	17	21	26	12	16	1	11	14	12	17	22	23	23	12	17	35	20	11	16	9	13	14	19	14	15	12	9	16	k__Bacteria
OTU_299	25	22	15	21	33	28	21	16	24	23	17	28	21	29	16	34	24	22	27	30	22	22	33	11	20	38	38	42	34	41	39	24	22	22	20	25	9	7	37	41	19	14	39	28	11	k__Bacteria;p__Proteobacteria;c__Gammaproteobacteria;o__unidentified_Gammaproteobacteria;f__Burkholderiaceae
OTU_300	15	11	6	6	12	2	10	9	3	5	8	15	11	7	13	8	15	7	7	7	4	5	4	8	7	12	14	13	11	5	7	10	10	11	17	18	15	5	16	9	7	13	9	6	14	k__Bacteria
OTU_301	9	13	6	10	13	6	15	23	22	10	4	12	7	10	6	29	8	6	26	14	9	7	9	19	10	15	10	15	14	13	12	9	17	11	14	7	12	12	16	21	5	10	11	5	13	k__Bacteria;p__Actinobacteria;c__Acidimicrobiia;o__;f__;g__;s__
OTU_302	29	22	17	35	49	20	24	29	21	18	31	28	49	42	19	33	45	18	21	43	22	34	19	7	40	33	36	38	38	34	30	21	24	20	18	24	51	11	24	29	16	35	41	34	23	k__Bacteria;p__Proteobacteria;c__Alphaproteobacteria;o__Rhizobiales;f__Xanthobacteraceae
OTU_303	23	22	13	20	26	14	22	21	15	9	18	20	16	27	13	27	17	9	22	18	15	25	12	3	22	26	23	19	34	20	21	14	7	35	20	23	23	17	24	18	13	31	29	14	23	k__Bacteria;p__Acidobacteria;c__Holophagae;o__;f__;g__;s__
OTU_304	15	14	13	10	25	18	8	15	4	30	14	14	27	20	5	18	22	11	17	25	9	7	9	7	9	12	26	33	10	13	11	14	17	3	7	25	16	9	19	11	7	17	23	17	8	k__Bacteria;p__Actinobacteria;c__Acidimicrobiia;o__unidentified_Acidimicrobiia;f__unidentified_Acidimicrobiia;g__Ilumatobacter;s__
OTU_305	46	9	11	23	28	21	31	28	13	33	29	11	23	23	19	31	41	37	71	26	24	14	7	32	30	28	29	42	46	64	21	32	28	20	35	34	28	46	28	48	22	28	29	25	50	k__Bacteria;p__Gemmatimonadetes;c__;o__;f__;g__;s__
OTU_306	19	14	18	21	13	10	7	15	16	16	15	6	19	14	20	13	14	31	22	17	24	9	7	21	20	13	17	14	23	20	22	22	17	15	18	13	19	10	9	16	9	13	17	18	18	k__Bacteria;p__Chloroflexi;c__Chloroflexia;o__Thermomicrobiales;f__;g__;s__
OTU_307	15	3	3	14	15	13	13	16	5	20	14	8	9	14	12	18	11	11	11	9	13	15	11	8	15	8	9	10	8	10	15	8	10	12	13	7	33	13	8	24	5	4	6	16	12	k__Bacteria;p__Gemmatimonadetes;c__;o__;f__;g__;s__
OTU_308	8	16	17	8	11	3	11	8	8	16	10	12	5	8	7	15	12	3	13	7	4	10	4	5	9	13	9	10	15	7	7	24	7	1	11	11	5	0	7	9	13	0	15	11	24	k__Bacteria;p__Proteobacteria;c__Deltaproteobacteria;o__Myxococcales;f__Myxococcaceae;g__;s__
OTU_309	19	5	18	16	7	11	15	11	13	21	14	12	19	15	13	15	14	29	9	19	5	5	9	9	15	4	10	26	22	16	18	13	7	18	20	20	9	15	14	23	6	8	7	13	26	k__Bacteria;p__Chloroflexi;c__;o__;f__;g__;s__
OTU_310	28	16	8	24	15	15	28	29	22	21	18	29	22	28	21	21	18	16	19	32	27	31	30	17	37	23	27	35	29	17	34	17	19	24	17	28	14	19	29	38	12	32	42	22	20	k__Bacteria;p__Gemmatimonadetes;c__unidentified_Gemmatimonadetes;o__Gemmatimonadales;f__Gemmatimonadaceae
OTU_311	23	16	21	21	21	25	20	33	37	29	21	22	38	27	36	21	17	35	22	31	21	18	14	26	29	34	34	38	31	42	23	20	34	28	28	35	27	23	24	22	27	32	47	25	27	k__Bacteria;p__Proteobacteria;c__Alphaproteobacteria;o__unidentified_Alphaproteobacteria;f__Geminicoccaceae;g__;s__
OTU_312	19	16	12	20	15	8	11	8	21	11	20	27	29	15	15	15	20	19	7	9	13	11	20	10	21	20	10	18	14	9	11	8	19	15	19	10	11	9	22	11	14	21	22	15	21	k__Bacteria;p__Acidobacteria;c__Acidobacteriia;o__Solibacterales;f__unidentified_Solibacterales;g__Bryobacter
OTU_313	20	24	14	14	13	4	16	11	21	15	17	12	17	10	16	21	24	13	17	12	15	12	15	14	11	17	10	18	28	4	8	20	15	14	28	13	23	1	11	11	16	15	13	26	34	k__Bacteria;p__Proteobacteria;c__Deltaproteobacteria;o__Myxococcales
OTU_314	12	6	5	12	12	10	5	22	10	13	5	17	7	10	8	21	9	9	21	20	7	8	12	9	20	11	8	7	9	7	12	9	14	30	21	5	7	3	11	13	10	6	5	5	21	k__Bacteria
OTU_315	24	22	32	27	19	25	24	19	18	31	46	47	12	26	38	31	11	16	21	12	35	33	19	19	19	32	22	19	24	25	22	29	7	24	22	20	21	5	37	38	48	17	14	31	41	k__Bacteria;p__Proteobacteria;c__Deltaproteobacteria;o__Myxococcales
OTU_316	54	45	39	38	47	35	58	32	54	29	42	76	56	46	59	51	46	37	49	53	56	41	46	51	55	60	77	60	59	19	44	47	61	53	53	54	54	24	51	43	39	44	58	51	65	k__Bacteria;p__Actinobacteria;c__Rubrobacteria;o__Rubrobacterales;f__unidentified_Rubrobacterales;g__Rubrobacter;s__
OTU_317	42	44	62	34	28	26	46	15	54	48	53	27	33	29	52	29	30	39	34	34	25	21	37	49	37	17	26	14	19	30	48	45	35	60	52	31	18	34	24	40	29	46	37	51	44	k__Bacteria;p__Proteobacteria;c__Alphaproteobacteria;o__unidentified_Alphaproteobacteria;f__unidentified_Alphaproteobacteria;g__Skermanella
OTU_318	17	10	10	3	23	5	7	7	2	3	10	6	31	12	5	6	11	15	6	15	10	16	5	5	8	3	11	7	4	4	2	3	3	5	6	9	11	3	16	13	10	10	12	7	6	k__Bacteria;p__Bacteroidetes;c__Bacteroidia;o__Chitinophagales;f__Chitinophagaceae;g__Niastella
OTU_319	40	29	17	41	46	26	29	62	27	11	34	20	38	35	35	25	34	40	32	45	38	40	21	26	39	28	36	51	28	43	30	36	36	32	39	39	41	23	33	35	29	46	43	33	24	k__Bacteria;p__Actinobacteria
OTU_320	19	5	13	21	19	12	24	20	28	19	7	29	21	16	17	40	22	17	24	17	18	16	16	26	19	27	27	20	17	25	17	18	20	21	28	27	21	5	20	16	19	13	17	18	23	k__Bacteria;p__Actinobacteria;c__Rubrobacteria;o__Rubrobacterales;f__unidentified_Rubrobacterales;g__Rubrobacter;s__
OTU_321	12	11	12	3	2	3	9	7	19	11	20	1	3	8	3	5	1	6	3	3	6	6	4	17	5	4	3	6	5	6	6	18	5	9	8	11	10	3	4	4	4	4	3	9	18	k__Bacteria;p__Actinobacteria;c__Acidimicrobiia;o__;f__;g__;s__
OTU_322	7	8	10	11	44	29	14	13	5	11	8	7	55	25	12	48	21	14	33	7	19	11	7	14	5	24	18	35	21	48	18	16	6	5	4	12	24	5	10	3	6	14	24	23	2	k__Bacteria;p__Proteobacteria;c__Gammaproteobacteria;o__unidentified_Gammaproteobacteria;f__Nitrosomonadaceae
OTU_323	80	30	21	27	45	56	60	85	38	40	50	65	36	32	34	47	56	53	47	57	44	41	48	36	40	22	46	63	49	83	38	41	75	54	46	34	32	33	51	23	23	61	52	47	42	k__Bacteria;p__Chloroflexi;c__Dehalococcoidia;o__;f__;g__;s__
OTU_324	44	36	41	40	34	37	33	41	66	41	42	57	71	37	38	58	38	28	38	34	51	44	52	43	52	53	47	47	48	42	29	49	61	44	50	45	52	28	52	46	29	45	39	46	58	k__Bacteria;p__Acidobacteria;c__Acidobacteriia;o__Solibacterales;f__unidentified_Solibacterales;g__Bryobacter;s__
OTU_325	18	22	9	13	16	11	26	7	3	8	21	10	9	11	5	18	23	9	13	18	13	19	27	1	12	13	18	13	17	9	12	17	7	15	11	21	15	6	14	22	12	13	10	22	18	k__Bacteria;p__Acidobacteria;c__unidentified_Acidobacteria;o__unidentified_Acidobacteria;f__unidentified_Acidobacteria;g__unidentified_Acidobacteria
OTU_326	68	68	54	45	88	51	80	70	46	67	62	64	73	72	56	64	76	54	68	75	88	62	68	15	82	65	50	70	58	75	80	65	63	74	56	69	70	55	60	65	59	68	70	71	77	k__Bacteria;p__Proteobacteria;c__Alphaproteobacteria;o__Rhizobiales;f__Hyphomicrobiaceae;g__Pedomicrobium;s__
OTU_327	10	34	32	3	6	2	5	4	10	11	10	11	3	1	8	8	10	11	8	5	4	1	0	5	15	3	1	1	1	0	1	5	1	17	3	29	7	2	12	13	3	13	3	1	2	k__Bacteria;p__unidentified_Bacteria;c__unidentified_Bacteria;o__unidentified_Bacteria;f__unidentified_Bacteria;g__unidentified_Bacteria
OTU_328	37	23	22	29	27	22	29	17	33	19	26	27	30	24	24	25	35	20	30	39	25	21	19	17	38	19	30	30	36	14	25	34	29	22	43	28	29	32	37	26	18	34	30	33	41	k__Bacteria;p__Chloroflexi;c__;o__;f__;g__;s__
OTU_329	17	11	14	9	6	19	8	6	6	9	12	5	11	10	5	9	12	14	16	13	14	7	10	5	12	3	18	16	11	14	8	8	7	9	9	5	12	9	12	12	5	10	7	9	10	k__Bacteria
OTU_330	9	1	3	11	6	8	2	6	2	7	9	8	3	4	4	4	3	22	8	6	5	8	10	2	15	3	4	5	10	7	10	3	4	9	5	3	9	9	13	11	5	8	5	1	8	k__Bacteria;p__Chloroflexi;c__unidentified_Chloroflexi;o__unidentified_Chloroflexi;f__unidentified_Chloroflexi;g__unidentified_Chloroflexi;s__bacterium_SCGC_AG-212-C10
OTU_331	54	31	52	54	26	51	47	27	31	50	62	40	39	34	32	72	36	42	53	36	37	24	42	26	30	18	38	32	24	30	50	74	53	61	44	41	58	30	22	54	31	19	34	47	54	k__Bacteria;p__Proteobacteria;c__Gammaproteobacteria;o__unidentified_Gammaproteobacteria;f__Nitrosomonadaceae
OTU_332	14	9	9	9	10	10	9	14	11	13	8	15	7	13	7	10	16	9	15	12	11	12	14	7	13	15	8	8	14	5	13	11	7	9	7	9	15	6	5	15	7	15	13	13	14	k__Bacteria;p__Proteobacteria;c__Alphaproteobacteria;o__Rhizobiales
OTU_333	25	51	58	34	22	14	36	24	48	74	40	25	26	23	31	31	25	30	19	21	28	15	24	65	38	20	20	14	36	16	36	43	28	37	41	31	48	13	19	36	22	19	11	35	48	k__Bacteria;p__Proteobacteria;c__Alphaproteobacteria;o__Rhizobiales;f__Beijerinckiaceae;g__Microvirga;s__
OTU_334	12	42	34	5	10	12	60	3	44	13	13	59	6	4	7	8	8	20	15	4	14	7	10	40	7	3	1	0	0	1	0	5	7	33	22	26	48	3	20	36	30	0	2	0	1	k__Bacteria;p__unidentified_Bacteria;c__unidentified_Bacteria;o__unidentified_Bacteria;f__unidentified_Bacteria;g__unidentified_Bacteria;s__Candidatus_Saccharibacteria_bacterium_GW2011_GWC2_44_17
OTU_335	9	7	5	9	15	23	11	7	2	19	2	14	27	22	6	17	19	21	8	10	15	5	20	11	7	9	11	10	15	7	10	13	16	19	18	7	15	7	11	33	7	12	9	5	12	k__Bacteria;p__Bacteroidetes;c__Bacteroidia;o__Chitinophagales;f__Chitinophagaceae;g__Niastella;s__
OTU_336	15	12	5	10	19	17	4	14	22	11	10	5	11	12	18	21	22	13	16	22	13	15	9	13	13	13	17	15	21	15	11	9	21	9	16	9	22	8	15	15	8	26	14	15	20	k__Bacteria;p__Actinobacteria;c__Thermoleophilia;o__;f__;g__;s__
OTU_337	5	1	3	1	0	10	2	2	718	7	4	8	1	3	1	8	5	2	2	2	4	6	4	7	3	15	2	1	1	2	1	3	3	5	8	3	4	9	3	0	5	2	1	2	0	k__Bacteria;p__Bacteroidetes;c__Bacteroidia;o__Sphingobacteriales;f__Sphingobacteriaceae;g__Pedobacter;s__Pedobacter_duraquae
OTU_338	0	0	0	0	0	440	14	0	0	0	0	0	0	0	0	0	1	0	0	0	0	11	0	0	0	0	0	0	0	0	0	0	0	0	0	9	0	0	0	0	0	0	0	0	0	k__Bacteria;p__Firmicutes;c__Clostridia;o__Clostridiales;f__Lachnospiraceae
OTU_339	21	39	70	30	13	12	30	9	33	58	44	38	5	32	34	30	25	37	23	15	19	14	7	54	36	19	12	5	17	11	18	45	21	43	30	46	19	24	32	29	36	23	9	19	23	k__Bacteria;p__Bacteroidetes;c__Bacteroidia;o__Cytophagales;f__Hymenobacteraceae;g__Adhaeribacter;s__
OTU_340	51	20	19	32	38	22	28	23	21	32	24	24	29	19	25	38	38	40	48	38	35	44	32	11	27	36	40	53	40	31	35	39	35	38	28	28	29	19	35	45	25	21	27	34	30	k__Bacteria;p__Gemmatimonadetes;c__;o__;f__;g__;s__
OTU_341	7	11	16	17	17	12	12	14	9	16	30	13	9	14	13	13	16	9	23	10	14	5	28	29	9	15	8	13	27	19	22	24	14	9	15	13	11	3	7	7	8	6	5	14	22	k__Bacteria;p__Proteobacteria;c__Gammaproteobacteria;o__Xanthomonadales;f__Rhodanobacteraceae;g__;s__
OTU_342	7	3	7	14	13	6	5	0	17	5	20	11	1	9	6	7	2	9	6	1	5	1	4	0	7	3	1	1	8	0	8	7	3	19	5	10	5	5	5	12	2	4	10	16	8	k__Bacteria;p__Bacteroidetes;c__Bacteroidia;o__Chitinophagales;f__Chitinophagaceae
OTU_343	14	20	15	12	11	17	11	13	17	290	22	15	27	11	26	15	9	11	28	11	27	20	17	20	19	11	13	18	21	20	10	11	28	15	29	13	19	10	20	7	19	35	18	16	25	k__Bacteria;p__Firmicutes;c__Bacilli;o__Bacillales;f__Bacillaceae;g__Bacillus
OTU_344	14	11	7	20	11	3	6	15	13	4	10	6	20	9	9	19	25	12	28	18	7	4	11	5	12	7	13	9	17	26	9	15	26	15	7	7	17	6	10	14	10	7	11	12	10	k__Bacteria;p__Acidobacteria;c__unidentified_Acidobacteria;o__unidentified_Acidobacteria;f__unidentified_Acidobacteria;g__unidentified_Acidobacteria;s__uncultivated_soil_bacterium_clone_S111
OTU_345	5	6	11	12	6	13	2	2	1	11	27	1	5	8	3	4	3	7	5	5	4	6	195	1	6	5	2	3	36	2	71	7	1	15	5	0	11	9	0	0	2	1	0	4	4	k__Bacteria;p__Bacteroidetes;c__Bacteroidia;o__Chitinophagales;f__Chitinophagaceae;g__Flavihumibacter;s__
OTU_346	0	0	0	0	4	43	33	63	2	0	7	5	0	3	7	0	0	6	0	0	0	18	0	1	1	7	1	0	0	0	11	11	0	9	1	3	0	168	9	1	0	0	2	3	2	k__Bacteria;p__Firmicutes;c__Bacilli;o__Lactobacillales;f__Lactobacillaceae;g__Lactobacillus;s__Lactobacillus_reuteri
OTU_347	38	25	31	18	25	23	22	25	21	25	24	22	10	18	29	34	19	13	18	22	26	23	21	16	34	23	26	28	35	29	24	28	32	54	37	36	19	12	35	26	17	24	14	20	48	k__Bacteria;p__Acidobacteria;c__unidentified_Acidobacteria;o__unidentified_Acidobacteria;f__unidentified_Acidobacteria;g__unidentified_Acidobacteria
OTU_348	83	79	68	36	27	19	38	32	78	57	39	22	36	36	40	37	56	44	75	41	33	12	22	56	36	39	43	40	47	42	60	71	42	40	49	44	33	17	31	40	30	38	34	60	69	k__Bacteria;p__Actinobacteria;c__Acidimicrobiia;o__;f__;g__;s__
OTU_349	8	12	5	16	17	13	11	15	5	16	9	6	21	15	6	14	14	9	11	17	14	9	11	6	17	11	11	13	7	22	7	6	11	5	12	16	18	9	15	21	8	13	12	7	8	k__Bacteria;p__Proteobacteria;c__Deltaproteobacteria
OTU_350	65	60	65	63	114	80	65	59	65	69	69	68	102	94	40	71	75	63	55	66	59	55	82	35	61	98	80	120	63	95	78	62	56	49	50	88	90	51	80	105	56	88	70	97	61	k__Bacteria;p__Proteobacteria;c__Alphaproteobacteria;o__unidentified_Alphaproteobacteria;f__unidentified_Alphaproteobacteria;g__Reyranella;s__
OTU_351	12	7	7	12	9	20	15	13	0	16	14	5	13	14	10	14	13	16	4	12	11	8	12	14	8	9	6	9	16	10	6	9	16	14	12	13	8	19	12	15	8	21	15	8	8	k__Bacteria;p__Chloroflexi;c__Chloroflexia;o__Thermomicrobiales;f__;g__;s__
OTU_352	8	3	5	10	21	8	8	17	2	10	11	8	6	10	6	3	11	10	16	8	12	15	5	8	10	13	8	17	21	9	5	5	7	3	7	13	11	0	13	5	7	10	7	5	5	k__Bacteria;p__Proteobacteria;c__Gammaproteobacteria
OTU_353	14	9	13	13	19	19	16	13	14	13	21	12	25	16	15	16	15	17	10	20	12	15	12	8	14	19	21	15	15	15	16	15	17	15	15	13	22	13	9	21	11	13	14	14	9	k__Bacteria;p__Proteobacteria;c__Alphaproteobacteria;o__Rhizobiales;f__unidentified_Rhizobiales;g__Bauldia;s__
OTU_354	19	16	13	8	9	29	15	24	28	17	24	31	8	14	20	25	10	15	12	14	16	17	21	13	17	12	18	15	13	15	7	24	18	19	15	13	18	25	18	25	13	16	17	14	21	k__Bacteria;p__Acidobacteria;c__Acidobacteriia;o__Solibacterales;f__unidentified_Solibacterales
OTU_355	39	33	59	31	45	36	42	51	60	58	59	48	36	29	36	64	35	83	44	40	26	34	48	56	43	34	62	37	34	37	38	50	43	37	34	40	41	26	35	69	29	30	37	34	48	k__Bacteria;p__Chloroflexi;c__Chloroflexia;o__Thermomicrobiales;f__;g__;s__
OTU_356	3	4	0	3	0	136	14	53	0	0	30	41	33	35	50	2	5	8	0	0	0	7	0	1	0	5	2	0	2	5	0	6	0	2	0	5	4	109	1	0	1	28	47	27	42	k__Bacteria;p__Firmicutes;c__Clostridia;o__Clostridiales;f__Peptostreptococcaceae;g__Romboutsia;s__
OTU_357	77	102	159	85	172	80	142	114	134	106	82	82	121	75	128	109	135	89	126	100	91	102	78	59	82	75	106	92	118	108	137	104	438	64	97	91	107	84	109	81	43	73	100	120	111	k__Bacteria;p__Proteobacteria;c__Gammaproteobacteria;o__unidentified_Gammaproteobacteria;f__Nitrosomonadaceae;g__Nitrosospira;s__
OTU_358	19	12	13	10	22	14	15	12	9	14	7	8	11	12	12	18	17	12	9	21	14	17	10	1	9	12	14	18	13	15	16	11	12	10	18	11	15	24	14	17	10	21	7	12	10	k__Bacteria;p__Chloroflexi;c__;o__;f__;g__;s__
OTU_359	6	4	5	7	9	12	4	15	4	10	5	9	8	10	12	13	9	9	11	10	13	15	6	4	13	7	7	12	5	9	9	16	9	3	5	10	6	3	9	6	4	5	4	14	5	k__Bacteria;p__Actinobacteria;c__Acidimicrobiia;o__;f__;g__;s__
OTU_360	8	10	22	14	10	1	3	24	0	7	0	9	11	2	3	19	28	1	12	15	0	0	6	20	39	2	0	0	5	1	12	15	24	30	13	1	9	6	5	7	3	0	1	9	10	k__Bacteria;p__Proteobacteria;c__Deltaproteobacteria;o__Oligoflexales;f__Oligoflexaceae;g__Oligoflexus
OTU_361	16	8	10	9	13	7	7	11	12	8	7	6	9	12	15	4	19	13	11	13	14	14	4	8	12	12	4	11	8	9	12	11	16	13	13	13	11	0	14	12	8	17	10	11	16	k__Bacteria;p__Proteobacteria;c__Alphaproteobacteria;o__unidentified_Alphaproteobacteria;f__Geminicoccaceae;g__;s__
OTU_362	8	16	8	12	8	7	6	17	9	10	7	10	15	14	11	16	17	8	18	10	11	7	18	9	19	11	18	24	15	14	14	8	11	9	13	9	9	9	16	15	8	17	13	7	10	k__Bacteria;p__Proteobacteria;c__Deltaproteobacteria
OTU_363	23	30	15	25	32	30	40	39	17	19	36	18	47	38	34	20	27	27	22	41	32	55	20	22	33	28	17	28	22	21	27	14	34	34	26	29	40	32	20	27	24	28	37	23	17	k__Bacteria;p__Acidobacteria
OTU_364	87	38	46	49	59	32	53	81	34	91	49	35	77	48	67	64	71	40	102	65	35	58	57	58	64	58	56	43	98	77	66	65	150	68	113	58	51	46	50	77	38	46	46	71	81	k__Bacteria;p__Acidobacteria;c__unidentified_Acidobacteria;o__unidentified_Acidobacteria;f__unidentified_Acidobacteria;g__unidentified_Acidobacteria
OTU_365	9	7	8	19	5	6	6	5	1	7	5	2	7	10	10	3	11	4	8	21	21	6	2	5	11	10	9	17	9	15	11	5	10	5	12	7	7	13	10	5	6	8	16	9	13	k__Bacteria;p__Proteobacteria;c__Deltaproteobacteria;o__;f__;g__;s__
OTU_366	11	11	1	7	2	7	7	6	3	5	2	4	0	8	4	1	4	9	9	18	3	4	1	1	8	5	7	13	9	6	10	1	10	10	4	5	3	1	4	11	4	10	4	4	6	k__Bacteria;p__Gemmatimonadetes;c__unidentified_Gemmatimonadetes;o__Gemmatimonadales;f__Gemmatimonadaceae
OTU_367	0	11	5	12	11	6	4	23	0	5	1	8	10	7	9	7	24	4	12	3	17	21	9	6	5	11	23	7	20	2	5	1	6	7	4	4	1	13	15	3	1	4	3	1	4	k__Bacteria;p__;c__;o__;f__;g__;s__
OTU_368	5	3	90	3	1	0	3	4	540	12	4	0	3	0	3	3	1	0	1	3	1	17	4	12	3	3	1	0	1	5	1	12	3	1	29	1	6	10	15	6	1	1	1	0	2	k__Bacteria;p__Proteobacteria;c__Gammaproteobacteria;o__Xanthomonadales;f__Xanthomonadaceae;g__Stenotrophomonas;s__Stenotrophomonas_chelatiphaga
OTU_369	14	5	13	4	15	3	13	10	9	13	26	12	9	11	7	11	21	16	18	5	11	8	10	7	7	8	18	9	7	13	6	20	10	17	12	13	7	14	5	11	8	6	5	7	10	k__Bacteria;p__Gemmatimonadetes;c__unidentified_Gemmatimonadetes;o__Gemmatimonadales;f__Gemmatimonadaceae;g__;s__
OTU_370	6	2	7	15	15	10	5	9	6	8	10	5	10	6	8	5	11	21	11	9	10	15	9	3	9	9	16	10	23	5	5	7	7	9	3	8	9	3	5	8	5	6	12	4	3	k__Bacteria;p__Bacteroidetes;c__Bacteroidia;o__Sphingobacteriales;f__;g__;s__
OTU_371	10	7	5	7	12	3	3	4	0	5	6	5	10	4	5	4	8	3	9	13	9	8	7	2	19	7	10	8	12	9	3	7	3	12	11	4	5	2	11	8	1	6	7	8	13	k__Bacteria;p__Acidobacteria;c__unidentified_Acidobacteria;o__unidentified_Acidobacteria;f__unidentified_Acidobacteria;g__unidentified_Acidobacteria;s__Acidobacteria_bacterium_RBG_16_70_10
OTU_372	32	22	59	20	27	11	16	81	10	11	26	14	16	22	13	14	22	9	20	70	9	14	36	3	19	16	30	26	20	19	40	17	30	5	13	9	37	20	37	31	9	14	59	16	10	k__Bacteria;p__Proteobacteria;c__Gammaproteobacteria;o__Xanthomonadales;f__Xanthomonadaceae;g__Lysobacter;s__Lysobacter_soli
OTU_373	12	22	25	16	16	16	14	7	0	8	15	27	7	23	15	15	13	11	9	13	14	11	8	5	1	22	23	20	14	17	18	26	9	5	15	26	5	0	15	15	10	6	15	32	10	k__Bacteria;p__Proteobacteria;c__Gammaproteobacteria;o__Xanthomonadales;f__Xanthomonadaceae;g__Arenimonas;s__
OTU_374	36	19	34	23	37	16	30	23	28	20	6	21	45	25	25	9	31	41	26	42	32	34	16	9	42	38	31	46	42	23	36	13	18	16	21	25	33	6	42	38	18	44	34	17	22	k__Bacteria;p__Chloroflexi;c__Dehalococcoidia;o__unidentified_Dehalococcoidia;f__unidentified_Dehalococcoidia;g__unidentified_Dehalococcoidia;s__bacterium_YC-LK-LKJ27
OTU_375	9	5	8	10	9	10	11	20	4	5	8	16	9	14	11	5	11	9	13	19	13	7	4	6	8	10	18	22	17	25	16	11	12	11	15	16	7	7	14	11	6	16	19	14	13	k__Bacteria;p__Acidobacteria
OTU_376	30	25	26	26	21	13	26	19	22	25	17	12	18	29	23	12	30	35	26	31	29	12	15	30	34	25	30	35	28	37	33	22	25	22	42	20	17	35	20	22	23	25	24	27	29	k__Bacteria;p__Proteobacteria;c__Alphaproteobacteria;o__unidentified_Alphaproteobacteria;f__Geminicoccaceae;g__;s__
OTU_377	11	12	7	10	26	11	16	36	13	49	6	15	10	14	15	14	6	10	11	15	7	10	8	1	9	15	21	15	6	15	10	11	12	15	5	18	10	18	10	9	15	21	28	11	8	k__Bacteria;p__Actinobacteria;c__Acidimicrobiia;o__Actinomarinales;f__unidentified_Actinomarinales;g__unidentified_Actinomarinales
OTU_378	20	21	24	11	4	5	15	10	27	25	34	9	9	16	19	17	12	16	11	13	11	8	17	23	24	15	18	11	7	10	13	28	11	24	22	16	11	13	15	13	11	19	11	20	16	k__Bacteria;p__Actinobacteria;c__Acidimicrobiia;o__;f__;g__;s__
OTU_379	24	19	35	14	15	24	22	29	29	21	10	20	5	3	24	16	28	23	21	12	19	28	12	32	24	11	14	11	24	31	12	29	24	29	42	20	5	12	24	13	12	12	5	4	31	k__Bacteria;p__Nitrospirae;c__Nitrospira;o__Nitrospirales;f__Nitrospiraceae;g__;s__
OTU_380	25	16	14	17	17	15	9	12	21	9	32	38	15	27	18	12	13	12	15	24	22	32	12	5	15	20	13	13	24	18	14	12	14	20	31	25	25	15	26	21	22	16	26	19	23	k__Bacteria;p__Proteobacteria;c__Gammaproteobacteria;o__unidentified_Gammaproteobacteria;f__unidentified_Gammaproteobacteria;g__Acidibacter;s__
OTU_381	9	16	10	39	34	12	26	19	7	13	34	14	19	18	12	25	20	13	20	28	44	21	28	11	19	1	1	1	9	6	25	19	12	18	13	6	15	19	12	7	7	13	6	23	14	k__Bacteria;p__Proteobacteria;c__Gammaproteobacteria;o__unidentified_Gammaproteobacteria
OTU_382	11	7	5	10	1	8	10	9	2	5	6	8	20	14	7	7	12	5	9	18	8	4	9	1	7	8	15	13	14	10	15	3	3	7	6	4	11	12	7	5	1	8	9	1	7	k__Bacteria;p__Gemmatimonadetes;c__unidentified_Gemmatimonadetes;o__Gemmatimonadales;f__Gemmatimonadaceae;g__;s__
OTU_383	51	64	34	65	40	30	37	32	50	58	61	38	44	50	50	51	40	52	45	62	41	29	38	26	40	57	63	53	36	37	37	55	64	32	41	53	60	15	35	43	46	45	68	45	27	k__Bacteria;p__Actinobacteria;c__unidentified_Actinobacteria;o__Propionibacteriales;f__Nocardioidaceae;g__Nocardioides
OTU_384	5	1	3	8	4	7	6	7	10	7	6	17	6	8	6	10	5	11	11	9	7	9	14	5	7	12	12	18	11	10	4	7	7	9	7	11	6	19	9	8	6	10	9	8	6	k__Bacteria;p__Chloroflexi;c__Chloroflexia;o__Chloroflexales;f__Roseiflexaceae;g__;s__
OTU_385	7	7	11	17	16	7	13	25	14	9	28	26	20	17	5	17	22	14	9	12	7	21	38	7	16	19	14	15	14	16	11	17	5	11	7	13	19	17	14	17	3	4	8	6	6	k__Bacteria;p__Chloroflexi;c__Chloroflexia;o__Chloroflexales;f__Roseiflexaceae;g__;s__
OTU_386	22	24	11	12	30	20	29	15	18	21	19	13	21	12	17	27	15	18	17	11	13	15	14	15	13	46	24	16	34	15	23	20	17	34	36	15	26	17	33	24	14	20	22	13	27	k__Bacteria;p__Acidobacteria;c__unidentified_Acidobacteria;o__unidentified_Acidobacteria;f__unidentified_Acidobacteria;g__unidentified_Acidobacteria;s__Acidobacteria_bacterium_WX90
OTU_387	49	33	91	62	32	18	38	50	428	98	62	89	75	52	95	35	103	42	57	32	44	38	42	117	21	38	41	22	30	49	40	70	46	41	49	81	31	83	86	59	62	82	87	58	36	k__Bacteria;p__Proteobacteria;c__Alphaproteobacteria;o__Rhizobiales;f__Rhizobiaceae;g__unidentified_Rhizobiaceae
OTU_388	10	11	17	8	3	12	7	3	1	11	6	6	5	4	9	3	5	6	5	6	5	3	2	11	7	1	1	7	7	8	8	13	9	5	14	13	9	2	1	5	8	2	3	6	11	k__Bacteria;p__Proteobacteria;c__Alphaproteobacteria;o__unidentified_Alphaproteobacteria;f__Acetobacteraceae
OTU_389	16	8	5	9	5	5	7	8	7	9	11	15	3	4	1	8	7	2	4	12	1	5	6	5	8	21	17	10	11	9	10	3	4	10	3	11	3	0	11	7	3	13	8	6	6	k__Bacteria;p__Bacteroidetes;c__Bacteroidia;o__Sphingobacteriales;f__;g__;s__
OTU_390	9	5	7	16	9	10	7	13	1	5	9	5	17	12	7	11	11	14	12	19	12	12	8	5	17	17	8	22	18	20	17	11	9	11	12	20	11	7	12	14	9	21	20	12	12	k__Bacteria;p__Latescibacteria;c__;o__;f__;g__;s__
OTU_391	12	15	16	25	34	18	9	26	17	6	17	8	12	10	7	17	19	12	9	22	19	24	21	7	22	25	17	25	18	30	16	6	11	22	23	7	16	13	9	21	8	24	6	8	8	k__Bacteria;p__Proteobacteria;c__Alphaproteobacteria;o__unidentified_Alphaproteobacteria
OTU_392	10	11	18	16	13	4	17	10	23	17	19	11	13	10	9	19	9	16	8	5	9	14	2	9	13	12	21	11	12	9	8	15	7	22	13	21	14	21	11	19	7	8	10	8	26	k__Bacteria;p__Gemmatimonadetes;c__unidentified_Gemmatimonadetes;o__Gemmatimonadales;f__Gemmatimonadaceae;g__Gemmatimonas;s__
OTU_393	87	82	118	69	53	59	60	47	50	81	58	69	95	67	76	35	88	38	61	53	78	69	78	54	54	53	62	100	65	54	65	49	59	43	53	74	85	105	83	45	77	57	68	57	46	k__Bacteria;p__Proteobacteria;c__Alphaproteobacteria;o__Rhizobiales;f__unidentified_Rhizobiales;g__Devosia
OTU_394	57	40	25	47	65	37	51	74	42	42	37	38	65	53	38	79	59	62	68	51	68	74	43	53	61	46	34	54	42	42	60	58	86	64	44	45	57	35	48	46	34	52	50	34	52	k__Bacteria;p__Gemmatimonadetes;c__unidentified_Gemmatimonadetes;o__Gemmatimonadales;f__Gemmatimonadaceae
OTU_395	11	7	7	9	6	8	9	13	6	3	14	10	7	3	7	9	5	10	11	11	13	12	2	3	9	5	5	5	8	4	8	6	14	9	7	6	7	9	11	9	3	5	5	11	15	k__Bacteria;p__Gemmatimonadetes;c__;o__;f__;g__;s__
OTU_396	12	16	17	7	1	1	5	9	2	5	9	5	5	12	44	10	22	31	32	41	16	2	44	88	0	10	4	11	11	2	29	20	10	12	18	15	11	1	20	11	3	4	47	1	16	k__Bacteria;p__Proteobacteria;c__Gammaproteobacteria;o__Xanthomonadales;f__Xanthomonadaceae;g__Pseudoxanthomonas;s__Pseudoxanthomonas_mexicana
OTU_397	21	17	19	5	11	3	7	7	9	9	14	11	5	6	7	8	2	5	12	11	4	0	0	5	14	5	6	11	9	3	5	10	7	15	7	7	10	6	11	16	6	6	7	6	12	k__Bacteria;p__Bacteroidetes;c__Ignavibacteria;o__;f__;g__;s__
OTU_398	16	7	12	10	11	12	6	9	2	7	4	5	4	4	8	5	7	16	6	9	7	6	2	7	8	9	11	9	7	6	5	3	4	8	10	9	6	19	4	4	1	10	9	5	8	k__Bacteria;p__Chloroflexi;c__;o__;f__;g__;s__
OTU_399	18	20	24	14	20	15	9	12	12	21	13	9	22	14	11	8	24	11	22	13	13	8	14	9	9	20	14	23	38	19	17	15	17	9	9	11	19	34	7	13	10	15	19	12	24	k__Bacteria;p__Actinobacteria;c__Acidimicrobiia;o__;f__;g__;s__
OTU_400	17	24	70	9	9	10	12	4	28	38	17	13	8	3	9	20	7	27	13	12	9	10	14	25	9	10	15	13	11	5	5	48	11	5	13	16	12	8	14	14	5	3	11	5	14	k__Bacteria;p__Bacteroidetes;c__Bacteroidia;o__Chitinophagales;f__Chitinophagaceae;g__Flavisolibacter;s__
OTU_401	14	21	10	38	40	44	11	45	19	16	29	10	48	30	35	23	26	33	27	41	37	56	41	34	43	35	23	36	32	26	17	11	19	13	17	17	39	16	12	23	29	31	40	18	16	k__Bacteria;p__Proteobacteria;c__Deltaproteobacteria;o__Myxococcales;f__Haliangiaceae;g__Haliangium;s__
OTU_402	6	7	1	5	19	6	6	11	7	3	6	3	8	6	8	4	5	4	2	12	5	14	10	6	22	4	3	0	2	3	5	1	3	4	2	0	12	6	7	8	2	10	4	4	9	k__Bacteria
OTU_403	28	27	18	40	62	23	17	56	4	12	14	8	38	44	17	12	47	31	39	44	24	25	12	12	20	28	31	41	37	53	28	21	46	13	15	26	30	22	33	17	22	39	59	25	16	k__Bacteria;p__Acidobacteria;c__;o__;f__;g__;s__
OTU_404	18	19	21	17	6	3	9	7	13	19	21	13	12	21	11	12	12	20	26	18	7	5	4	8	24	7	11	9	19	20	17	24	14	9	20	8	9	2	7	9	13	16	15	19	20	k__Bacteria;p__Proteobacteria;c__Alphaproteobacteria;o__Rhizobiales;f__Beijerinckiaceae
OTU_405	11	14	7	16	19	7	28	14	9	3	12	18	8	18	9	11	15	7	20	13	15	20	2	3	7	24	13	23	16	33	19	15	10	1	11	25	6	8	14	13	9	17	20	19	16	k__Bacteria;p__Acidobacteria;c__Holophagae;o__;f__;g__;s__
OTU_406	23	16	19	17	13	7	18	10	20	17	19	10	14	19	29	16	7	11	30	10	18	19	7	13	10	27	30	20	24	23	9	17	14	7	21	22	26	10	4	17	20	21	28	19	16	k__Bacteria;p__Actinobacteria;c__unidentified_Actinobacteria;o__Propionibacteriales;f__Nocardioidaceae;g__Nocardioides;s__
OTU_407	3	3	3	3	11	8	13	11	7	6	16	7	7	10	1	9	7	7	4	5	5	2	18	9	6	12	10	13	8	19	8	10	7	15	9	9	12	6	7	11	3	5	3	3	10	k__Bacteria;p__Chloroflexi;c__Anaerolineae;o__;f__;g__;s__
OTU_408	9	16	11	19	15	7	9	7	13	16	19	10	3	11	9	9	5	3	7	3	4	8	10	3	15	7	8	9	4	8	11	15	2	6	8	5	6	4	19	20	7	6	7	8	10	k__Bacteria;p__Proteobacteria;c__Deltaproteobacteria;o__Myxococcales;f__unidentified_Myxococcales;g__unidentified_Myxococcales;s__Myxococcales_bacterium_Gsoil_473
OTU_409	11	14	26	26	32	46	26	47	1	40	28	15	27	51	25	10	35	40	21	30	68	38	19	21	22	34	30	58	34	55	23	15	20	6	12	21	15	23	30	17	9	57	39	14	18	k__Bacteria;p__Proteobacteria;c__Gammaproteobacteria;o__Salinisphaerales;f__Solimonadaceae;g__Polycyclovorans;s__
OTU_410	18	18	18	36	18	14	20	25	18	15	9	17	24	15	21	14	29	27	26	17	27	20	14	21	21	30	26	36	22	35	27	22	21	16	28	34	29	23	18	14	21	22	24	12	24	k__Bacteria;p__Actinobacteria;c__Thermoleophilia;o__Solirubrobacterales;f__;g__;s__
OTU_411	15	9	9	7	15	12	13	11	19	13	17	18	9	6	7	29	17	10	10	12	16	15	22	9	14	7	11	13	9	10	11	13	10	22	12	12	11	19	11	13	7	5	5	14	20	k__Bacteria;p__Acidobacteria;c__Acidobacteriia;o__Solibacterales;f__unidentified_Solibacterales;g__Candidatus_Solibacter;s__
OTU_412	12	13	34	26	12	10	7	5	4	11	21	18	1	24	19	12	12	5	18	11	11	5	4	15	2	19	12	9	11	10	5	17	2	9	5	13	3	0	24	12	8	9	16	22	8	k__Bacteria;p__Proteobacteria;c__Gammaproteobacteria;o__Xanthomonadales;f__Xanthomonadaceae;g__Arenimonas;s__
OTU_413	26	27	23	14	24	21	32	21	40	32	32	10	18	14	22	21	26	18	25	20	19	17	17	37	32	22	26	11	27	13	20	35	28	42	29	22	26	9	27	43	15	12	13	21	22	k__Bacteria;p__Acidobacteria
OTU_414	37	17	13	21	27	14	13	33	9	17	12	13	19	19	26	31	30	20	24	43	34	35	20	9	26	25	27	39	21	44	20	23	25	22	28	28	17	9	21	17	16	21	20	8	22	k__Bacteria;p__Acidobacteria;c__unidentified_Acidobacteria;o__unidentified_Acidobacteria;f__unidentified_Acidobacteria;g__unidentified_Acidobacteria
OTU_415	119	103	75	82	86	76	78	104	148	89	54	112	125	107	106	124	98	81	95	101	111	84	137	88	120	123	120	137	99	128	95	85	107	110	141	103	113	26	83	103	74	109	138	110	143	k__Bacteria;p__Chloroflexi;c__;o__;f__;g__;s__
OTU_416	21	12	11	12	15	12	9	17	10	8	21	12	15	10	13	8	15	9	13	16	18	19	16	8	24	11	13	21	17	10	20	15	11	19	11	9	16	17	19	20	7	23	13	16	14	k__Bacteria;p__Chloroflexi;c__;o__;f__;g__;s__
OTU_417	24	18	11	18	18	10	19	18	21	13	12	13	24	27	23	26	16	18	22	22	24	13	10	12	24	19	17	24	26	18	15	18	17	26	29	22	23	8	31	25	13	37	22	19	27	k__Bacteria;p__Chloroflexi;c__;o__;f__;g__;s__
OTU_418	21	12	10	14	17	8	13	0	13	5	11	5	15	10	11	11	15	7	16	3	15	13	18	11	10	9	3	6	10	0	15	9	7	20	14	11	15	9	6	19	12	10	10	13	22	k__Bacteria;p__Acidobacteria;c__;o__;f__;g__;s__
OTU_419	2	4	5	10	1	1	12	2	0	4	2	20	0	0	11	0	1	10	3	1	4	7	9	55	8	5	1	0	2	11	3	13	0	2	5	0	10	0	8	11	8	3	0	11	2	k__Bacteria;p__Proteobacteria;c__Deltaproteobacteria;o__Bdellovibrionales;f__Bdellovibrionaceae;g__Bdellovibrio;s__Bdellovibrio_bacteriovorus
OTU_420	10	5	42	10	1	5	18	6	19	26	22	19	7	8	4	15	9	23	14	5	3	7	10	5	12	10	4	2	8	2	10	19	7	17	6	12	11	0	7	8	5	2	5	7	12	k__Bacteria;p__Bacteroidetes;c__Bacteroidia;o__Chitinophagales;f__Chitinophagaceae;g__Flavisolibacter;s__
OTU_421	6	27	15	6	1	3	8	3	5	9	6	6	3	7	6	5	9	3	5	5	6	1	1	7	7	6	4	3	3	5	3	9	7	9	2	11	4	1	7	3	3	9	5	6	5	k__Bacteria;p__Bacteroidetes;c__Bacteroidia;o__Cytophagales;f__Hymenobacteraceae;g__Pontibacter;s__
OTU_422	35	29	28	31	44	35	33	39	17	30	23	16	40	29	18	42	39	37	30	29	32	36	17	16	40	25	32	34	30	40	27	32	39	28	25	35	31	46	25	27	18	21	36	23	27	k__Bacteria;p__Gemmatimonadetes;c__unidentified_Gemmatimonadetes;o__Gemmatimonadales;f__Gemmatimonadaceae;g__unidentified_Gemmatimonadaceae;s__Gemmatimonadetes_bacterium_LX87
OTU_423	7	14	5	8	15	3	6	9	11	8	5	5	8	4	13	6	14	3	17	14	10	16	8	9	8	3	5	18	13	13	9	7	17	9	11	7	5	13	9	3	15	22	3	9	8	k__Bacteria;p__Firmicutes;c__Bacilli;o__Bacillales;f__Paenibacillaceae;g__Ammoniphilus;s__
OTU_424	16	23	16	23	26	21	27	25	14	18	29	10	20	25	13	24	24	14	20	23	22	33	20	10	18	18	11	19	19	16	24	23	21	23	17	20	22	20	24	24	13	15	18	22	13	k__Bacteria;p__Acidobacteria;c__;o__;f__;g__;s__
OTU_425	10	5	3	5	3	3	0	3	0	2	0	9	2	2	3	7	5	11	9	3	5	2	8	9	8	6	3	7	13	0	3	4	10	7	3	7	8	10	10	13	2	12	6	1	14	k__Bacteria;p__Planctomycetes;c__Phycisphaerae;o__Tepidisphaerales;f__;g__;s__
OTU_426	0	1	0	4	0	14	32	37	5	0	0	5	2	2	15	2	2	18	0	0	0	11	2	2	7	22	1	1	0	0	2	25	2	0	1	0	1	503	1	1	0	0	0	0	0	k__Bacteria;p__Bacteroidetes;c__Bacteroidia;o__Bacteroidales;f__Muribaculaceae;g__;s__
OTU_427	2	3	5	5	1	5	4	4	1	7	9	2	4	4	3	4	6	5	6	1	3	7	7	2	7	5	10	3	2	1	4	11	7	6	6	13	3	1	6	7	6	2	3	11	6	k__Bacteria;p__Gemmatimonadetes;c__unidentified_Gemmatimonadetes;o__Gemmatimonadales;f__Gemmatimonadaceae;g__;s__
OTU_428	26	26	16	38	57	16	19	43	26	11	18	9	15	12	10	41	33	28	13	29	18	38	17	21	24	18	11	15	24	8	13	15	26	28	28	14	27	10	18	16	13	19	9	13	12	k__Bacteria;p__Actinobacteria;c__;o__;f__;g__;s__
OTU_429	20	10	10	20	24	22	11	32	21	15	14	16	26	19	27	17	18	18	36	29	19	19	15	12	19	13	17	20	21	23	16	13	28	13	24	16	17	7	12	31	18	24	37	31	13	k__Bacteria;p__Actinobacteria;c__unidentified_Actinobacteria;o__Streptosporangiales;f__Streptosporangiaceae;g__Nonomuraea
OTU_430	4	7	6	7	5	3	4	12	6	6	2	13	6	10	2	7	11	7	9	7	5	9	6	3	5	11	19	7	10	5	7	13	10	7	5	11	2	2	8	2	5	8	3	13	14	k__Bacteria;p__Actinobacteria;c__Acidimicrobiia;o__;f__;g__;s__
OTU_431	30	18	28	32	28	31	30	45	24	23	31	17	36	24	28	34	24	30	27	32	20	28	33	14	34	23	33	24	38	25	22	20	57	20	31	20	25	28	24	22	24	42	36	19	36	k__Bacteria;p__unidentified_Bacteria;c__unidentified_Bacteria;o__unidentified_Bacteria;f__unidentified_Bacteria;g__Candidatus_Entotheonella;s__
OTU_432	0	0	0	0	0	15	14	5	1	0	0	0	1	0	1	0	0	0	0	0	0	21	0	0	0	0	0	0	0	0	0	0	0	0	0	114	0	51	7	0	0	0	0	0	0	k__Bacteria;p__Bacteroidetes;c__Bacteroidia;o__Bacteroidales;f__Bacteroidaceae;g__Bacteroides
OTU_433	0	0	0	0	0	315	4	0	0	0	0	0	0	0	0	0	0	0	0	0	0	2	0	0	0	0	0	0	0	0	0	0	0	0	0	0	0	15	0	0	0	0	0	0	0	k__Bacteria;p__Firmicutes;c__Clostridia;o__Clostridiales;f__Ruminococcaceae;g__Oscillibacter;s__
OTU_434	17	19	17	16	23	12	22	18	9	13	21	20	17	27	17	12	16	14	9	17	23	26	12	18	16	15	13	23	17	17	17	21	13	13	11	30	10	5	37	6	10	18	27	20	14	k__Bacteria;p__Acidobacteria;c__unidentified_Acidobacteria;o__unidentified_Acidobacteria;f__unidentified_Acidobacteria;g__Stenotrophobacter;s__
OTU_435	10	23	7	3	9	30	7	7	6	15	12	15	9	5	23	5	5	10	15	22	12	12	4	7	11	16	12	20	13	16	9	4	21	3	11	7	6	8	5	8	8	6	17	4	14	k__Bacteria;p__Proteobacteria;c__Deltaproteobacteria;o__Myxococcales;f__Myxococcaceae;g__Myxococcus
OTU_436	7	10	5	11	11	13	12	6	1	5	6	11	17	14	10	7	7	5	5	15	14	24	4	4	15	18	19	14	24	10	14	3	8	7	8	10	5	6	16	6	12	18	9	3	8	k__Bacteria;p__Latescibacteria;c__;o__;f__;g__;s__
OTU_437	6	7	3	4	9	5	3	9	1	4	3	5	3	4	4	6	7	8	3	8	4	4	5	1	7	7	8	8	1	8	5	1	7	2	5	9	9	0	10	5	1	0	3	3	3	k__Bacteria;p__Gemmatimonadetes;c__unidentified_Gemmatimonadetes;o__Gemmatimonadales;f__Gemmatimonadaceae
OTU_438	7	7	7	8	5	6	3	6	7	9	12	3	5	6	9	8	12	3	18	8	7	5	1	0	19	13	8	14	20	15	9	13	9	13	11	5	2	7	8	8	5	2	5	14	4	k__Bacteria;p__Gemmatimonadetes;c__Longimicrobia;o__Longimicrobiales;f__Longimicrobiaceae;g__;s__
OTU_439	15	10	12	15	15	14	13	23	15	15	8	10	14	11	7	15	15	18	19	17	22	13	12	17	17	11	13	17	13	15	21	11	25	24	22	11	9	4	13	19	12	15	15	12	20	k__Bacteria;p__Acidobacteria;c__unidentified_Acidobacteria;o__unidentified_Acidobacteria;f__Pyrinomonadaceae;g__unidentified_Pyrinomonadaceae;s__uncultivated_soil_bacterium_clone_S027
OTU_440	37	12	19	17	13	11	20	16	21	27	20	13	18	14	23	26	19	12	19	18	18	16	16	9	20	19	33	22	20	17	22	19	15	22	19	14	17	13	19	15	15	19	23	25	21	k__Bacteria;p__Chloroflexi;c__;o__;f__;g__;s__
OTU_441	52	47	41	33	38	29	30	27	49	50	42	21	44	27	42	29	33	30	58	44	23	25	10	27	34	44	28	48	48	36	38	22	34	63	46	56	29	14	49	72	33	41	46	27	46	k__Bacteria;p__Acidobacteria;c__unidentified_Acidobacteria;o__unidentified_Acidobacteria;f__unidentified_Acidobacteria;g__unidentified_Acidobacteria;s__Acidobacteria_bacterium_LP6
OTU_442	6	7	3	10	16	6	9	8	10	5	5	8	5	6	10	13	11	5	9	13	12	10	9	5	11	8	6	9	9	14	9	8	3	8	12	5	7	28	10	8	5	10	5	9	10	k__Bacteria;p__Proteobacteria;c__Alphaproteobacteria;o__unidentified_Alphaproteobacteria
OTU_443	0	1	0	3	11	61	33	85	1	0	6	1	0	0	13	2	1	4	0	0	0	21	0	1	1	8	0	0	0	0	3	6	0	7	1	3	0	139	3	3	0	0	0	11	0	k__Bacteria;p__Firmicutes;c__Bacilli;o__Lactobacillales;f__Lactobacillaceae;g__Lactobacillus
OTU_444	7	11	7	9	19	13	11	16	17	22	23	16	12	12	16	16	11	15	13	13	12	10	14	11	8	13	15	22	17	17	17	13	14	18	9	12	15	15	12	9	8	16	12	7	18	k__Bacteria;p__Proteobacteria;c__Deltaproteobacteria;o__Myxococcales;f__;g__;s__
OTU_445	39	24	28	31	17	19	11	33	28	17	14	6	19	20	21	29	27	27	32	41	21	17	12	20	32	17	17	26	29	27	15	27	42	34	39	16	21	9	11	12	17	23	13	14	24	k__Bacteria;p__Actinobacteria;c__Thermoleophilia;o__Gaiellales;f__;g__;s__
OTU_446	3	2	0	3	3	0	3	2	53	4	9	3	5	12	5	12	13	9	2	5	2	1	4	17	13	8	4	0	1	0	19	11	14	8	9	7	7	6	8	5	25	2	5	1	8	k__Bacteria;p__Bacteroidetes;c__Bacteroidia;o__Sphingobacteriales;f__Sphingobacteriaceae;g__Arcticibacter;s__
OTU_447	10	5	9	6	8	6	11	13	10	5	4	7	5	3	10	12	10	11	7	9	11	7	10	2	5	7	7	6	16	5	4	10	7	4	1	4	12	6	12	12	2	10	7	3	7	k__Bacteria;p__Chloroflexi;c__Dehalococcoidia
OTU_448	20	16	13	37	34	24	16	42	17	18	24	21	27	40	19	34	45	36	27	35	27	41	18	24	29	7	28	19	22	35	22	27	39	19	22	26	40	19	26	33	15	26	30	25	16	k__Bacteria;p__Chloroflexi;c__Anaerolineae;o__Ardenticatenales;f__;g__;s__
OTU_449	12	9	9	7	12	5	15	5	13	13	6	7	3	10	4	13	7	5	13	6	10	2	1	0	7	6	14	9	9	11	9	12	8	4	14	16	12	5	11	11	8	10	8	7	9	k__Bacteria;p__Proteobacteria;c__Alphaproteobacteria;o__Rhizobiales;f__Beijerinckiaceae;g__Psychroglaciecola
OTU_450	19	16	15	25	23	5	22	25	10	15	12	22	17	17	10	18	15	15	11	19	22	27	24	23	29	10	8	12	11	9	15	13	23	21	10	7	15	23	16	13	5	17	12	14	8	k__Bacteria;p__Chloroflexi;c__Chloroflexia;o__Chloroflexales;f__Roseiflexaceae;g__;s__
OTU_451	161	176	275	208	148	102	165	145	282	176	179	169	95	143	158	183	146	182	174	159	130	95	158	155	180	116	173	153	146	181	161	252	175	181	191	189	103	65	159	143	115	140	117	176	160	k__Bacteria;p__Proteobacteria;c__Alphaproteobacteria;o__unidentified_Alphaproteobacteria;f__unidentified_Alphaproteobacteria;g__Skermanella;s__
OTU_452	10	8	7	17	5	6	0	7	5	5	0	2	4	3	17	6	13	32	15	7	7	1	6	3	10	10	10	15	12	2	7	7	11	9	11	12	7	1	7	7	14	15	7	6	11	k__Bacteria;p__Armatimonadetes;c__;o__;f__;g__;s__
OTU_453	0	2	0	0	0	286	12	16	0	0	0	0	1	8	1	0	0	2	0	0	0	37	0	0	1	3	1	0	0	0	0	4	0	3	0	123	0	103	3	0	1	0	0	0	0	k__Bacteria;p__Bacteroidetes;c__Bacteroidia;o__Bacteroidales;f__Bacteroidaceae;g__Bacteroides;s__Bacteroides_thetaiotaomicron
OTU_454	15	9	14	12	15	5	9	17	8	13	10	4	14	10	8	5	15	8	9	13	11	7	6	14	10	12	7	10	12	19	7	9	10	12	10	8	7	12	20	8	12	15	15	11	14	k__Bacteria;p__Proteobacteria;c__Alphaproteobacteria;o__Sphingomonadales;f__Sphingomonadaceae
OTU_455	5	5	7	8	9	5	12	12	13	11	17	13	3	4	9	13	12	11	4	5	4	6	12	8	8	13	6	7	7	6	7	24	9	27	16	11	12	7	6	19	6	5	2	9	15	k__Bacteria;p__Gemmatimonadetes;c__unidentified_Gemmatimonadetes;o__Gemmatimonadales;f__Gemmatimonadaceae;g__;s__
OTU_456	0	9	1	7	2	36	52	173	11	0	1	6	11	13	41	1	15	40	0	0	5	16	4	3	19	50	8	0	0	8	0	45	1	0	0	3	1	1289	1	0	3	0	0	0	2	k__Bacteria;p__Bacteroidetes;c__Bacteroidia;o__Bacteroidales;f__Muribaculaceae;g__;s__
OTU_457	2	1	6	5	9	10	5	7	5	3	2	13	12	10	5	8	12	3	4	4	7	7	9	3	7	5	10	14	3	5	7	7	1	4	1	5	7	4	7	9	2	6	9	2	8	k__Bacteria;p__Gemmatimonadetes;c__unidentified_Gemmatimonadetes;o__Gemmatimonadales;f__Gemmatimonadaceae;g__;s__
OTU_458	32	36	20	39	86	19	23	63	23	14	22	19	57	42	19	21	35	29	27	41	20	36	32	14	31	40	41	44	40	65	24	20	32	20	22	34	45	30	35	32	22	39	41	34	17	k__Bacteria;p__Acidobacteria
OTU_459	17	19	12	27	45	28	16	16	12	29	23	20	11	23	16	28	36	19	35	28	16	14	21	27	28	11	31	50	21	40	30	16	32	27	20	35	20	17	17	37	8	37	16	18	23	k__Bacteria;p__Proteobacteria;c__Deltaproteobacteria;o__Myxococcales;f__Polyangiaceae;g__;s__
OTU_460	46	23	16	43	45	23	32	53	13	36	18	14	40	25	21	37	38	36	36	39	18	20	26	21	29	19	33	28	26	55	35	30	68	32	33	29	27	13	31	38	18	40	32	21	38	k__Bacteria;p__Acidobacteria;c__unidentified_Acidobacteria;o__unidentified_Acidobacteria;f__unidentified_Acidobacteria;g__unidentified_Acidobacteria;s__uncultivated_soil_bacterium_clone_S111
OTU_461	7	9	4	7	7	7	5	9	3	6	9	2	5	4	10	13	6	8	4	6	5	11	0	5	8	3	10	5	9	5	7	3	10	1	11	8	4	1	5	9	3	4	5	8	9	k__Bacteria;p__Actinobacteria;c__Thermoleophilia;o__Gaiellales;f__;g__;s__
OTU_462	17	12	11	9	11	6	24	0	33	10	13	14	15	14	12	18	10	4	18	14	11	8	8	18	20	17	16	16	15	0	17	15	18	34	33	33	15	16	31	40	16	12	11	15	8	k__Bacteria;p__Acidobacteria;c__unidentified_Acidobacteria;o__unidentified_Acidobacteria;f__unidentified_Acidobacteria;g__unidentified_Acidobacteria;s__Acidobacteria_bacterium_WX27
OTU_463	29	17	29	29	24	28	24	15	30	48	56	33	28	27	23	26	28	18	34	14	24	17	28	29	15	21	14	22	26	30	40	41	30	41	32	27	19	10	18	28	16	18	27	43	34	k__Bacteria;p__Proteobacteria;c__Gammaproteobacteria;o__unidentified_Gammaproteobacteria;f__Nitrosomonadaceae;g__;s__
OTU_464	1	2	5	6	24	31	28	20	42	17	30	48	22	32	13	39	15	13	9	7	11	29	39	30	17	42	31	9	8	15	5	9	5	17	9	24	35	13	19	21	7	13	11	9	13	k__Bacteria;p__Actinobacteria;c__unidentified_Actinobacteria;o__Corynebacteriales;f__Mycobacteriaceae;g__Mycobacterium
OTU_465	24	24	14	20	15	7	23	0	9	12	16	8	18	12	12	6	13	11	22	15	19	4	7	7	19	16	11	20	26	2	18	22	14	25	35	16	17	14	23	19	18	10	21	20	35	k__Bacteria;p__Acidobacteria;c__;o__;f__;g__;s__
OTU_466	8	13	30	2	7	6	11	6	2	6	12	15	2	10	6	15	10	11	10	3	13	10	10	3	3	3	8	6	5	4	1	12	8	8	4	18	7	0	7	9	2	3	2	7	9	k__Bacteria;p__Bacteroidetes;c__Bacteroidia;o__Chitinophagales;f__Chitinophagaceae;g__Flavisolibacter;s__
OTU_467	24	22	15	16	32	11	11	15	12	7	20	6	13	8	13	18	15	12	11	23	16	18	6	17	19	15	7	12	17	9	16	14	9	32	18	10	23	9	15	9	15	18	11	5	17	k__Bacteria;p__Acidobacteria
OTU_468	1	5	8	3	4	11	13	10	17	4	17	17	5	4	3	17	13	14	3	1	3	8	11	5	10	12	11	3	6	5	2	8	4	14	0	31	11	11	10	10	2	6	3	1	6	k__Bacteria;p__Gemmatimonadetes;c__unidentified_Gemmatimonadetes;o__Gemmatimonadales;f__Gemmatimonadaceae;g__Gemmatimonas;s__
OTU_469	59	49	47	45	63	45	34	28	41	59	82	65	67	35	36	55	44	31	50	34	39	50	143	53	41	77	71	56	55	41	49	77	37	24	33	45	52	27	38	49	33	46	43	58	42	k__Bacteria;p__Bacteroidetes;c__Bacteroidia;o__Cytophagales;f__Microscillaceae;g__;s__
OTU_470	13	8	7	9	11	16	5	13	7	5	13	7	9	15	11	11	9	2	10	20	16	11	9	5	7	15	8	13	20	14	11	7	6	15	16	4	13	8	9	9	4	12	12	8	8	k__Bacteria
OTU_471	2	5	2	3	9	6	5	4	9	1	2	8	10	4	7	5	0	3	6	1	5	2	9	4	4	6	4	4	3	3	5	1	3	6	2	1	7	2	2	4	1	4	11	5	6	k__Bacteria;p__Actinobacteria;c__Acidimicrobiia;o__;f__;g__;s__
OTU_472	7	8	2	10	4	0	3	4	10	4	0	3	5	8	10	0	4	1	3	2	5	4	4	5	5	9	4	6	7	0	3	1	10	3	4	9	4	1	5	4	15	5	7	3	4	k__Bacteria;p__Actinobacteria;c__unidentified_Actinobacteria;o__Propionibacteriales;f__Nocardioidaceae;g__Nocardioides
OTU_473	3	7	11	7	15	5	9	11	7	14	8	4	7	21	11	8	4	15	16	15	11	8	8	15	12	14	4	3	11	12	7	3	13	7	18	4	7	6	7	6	9	6	8	11	13	k__Bacteria;p__Acidobacteria;c__unidentified_Acidobacteria;o__unidentified_Acidobacteria;f__unidentified_Acidobacteria;g__unidentified_Acidobacteria
OTU_474	11	6	5	5	5	5	7	7	6	7	6	3	10	10	8	6	9	11	11	7	12	10	6	8	12	5	2	14	7	7	8	1	8	7	10	4	9	11	11	9	7	2	8	12	14	k__Bacteria;p__Proteobacteria;c__Alphaproteobacteria;o__unidentified_Alphaproteobacteria;f__unidentified_Alphaproteobacteria
OTU_475	34	29	19	32	40	27	37	1	38	17	25	22	29	23	32	27	25	16	22	18	33	36	28	22	36	35	28	29	29	1	27	15	25	41	39	32	35	22	35	54	26	22	26	23	17	k__Bacteria;p__Acidobacteria;c__unidentified_Acidobacteria;o__unidentified_Acidobacteria;f__unidentified_Acidobacteria;g__unidentified_Acidobacteria;s__Acidobacteria_bacterium_WX27
OTU_476	10	1	7	7	9	14	9	7	9	7	10	6	8	9	8	4	8	30	8	10	11	11	6	3	6	7	8	13	14	14	8	9	5	5	11	5	5	12	3	13	11	14	13	7	8	k__Bacteria
OTU_477	4	3	0	5	1	5	4	5	9	5	5	2	7	3	1	8	18	6	11	7	5	8	8	3	10	3	8	7	5	7	5	2	5	2	6	2	17	4	1	7	8	12	5	7	4	k__Bacteria;p__Actinobacteria;c__Acidimicrobiia
OTU_478	66	11	32	7	20	42	31	13	35	24	17	10	26	19	26	10	21	13	18	16	9	17	18	13	15	14	17	18	17	21	9	17	26	11	20	13	19	26	11	7	31	12	34	15	15	k__Bacteria;p__Actinobacteria;c__unidentified_Actinobacteria;o__Micrococcales;f__Microbacteriaceae;g__Galbitalea;s__
OTU_479	14	14	5	9	12	13	16	14	13	21	30	22	18	10	13	38	10	6	17	10	15	24	33	13	26	23	11	11	15	25	20	17	13	28	29	11	27	20	24	38	4	17	7	14	28	k__Bacteria;p__Proteobacteria;c__Deltaproteobacteria;o__Myxococcales;f__Haliangiaceae;g__Haliangium;s__
OTU_480	2	3	3	1	3	0	3	3	3	6	5	11	6	10	4	6	3	0	3	6	3	3	1	9	3	1	5	0	5	3	7	4	3	7	4	3	4	0	2	3	3	6	1	5	8	k__Bacteria;p__Proteobacteria;c__Alphaproteobacteria;o__Rhizobiales;f__unidentified_Rhizobiales;g__Labrys;s__
OTU_481	15	18	15	20	13	13	17	18	23	14	21	14	21	20	28	21	23	15	25	20	21	25	18	26	26	15	13	11	9	9	20	17	21	29	25	13	19	14	13	17	13	21	15	16	24	k__Bacteria;p__Actinobacteria;c__Thermoleophilia;o__Gaiellales;f__;g__;s__
OTU_482	20	11	19	14	19	5	8	23	10	9	12	8	13	8	6	19	19	21	17	28	15	11	19	5	15	13	22	20	22	14	12	11	8	13	16	18	25	1	24	19	6	25	13	11	15	k__Bacteria;p__Chloroflexi;c__Dehalococcoidia;o__unidentified_Dehalococcoidia;f__unidentified_Dehalococcoidia;g__unidentified_Dehalococcoidia;s__bacterium_YC-LK-LKJ27
OTU_483	7	9	22	20	2	3	12	3	19	11	19	10	1	10	9	15	14	2	4	7	9	1	5	11	7	5	7	4	3	7	8	26	0	12	9	24	10	4	8	5	5	2	2	13	10	k__Bacteria;p__Proteobacteria;c__Deltaproteobacteria;o__Myxococcales
OTU_484	29	44	55	45	13	23	30	25	61	55	54	53	49	50	71	28	28	42	45	36	46	19	37	48	46	39	49	33	35	29	38	41	36	36	49	39	31	14	28	33	31	39	43	71	69	k__Bacteria;p__Actinobacteria;c__unidentified_Actinobacteria;o__Frankiales;f__Geodermatophilaceae;g__Geodermatophilus;s__
OTU_485	39	25	22	31	26	31	31	28	34	23	31	29	43	16	40	34	34	24	30	40	27	39	34	36	41	32	37	41	41	32	28	26	39	41	49	45	37	21	29	32	25	30	33	29	28	k__Bacteria;p__Actinobacteria;c__Thermoleophilia;o__Gaiellales;f__;g__;s__
OTU_486	2	8	9	3	1	5	1	5	1	2	2	7	5	5	5	4	11	27	7	0	5	3	9	7	7	3	2	5	0	0	5	11	10	6	5	4	1	4	1	3	3	2	2	3	6	k__Bacteria;p__Chloroflexi;c__Anaerolineae;o__Caldilineales;f__Caldilineaceae;g__;s__
OTU_487	11	13	7	9	13	8	9	5	13	13	4	9	28	12	11	8	12	13	11	18	5	5	9	17	6	7	15	24	3	13	7	0	3	1	5	5	13	9	6	21	6	8	14	4	4	k__Bacteria;p__Actinobacteria;c__unidentified_Actinobacteria;o__Propionibacteriales;f__Nocardioidaceae;g__Nocardioides
OTU_488	44	42	34	57	46	24	41	45	63	34	40	46	36	43	44	85	58	48	59	41	37	41	52	57	43	46	44	30	42	30	42	48	50	56	61	41	41	26	33	45	46	33	45	40	60	k__Bacteria;p__Actinobacteria;c__unidentified_Actinobacteria;o__Propionibacteriales;f__Propionibacteriaceae;g__Microlunatus;s__
OTU_489	6	2	7	11	16	10	8	11	0	5	10	10	5	18	5	9	21	14	5	20	22	5	18	0	13	13	11	18	13	28	14	9	3	9	13	14	8	13	11	4	3	15	12	17	6	k__Bacteria;p__Proteobacteria;c__Gammaproteobacteria;o__Salinisphaerales;f__Solimonadaceae;g__;s__
OTU_490	38	44	20	51	64	21	41	69	42	36	19	26	32	44	33	60	82	42	69	71	38	33	41	45	54	26	36	56	49	77	41	30	79	49	35	62	63	12	50	79	27	56	62	27	36	k__Bacteria;p__Acidobacteria;c__unidentified_Acidobacteria;o__unidentified_Acidobacteria;f__Pyrinomonadaceae;g__;s__
OTU_491	5	4	4	4	7	1	6	1	12	9	6	4	3	6	8	4	9	7	7	4	8	21	6	11	6	7	4	3	5	0	5	1	7	6	9	1	5	6	2	3	5	6	7	7	10	k__Bacteria;p__Firmicutes;c__Bacilli;o__Bacillales;f__Thermoactinomycetaceae;g__Shimazuella;s__
OTU_492	17	31	41	22	12	10	20	17	17	29	19	14	17	16	25	19	23	24	34	25	26	13	17	17	25	13	18	19	17	29	33	27	25	22	32	15	19	13	14	23	8	20	26	33	16	k__Bacteria;p__Proteobacteria;c__Alphaproteobacteria;o__Rhodobacterales;f__Rhodobacteraceae
OTU_493	35	77	40	40	9	19	59	15	141	47	48	48	11	23	41	47	16	15	74	17	39	42	28	101	30	28	9	18	23	29	23	31	9	20	41	73	57	28	49	45	32	24	19	27	32	k__Bacteria;p__Proteobacteria;c__Gammaproteobacteria;o__unidentified_Gammaproteobacteria;f__Burkholderiaceae;g__Massilia
OTU_494	342	423	339	285	243	170	272	186	231	230	275	229	261	287	235	283	312	183	275	293	240	226	170	144	211	170	172	221	200	235	272	278	339	309	296	364	215	192	290	278	159	242	400	345	219	k__Bacteria;p__Proteobacteria;c__Alphaproteobacteria;o__Sphingomonadales;f__Sphingomonadaceae;g__Sphingomonas
OTU_495	4	9	5	10	24	14	8	23	4	7	7	6	28	16	10	9	14	7	3	11	40	29	9	18	13	16	13	7	15	29	4	3	10	35	9	7	15	7	10	7	9	15	9	7	6	k__Bacteria;p__Latescibacteria;c__;o__;f__;g__;s__
OTU_496	4	3	1	5	2	3	4	5	1	1	6	12	6	6	5	4	6	3	3	4	9	7	11	1	5	1	2	5	5	2	4	1	2	13	6	2	12	3	5	2	5	2	2	3	10	k__Bacteria;p__Proteobacteria;c__Deltaproteobacteria;o__Myxococcales;f__Archangiaceae;g__Anaeromyxobacter;s__
OTU_497	9	8	2	4	8	3	1	3	9	7	4	6	5	6	8	6	5	3	6	7	9	3	6	3	4	11	4	6	5	16	5	9	7	4	3	3	7	1	3	1	2	8	8	6	5	k__Bacteria;p__Actinobacteria;c__Acidimicrobiia;o__;f__;g__;s__
OTU_498	0	0	0	0	0	1	0	1	0	0	84	70	177	103	101	0	0	0	0	0	0	0	0	0	0	1	0	0	0	1	0	0	0	0	0	0	0	0	0	0	0	111	108	51	91	k__Bacteria;p__Gemmatimonadetes;c__unidentified_Gemmatimonadetes;o__Gemmatimonadales;f__Gemmatimonadaceae;g__;s__
OTU_499	12	20	17	22	40	8	20	29	23	20	27	24	14	10	15	24	27	16	23	20	17	8	32	19	24	15	28	31	23	23	21	18	20	26	21	31	27	14	16	11	8	15	16	18	24	k__Bacteria;p__Chloroflexi;c__Chloroflexia;o__Chloroflexales;f__Roseiflexaceae;g__;s__
OTU_500	29	21	17	14	11	14	17	23	16	23	12	17	9	14	13	46	26	13	32	23	7	8	15	2	13	25	42	34	19	40	23	28	35	20	15	37	21	9	21	26	19	28	20	16	21	k__Bacteria;p__Gemmatimonadetes;c__unidentified_Gemmatimonadetes;o__Gemmatimonadales;f__Gemmatimonadaceae;g__;s__
OTU_501	15	18	13	16	28	6	15	0	10	6	28	13	36	20	17	8	11	14	7	12	14	26	10	6	15	17	15	18	24	0	23	14	18	15	13	18	15	13	13	17	13	16	30	16	10	k__Bacteria;p__Acidobacteria
OTU_502	43	71	27	57	26	16	24	41	47	84	29	39	41	38	42	55	40	48	59	74	40	25	63	41	42	25	56	57	78	46	75	68	48	32	44	48	63	22	26	46	24	47	55	79	69	k__Bacteria;p__Actinobacteria;c__Acidimicrobiia;o__unidentified_Acidimicrobiia;f__unidentified_Acidimicrobiia;g__Ilumatobacter;s__
OTU_503	7	3	7	5	4	7	3	5	4	4	1	1	5	5	5	3	5	7	9	9	9	5	4	3	6	4	9	8	4	5	5	6	18	3	10	9	7	6	0	3	1	1	8	5	5	k__Bacteria;p__Actinobacteria;c__Thermoleophilia;o__Solirubrobacterales
OTU_504	6	8	4	0	1	1	3	3	1	7	4	3	0	3	1	1	1	4	3	3	3	3	5	2	2	4	4	3	1	0	5	5	3	3	5	14	1	0	1	4	6	2	2	2	2	k__Bacteria;p__Bacteroidetes;c__Bacteroidia;o__Cytophagales;f__Hymenobacteraceae;g__Pontibacter;s__
OTU_505	1	21	0	3	3	0	1	2	0	1	4	4	22	8	7	0	0	1	0	1	3	2	4	5	7	0	0	0	1	0	9	1	0	4	3	0	7	0	1	5	1	1	0	7	14	k__Bacteria;p__Proteobacteria;c__Alphaproteobacteria;o__Rhizobiales;f__;g__;s__
OTU_506	28	20	14	22	18	45	31	35	14	55	25	27	13	16	24	16	28	30	32	32	26	36	24	46	32	11	25	17	34	26	52	21	32	52	33	23	24	13	25	20	17	22	15	26	38	k__Bacteria;p__Chloroflexi;c__Anaerolineae;o__Ardenticatenales;f__;g__;s__
OTU_507	10	5	14	6	3	2	1	9	0	5	2	11	9	14	2	2	7	27	12	7	1	1	8	7	6	5	5	7	6	3	3	7	10	7	5	7	7	4	2	2	1	5	5	7	5	k__Bacteria;p__Chloroflexi;c__Anaerolineae;o__Caldilineales;f__Caldilineaceae
OTU_508	8	15	16	12	25	19	24	11	0	11	17	15	17	14	9	8	29	16	21	26	18	20	16	21	13	28	24	36	13	26	13	17	8	2	8	4	11	2	12	13	4	23	16	10	5	k__Bacteria;p__Bacteroidetes;c__Bacteroidia;o__Cytophagales;f__Microscillaceae;g__;s__
OTU_509	6	1	5	5	13	1	1	2	2	5	2	3	10	11	4	1	4	1	3	5	5	10	1	1	5	7	3	11	5	10	5	1	3	2	3	3	4	0	0	2	1	6	1	2	0	k__Bacteria;p__Proteobacteria;c__Alphaproteobacteria
OTU_510	10	10	5	8	11	7	11	18	19	10	10	12	9	14	11	10	11	9	16	11	12	11	21	18	9	14	7	13	10	14	15	13	7	8	8	15	9	6	6	11	8	17	9	13	11	k__Bacteria;p__Actinobacteria;c__Acidimicrobiia
OTU_511	2	14	7	9	3	3	30	3	5	11	8	13	1	2	4	7	2	2	8	3	7	5	2	1	3	3	4	0	1	3	3	4	1	5	10	6	10	3	8	23	8	1	0	7	3	k__Bacteria;p__Proteobacteria;c__Deltaproteobacteria;o__Myxococcales
OTU_512	5	9	2	4	22	2	1	12	2	1	15	6	29	17	6	3	10	5	3	5	11	28	4	8	10	15	7	12	13	16	7	3	7	5	4	6	11	8	12	9	6	20	9	6	3	k__Bacteria;p__Latescibacteria;c__;o__;f__;g__;s__
OTU_513	16	11	9	9	15	14	8	15	5	3	8	8	12	12	13	8	9	7	11	12	14	21	8	1	17	17	13	20	23	10	10	6	10	15	22	19	13	15	18	11	3	22	14	14	8	k__Bacteria;p__Acidobacteria;c__unidentified_Acidobacteria;o__unidentified_Acidobacteria;f__unidentified_Acidobacteria;g__unidentified_Acidobacteria;s__Acidobacteria_bacterium_RBG_16_70_10
OTU_514	3	8	7	12	30	9	14	19	6	9	6	12	23	14	11	10	14	16	3	12	12	9	16	5	10	30	24	14	21	20	17	11	7	8	3	12	17	11	18	12	5	19	19	7	12	k__Bacteria;p__Acidobacteria;c__Acidobacteriia;o__Solibacterales;f__unidentified_Solibacterales;g__Bryobacter;s__
OTU_515	9	3	0	7	5	1	1	13	2	6	7	4	3	6	2	8	13	24	13	16	8	0	14	16	17	4	5	10	4	7	6	2	17	5	4	1	13	0	9	9	1	15	3	9	2	k__Bacteria;p__Verrucomicrobia;c__Verrucomicrobiae;o__;f__;g__;s__
OTU_516	4	3	2	3	3	1	3	13	5	0	2	3	11	8	5	4	3	1	6	6	4	5	4	11	7	7	2	5	1	2	7	3	3	5	5	2	4	1	4	4	6	6	7	14	3	k__Bacteria;p__Actinobacteria;c__;o__;f__;g__;s__
OTU_517	22	14	15	16	28	16	11	19	19	19	22	20	25	12	19	29	23	26	24	17	11	16	19	18	27	17	31	22	23	17	20	15	26	13	10	18	19	13	19	23	13	26	22	22	19	k__Bacteria;p__Gemmatimonadetes;c__unidentified_Gemmatimonadetes;o__Gemmatimonadales;f__Gemmatimonadaceae;g__Gemmatirosa;s__
OTU_518	16	9	15	12	9	15	19	22	25	15	19	36	21	16	13	23	17	15	12	23	15	15	24	20	19	15	26	20	13	16	24	16	22	28	18	14	19	0	11	10	8	17	13	22	12	k__Bacteria;p__Acidobacteria;c__Acidobacteriia;o__Solibacterales;f__unidentified_Solibacterales;g__Bryobacter;s__
OTU_519	10	20	20	3	7	8	28	9	14	13	17	13	4	14	13	12	5	7	13	3	10	7	7	4	10	9	9	4	11	11	7	11	5	9	12	16	10	5	12	17	12	10	5	10	14	k__Bacteria;p__Proteobacteria;c__Deltaproteobacteria;o__Myxococcales
OTU_520	11	8	5	10	14	7	16	11	6	12	6	10	18	6	6	6	13	11	13	13	9	8	4	5	10	15	11	22	19	22	8	12	22	11	12	10	9	12	10	13	3	13	11	10	8	k__Bacteria;p__unidentified_Bacteria;c__unidentified_Bacteria;o__unidentified_Bacteria;f__unidentified_Bacteria;g__Candidatus_Entotheonella;s__
OTU_521	1	8	1	0	0	0	0	0	10	11	0	1	3	1	3	0	1	4	0	0	0	0	12	86	1	3	1	3	21	0	3	0	0	2	3	1	7	0	0	0	3	0	1	1	72	k__Bacteria;p__Actinobacteria;c__unidentified_Actinobacteria;o__Kineosporiales;f__Kineosporiaceae
OTU_522	2	5	5	4	5	1	5	8	9	7	1	9	7	6	4	12	11	6	7	8	8	7	16	7	12	3	2	2	3	4	5	5	7	11	7	5	7	5	3	3	2	2	4	5	6	k__Bacteria;p__Chloroflexi;c__Chloroflexia;o__Chloroflexales;f__Roseiflexaceae;g__;s__
OTU_523	0	0	5	0	0	0	0	0	3	1	0	0	0	0	0	0	0	0	0	0	1	0	0	0	0	2	2	0	131	0	18	12	0	0	0	0	3	6	0	0	0	0	0	2	16	k__Bacteria;p__Proteobacteria;c__Deltaproteobacteria;o__Myxococcales;f__Nannocystaceae
OTU_524	0	3	1	0	0	5	10	22	0	0	0	0	3	1	3	0	1	7	0	0	0	3	0	0	2	4	0	0	0	0	0	3	0	0	0	0	0	113	0	0	0	0	0	0	0	k__Bacteria;p__Firmicutes;c__Clostridia;o__Clostridiales;f__Lachnospiraceae;g__unidentified_Lachnospiraceae;s__Lachnospiraceae_bacterium_A4
OTU_525	12	9	8	17	13	24	9	31	6	13	15	23	17	12	17	14	24	18	18	20	17	17	16	11	26	13	17	24	19	32	18	23	6	11	22	14	18	13	12	10	6	22	23	16	22	k__Bacteria;p__Proteobacteria;c__Deltaproteobacteria;o__Myxococcales;f__Haliangiaceae;g__Haliangium;s__
OTU_526	5	8	3	5	8	7	8	5	6	6	6	8	8	4	10	10	9	7	5	1	9	3	6	3	10	6	3	6	5	9	4	3	11	11	5	11	7	6	8	5	5	10	10	6	5	k__Bacteria;p__Acidobacteria
OTU_527	32	22	16	24	25	43	26	65	21	56	55	31	42	28	28	36	40	32	37	31	31	34	62	59	33	21	37	38	29	38	38	24	28	38	36	34	20	9	47	44	22	30	48	36	31	k__Bacteria;p__Proteobacteria;c__Gammaproteobacteria;o__unidentified_Gammaproteobacteria;f__unidentified_Gammaproteobacteria;g__Steroidobacter;s__
OTU_528	5	3	5	1	6	11	9	9	1	2	5	5	11	9	0	8	4	5	6	7	9	5	11	1	2	8	5	8	7	10	6	3	4	3	3	7	4	4	7	2	1	5	6	3	2	k__Bacteria;p__Gemmatimonadetes;c__;o__;f__;g__;s__
OTU_529	3	4	6	15	14	11	8	10	6	4	5	5	10	10	3	21	9	5	5	9	8	10	17	7	8	5	7	6	4	3	7	7	7	13	6	3	10	3	7	5	1	7	5	7	10	k__Bacteria;p__Chloroflexi;c__Chloroflexia;o__Chloroflexales;f__Roseiflexaceae;g__;s__
OTU_530	12	12	15	18	11	17	18	11	25	11	13	17	7	16	14	18	17	9	15	12	11	11	14	11	19	15	11	7	20	13	14	20	17	17	16	15	9	6	15	8	10	14	8	16	14	k__Bacteria;p__Actinobacteria;c__unidentified_Actinobacteria;o__Propionibacteriales;f__Propionibacteriaceae;g__Microlunatus;s__
OTU_531	10	6	8	5	4	10	7	13	7	7	11	6	5	4	3	7	8	6	8	9	2	5	1	1	10	9	10	7	8	9	13	14	8	7	11	6	5	6	11	9	3	10	13	5	12	k__Bacteria;p__Armatimonadetes;c__Fimbriimonadia;o__Fimbriimonadales;f__;g__;s__
OTU_532	0	0	2	1	0	131	33	0	5	0	0	0	0	0	0	0	0	0	0	0	0	237	1	0	0	0	1	1	0	0	0	1	0	0	0	0	0	1	0	0	0	2	0	0	0	k__Bacteria;p__Proteobacteria;c__Gammaproteobacteria;o__unidentified_Gammaproteobacteria;f__Burkholderiaceae;g__Delftia
OTU_533	13	9	11	9	12	12	16	13	17	16	6	8	15	12	19	10	17	15	9	20	9	20	16	11	17	21	15	13	12	12	8	13	14	13	12	14	11	0	16	10	10	10	18	11	15	k__Bacteria;p__Chloroflexi
OTU_534	42	23	30	26	22	42	44	24	49	48	43	52	27	24	21	31	29	27	27	21	32	21	39	32	30	45	30	39	54	38	18	39	32	50	42	21	28	23	25	29	19	21	30	29	46	k__Bacteria;p__Acidobacteria;c__Acidobacteriia;o__Solibacterales;f__unidentified_Solibacterales;g__Bryobacter;s__
OTU_535	6	0	0	3	1	0	6	2	3	0	1	3	4	4	5	1	3	1	3	7	3	6	2	6	8	0	2	9	2	4	5	0	3	2	6	0	5	0	2	2	4	4	3	3	5	k__Bacteria
OTU_536	6	6	2	7	14	7	5	7	5	1	6	5	11	6	5	7	4	1	6	7	6	2	4	1	3	8	5	9	17	5	7	2	8	5	3	9	5	19	11	1	8	6	8	11	4	k__Bacteria;p__Acidobacteria
OTU_537	5	4	4	4	7	7	6	7	10	4	6	10	8	5	11	8	8	5	4	4	7	4	10	6	8	6	2	4	9	6	5	5	8	13	9	10	8	6	2	10	3	6	3	12	15	k__Bacteria;p__Actinobacteria;c__Acidimicrobiia;o__;f__;g__;s__
OTU_538	4	0	1	5	7	4	1	4	6	2	4	5	5	2	3	4	5	2	1	2	3	5	8	4	5	11	6	9	4	2	0	0	3	3	3	4	9	11	9	5	2	11	6	2	4	k__Bacteria;p__Acidobacteria;c__Acidobacteriia;o__Solibacterales;f__unidentified_Solibacterales;g__Candidatus_Solibacter;s__
OTU_539	14	27	8	12	19	7	16	27	14	22	20	17	15	18	9	12	28	15	30	20	25	14	12	20	15	48	29	29	23	41	29	16	11	15	28	134	9	28	24	14	17	21	34	13	20	k__Bacteria;p__Actinobacteria;c__unidentified_Actinobacteria;o__Micromonosporales;f__Micromonosporaceae;g__;s__
OTU_540	9	11	10	5	3	2	17	5	13	5	9	5	2	9	3	9	6	1	19	5	5	2	6	2	5	7	7	7	9	12	7	12	8	9	4	9	9	2	5	9	3	8	5	7	7	k__Bacteria;p__Acidobacteria;c__Holophagae;o__;f__;g__;s__
OTU_541	6	7	3	8	15	15	5	5	1	7	5	1	7	14	7	9	6	10	2	3	11	5	8	7	1	10	8	13	5	11	9	7	3	2	4	3	5	1	5	5	4	6	2	1	4	k__Bacteria;p__Proteobacteria;c__Alphaproteobacteria;o__unidentified_Alphaproteobacteria;f__unidentified_Alphaproteobacteria;g__unidentified_Alphaproteobacteria
OTU_542	49	48	30	50	41	24	30	40	50	42	27	21	30	33	58	50	51	44	59	60	49	28	29	39	40	37	53	85	38	83	60	62	56	47	65	47	48	23	33	38	41	54	55	74	42	k__Bacteria;p__Actinobacteria;c__Thermoleophilia;o__Gaiellales;f__;g__;s__
OTU_543	10	21	28	25	15	17	37	3	18	31	35	36	1	26	11	35	5	21	45	8	39	15	10	31	13	5	14	5	5	5	25	34	14	16	19	45	8	12	27	13	26	11	7	33	11	k__Bacteria;p__Proteobacteria;c__Gammaproteobacteria;o__unidentified_Gammaproteobacteria;f__Burkholderiaceae
OTU_544	7	12	5	7	5	14	4	9	4	77	22	5	46	5	15	27	8	6	13	9	7	5	19	29	7	6	17	6	5	26	19	7	21	21	24	21	13	7	9	15	12	4	6	20	16	k__Bacteria;p__Acidobacteria;c__unidentified_Acidobacteria;o__unidentified_Acidobacteria;f__unidentified_Acidobacteria;g__unidentified_Acidobacteria;s__Acidobacteria_bacterium_WY11
OTU_545	20	10	7	9	13	14	18	18	14	19	10	5	13	12	15	14	15	10	19	13	10	11	17	10	22	12	12	13	12	25	22	10	6	37	27	18	15	11	19	21	12	8	11	13	26	k__Bacteria;p__Acidobacteria;c__unidentified_Acidobacteria;o__unidentified_Acidobacteria;f__unidentified_Acidobacteria;g__unidentified_Acidobacteria;s__Acidobacteria_bacterium_SCN_69-37
OTU_546	7	3	7	5	9	8	3	9	1	5	4	1	4	6	6	8	13	7	7	17	6	3	10	3	9	8	6	8	11	20	5	1	8	5	8	8	6	0	9	13	5	12	4	3	7	k__Bacteria;p__Latescibacteria;c__;o__;f__;g__;s__
OTU_547	11	12	3	14	2	1	5	9	16	6	1	4	4	4	10	13	9	5	12	7	5	7	5	1	7	7	7	9	9	5	6	2	7	9	17	8	11	0	10	5	2	8	8	3	14	k__Bacteria;p__Chloroflexi
OTU_548	13	11	11	9	5	5	14	4	9	16	13	5	3	8	5	11	13	7	9	4	13	4	11	8	8	3	8	7	15	8	5	7	12	11	14	12	14	4	8	13	10	2	5	14	19	k__Bacteria;p__Proteobacteria;c__Gammaproteobacteria;o__unidentified_Gammaproteobacteria
OTU_549	35	22	26	16	21	16	17	20	21	17	26	12	15	27	18	27	19	13	28	30	22	18	12	13	19	15	22	28	26	20	20	22	16	19	23	19	17	24	25	28	17	23	17	18	26	k__Bacteria;p__Chloroflexi;c__;o__;f__;g__;s__
OTU_550	9	5	7	3	3	12	17	9	21	13	14	13	5	4	12	4	6	10	5	3	7	3	9	12	5	5	10	6	4	2	11	15	7	13	13	7	6	3	12	6	6	4	6	3	8	k__Bacteria;p__Chloroflexi;c__Anaerolineae;o__Ardenticatenales;f__Ardenticatenaceae;g__;s__
OTU_551	0	0	2	0	4	17	18	11	2	7	6	1	7	5	2	2	3	8	2	9	3	4	9	9	2	9	7	5	4	17	1	5	3	3	5	3	3	0	5	7	1	6	2	2	0	k__Bacteria;p__Gemmatimonadetes;c__unidentified_Gemmatimonadetes;o__Gemmatimonadales;f__Gemmatimonadaceae;g__;s__
OTU_552	5	7	18	3	2	3	11	3	7	6	14	7	0	5	1	11	5	4	3	2	3	3	4	1	1	3	4	3	1	2	3	22	0	10	5	16	3	1	7	12	1	4	1	4	6	k__Bacteria;p__Bacteroidetes;c__Bacteroidia;o__Sphingobacteriales;f__;g__;s__
OTU_553	36	22	21	12	24	22	25	25	23	15	21	17	7	18	14	22	21	14	21	23	16	24	32	11	16	29	28	19	23	28	18	18	27	35	26	24	21	8	33	37	13	21	21	16	20	k__Bacteria;p__Acidobacteria;c__unidentified_Acidobacteria;o__unidentified_Acidobacteria;f__unidentified_Acidobacteria;g__unidentified_Acidobacteria;s__Acidobacteria_bacterium_CB_286306
OTU_554	0	0	6	0	68	0	0	1	2	6	34	0	1	0	0	0	0	0	0	12	2	0	0	0	0	17	0	0	0	0	0	3	0	0	0	0	6	0	0	0	0	0	0	1	4	k__Bacteria;p__Actinobacteria;c__unidentified_Actinobacteria;o__Streptosporangiales;f__Thermomonosporaceae;g__Actinomadura
OTU_555	40	47	23	48	38	24	20	48	39	34	25	34	46	42	50	38	55	45	49	49	52	38	26	25	59	44	59	52	46	58	40	31	41	39	56	45	55	26	33	42	31	39	60	33	59	k__Bacteria;p__Actinobacteria;c__unidentified_Actinobacteria;o__Micromonosporales;f__Micromonosporaceae;g__Luedemannella;s__
OTU_556	11	7	24	4	5	10	5	1	5	21	9	1	4	14	7	8	3	10	5	12	11	5	6	7	3	5	7	7	8	10	14	7	10	7	8	7	9	6	4	7	9	13	6	12	5	k__Bacteria;p__Proteobacteria;c__Alphaproteobacteria;o__unidentified_Alphaproteobacteria;f__unidentified_Alphaproteobacteria;g__unidentified_Alphaproteobacteria;s__Alphaproteobacteria_bacterium
OTU_557	5	7	9	23	26	28	26	15	4	25	16	33	21	16	11	17	30	27	16	14	35	16	33	13	12	34	23	29	21	18	15	16	15	18	12	20	13	10	16	9	20	2	12	36	15	k__Bacteria;p__Proteobacteria;c__Deltaproteobacteria;o__Myxococcales;f__Haliangiaceae;g__Haliangium;s__
OTU_558	15	14	17	5	5	8	12	6	11	5	13	8	4	9	11	12	9	2	6	10	7	6	10	7	8	23	15	16	15	4	7	5	7	22	14	5	4	10	12	9	7	4	14	7	16	k__Bacteria;p__Chloroflexi;c__;o__;f__;g__;s__
OTU_559	5	3	3	4	9	5	5	7	11	7	6	6	11	4	6	14	6	7	5	9	7	6	2	5	11	9	13	11	6	12	9	5	6	4	4	8	17	0	4	5	5	4	12	11	6	k__Bacteria;p__Actinobacteria;c__Acidimicrobiia;o__unidentified_Acidimicrobiia;f__unidentified_Acidimicrobiia;g__Ilumatobacter;s__
OTU_560	7	17	11	12	24	12	16	14	8	5	12	13	19	16	13	8	13	16	12	18	12	31	10	5	9	26	14	18	19	25	14	7	14	8	4	22	10	16	16	9	12	13	16	7	14	k__Bacteria;p__Gemmatimonadetes;c__unidentified_Gemmatimonadetes;o__Gemmatimonadales;f__Gemmatimonadaceae;g__unidentified_Gemmatimonadaceae;s__Gemmatimonadetes_bacterium_LX87
OTU_561	11	11	24	3	5	10	9	9	24	17	16	4	4	6	17	14	9	22	8	6	5	3	7	11	13	3	5	3	5	5	13	20	7	21	20	10	7	4	13	25	11	5	7	10	11	k__Bacteria;p__Bacteroidetes;c__Bacteroidia;o__Chitinophagales;f__Chitinophagaceae
OTU_562	13	3	9	11	13	10	3	19	12	17	9	13	10	18	17	16	26	13	19	13	22	9	17	29	20	6	11	19	8	7	16	17	20	24	17	9	12	10	6	12	12	13	5	11	34	k__Bacteria;p__Actinobacteria;c__Acidimicrobiia;o__;f__;g__;s__
OTU_563	37	42	63	27	26	15	26	19	294	39	44	36	36	35	62	40	36	19	34	25	24	29	22	17	44	15	13	15	20	15	22	33	23	41	35	33	21	19	27	20	8	17	49	52	31	k__Bacteria;p__Proteobacteria;c__Alphaproteobacteria;o__Sphingomonadales;f__Sphingomonadaceae;g__Sphingomonas;s__Sphingomonas_aerolata
OTU_564	3	14	7	5	10	1	5	3	5	7	9	4	3	9	7	5	4	7	4	2	5	4	2	1	4	3	2	5	3	2	6	10	15	1	7	9	4	5	7	0	10	6	10	14	5	k__Bacteria;p__Actinobacteria;c__unidentified_Actinobacteria;o__Propionibacteriales;f__Nocardioidaceae;g__Nocardioides
OTU_565	5	8	7	2	5	4	7	5	8	13	6	5	9	4	9	6	8	7	2	19	14	8	4	3	17	3	4	11	29	6	9	5	4	10	5	4	11	2	11	13	10	7	34	12	9	k__Bacteria;p__Proteobacteria;c__Alphaproteobacteria;o__unidentified_Alphaproteobacteria
OTU_566	2	1	4	5	5	1	1	4	5	7	5	1	2	1	1	6	4	5	7	0	1	1	2	7	3	3	1	3	3	5	5	3	7	2	5	2	3	0	1	1	4	0	5	4	6	k__Bacteria;p__Proteobacteria;c__Deltaproteobacteria;o__Myxococcales;f__Vulgatibacteraceae;g__Vulgatibacter;s__
OTU_567	25	25	20	18	15	17	11	9	9	20	36	8	32	19	21	12	16	16	15	6	14	10	9	13	13	17	17	20	18	10	15	15	9	10	14	27	20	13	18	6	16	35	21	20	6	k__Bacteria;p__Proteobacteria;c__Alphaproteobacteria;o__Rhizobiales;f__Beijerinckiaceae;g__Bosea;s__
OTU_568	6	9	6	9	13	10	15	19	10	12	17	13	23	10	17	11	14	16	15	18	14	10	9	3	15	19	28	25	24	29	14	11	21	17	13	16	23	19	20	13	5	22	22	11	10	k__Bacteria;p__Proteobacteria;c__Deltaproteobacteria;o__Myxococcales;f__Haliangiaceae;g__Haliangium;s__
OTU_569	44	31	25	49	80	59	48	81	33	52	69	99	101	71	65	71	72	65	78	72	68	61	83	50	51	111	114	121	95	113	73	71	43	34	43	61	58	53	64	54	43	73	85	67	69	k__Bacteria;p__Proteobacteria;c__Deltaproteobacteria;o__Myxococcales;f__Haliangiaceae;g__Haliangium;s__
OTU_570	3	7	3	0	0	1	11	0	3	0	4	5	0	6	0	4	11	5	6	6	7	0	0	3	0	34	8	1	1	6	33	9	2	43	26	3	5	0	3	0	1	4	1	19	21	k__Bacteria;p__Bacteroidetes;c__Bacteroidia;o__Flavobacteriales;f__Crocinitomicaceae;g__Fluviicola;s__
OTU_571	9	7	9	14	5	5	0	21	5	10	2	15	17	14	15	15	15	55	15	8	5	5	7	8	9	5	11	10	5	5	5	16	24	7	5	3	6	3	3	9	2	13	18	14	16	k__Bacteria;p__Chloroflexi;c__Anaerolineae;o__Caldilineales;f__Caldilineaceae;g__;s__
OTU_572	16	18	11	7	12	22	13	6	13	12	13	10	17	15	14	4	15	11	28	17	18	23	13	11	15	9	15	11	20	3	20	15	16	22	17	19	20	12	25	19	13	24	15	16	21	k__Bacteria;p__Acidobacteria;c__unidentified_Acidobacteria;o__unidentified_Acidobacteria;f__unidentified_Acidobacteria;g__Vicinamibacter;s__
OTU_573	15	14	5	21	19	6	11	13	9	4	14	5	18	10	10	5	17	11	17	17	9	24	1	3	15	11	10	15	17	17	9	11	8	15	7	13	26	15	18	10	11	17	15	12	8	k__Bacteria;p__Chloroflexi;c__;o__;f__;g__;s__
OTU_574	4	5	3	4	5	3	5	1	3	9	4	1	6	2	4	1	6	1	7	11	5	4	7	11	5	1	5	6	2	4	6	1	9	4	7	7	3	8	7	3	5	6	8	4	11	k__Bacteria;p__Proteobacteria;c__Alphaproteobacteria
OTU_575	6	5	3	7	11	8	3	5	1	5	4	9	6	5	5	8	13	2	7	2	6	6	4	10	4	8	8	8	9	10	3	0	6	4	5	4	4	19	3	5	5	3	11	5	4	k__Bacteria;p__Actinobacteria;c__Acidimicrobiia;o__;f__;g__;s__
OTU_576	14	9	4	9	16	6	7	11	10	14	12	7	9	10	6	17	9	54	13	19	4	8	9	7	9	4	14	9	6	9	9	17	14	3	3	14	19	1	7	17	6	11	15	15	13	k__Bacteria;p__Chloroflexi;c__Chloroflexia;o__Thermomicrobiales;f__;g__;s__
OTU_577	22	20	14	17	24	21	16	25	12	14	9	11	17	14	16	10	26	26	18	25	20	15	8	10	22	13	10	17	15	20	11	20	45	14	15	14	15	13	10	5	21	22	14	21	14	k__Bacteria;p__Proteobacteria;c__Gammaproteobacteria;o__Methylococcales;f__Methylococcaceae;g__;s__
OTU_578	11	3	3	5	11	5	3	11	7	3	3	7	2	2	7	14	7	5	5	5	10	2	10	7	8	6	14	11	11	9	3	7	14	3	7	7	12	3	5	5	6	6	4	5	4	k__Bacteria;p__Actinobacteria
OTU_579	7	9	7	5	5	20	1	7	0	7	9	3	9	8	5	8	7	14	24	13	7	10	6	2	1	7	10	19	11	9	7	7	4	10	5	9	1	9	13	7	3	7	5	5	8	k__Bacteria;p__Proteobacteria;c__Alphaproteobacteria;o__unidentified_Alphaproteobacteria;f__unidentified_Alphaproteobacteria;g__Dongia;s__
OTU_580	12	19	13	28	51	35	17	15	4	14	19	18	27	30	27	14	32	17	23	18	27	24	12	11	22	64	33	28	29	39	29	9	17	5	18	20	31	5	38	19	13	26	32	25	16	k__Bacteria;p__Proteobacteria;c__Gammaproteobacteria;o__unidentified_Gammaproteobacteria
OTU_581	24	27	12	25	16	28	15	18	35	27	19	19	13	23	25	21	21	18	22	18	13	14	19	11	30	28	23	37	32	20	11	16	15	10	31	11	26	14	15	37	14	15	28	17	30	k__Bacteria;p__Actinobacteria;c__unidentified_Actinobacteria;o__Micromonosporales;f__Micromonosporaceae;g__Catellatospora;s__Catellatospora_citrea
OTU_582	7	3	4	7	15	7	1	9	4	3	6	5	13	5	11	4	6	5	7	5	4	5	0	1	9	7	7	11	4	12	7	5	3	3	3	6	7	11	9	2	4	7	7	3	3	k__Bacteria;p__Proteobacteria;c__Alphaproteobacteria;o__Holosporales;f__Holosporaceae;g__;s__
OTU_583	8	2	13	0	0	26	3	15	8	0	178	220	212	201	147	2	5	1	3	0	8	2	5	1	7	58	2	14	7	3	1	10	2	45	25	1	0	2	0	15	6	169	183	125	201	k__Bacteria;p__Gemmatimonadetes;c__unidentified_Gemmatimonadetes;o__Gemmatimonadales;f__Gemmatimonadaceae;g__;s__
OTU_584	10	2	4	3	6	10	9	5	1	5	5	4	7	3	3	6	1	3	3	3	4	6	0	5	7	1	4	3	2	2	6	2	5	4	4	3	3	6	7	3	3	10	5	5	4	k__Bacteria;p__Chloroflexi;c__Dehalococcoidia;o__;f__;g__;s__
OTU_585	0	1	0	3	19	22	19	35	20	1	23	52	15	21	7	37	15	11	1	3	10	38	33	5	12	26	22	9	11	12	3	6	3	18	4	22	7	10	18	13	4	19	9	3	9	k__Bacteria;p__Gemmatimonadetes;c__unidentified_Gemmatimonadetes;o__Gemmatimonadales;f__Gemmatimonadaceae;g__;s__
OTU_586	6	14	32	5	6	7	6	2	12	4	9	5	13	4	10	5	7	7	5	6	7	11	10	11	5	3	7	4	10	3	5	6	7	7	16	5	11	4	5	7	24	14	8	6	6	k__Bacteria;p__Firmicutes;c__Bacilli;o__Bacillales;f__Planococcaceae;g__Domibacillus
OTU_587	4	9	29	38	8	14	31	19	0	11	34	18	24	6	22	3	10	81	13	9	16	4	46	84	6	13	2	13	22	10	20	16	3	15	18	2	15	6	11	9	37	6	10	45	17	k__Bacteria;p__Proteobacteria;c__Gammaproteobacteria;o__Pseudomonadales;f__Pseudomonadaceae;g__Pseudomonas
OTU_588	5	3	1	3	4	4	2	3	1	0	4	1	0	8	5	1	5	5	5	3	6	10	11	0	5	2	0	4	3	2	4	1	2	6	3	0	0	0	1	3	1	1	4	2	4	k__Bacteria;p__Acidobacteria;c__Acidobacteriia;o__Acidobacteriales;f__;g__;s__
OTU_589	2	3	1	4	2	5	3	5	1	3	4	6	0	6	3	3	6	2	1	3	3	5	5	3	1	5	5	10	7	11	5	4	3	7	3	6	0	9	5	4	3	3	3	4	4	k__Bacteria;p__Proteobacteria;c__Gammaproteobacteria;o__unidentified_Gammaproteobacteria;f__unidentified_Gammaproteobacteria;g__unidentified_Gammaproteobacteria
OTU_590	10	7	5	3	6	4	4	9	3	9	6	5	13	5	6	4	12	4	7	4	5	2	9	3	17	3	10	5	9	14	10	3	6	13	12	3	11	6	9	9	7	3	7	3	10	k__Bacteria;p__Proteobacteria;c__Deltaproteobacteria;o__Myxococcales;f__Nannocystaceae;g__Nannocystis;s__
OTU_591	20	20	39	16	15	12	11	27	21	34	24	13	16	17	28	14	25	24	32	22	24	10	10	30	19	8	21	19	23	29	24	24	24	23	35	18	12	16	18	17	16	24	20	24	38	k__Bacteria;p__Proteobacteria;c__Alphaproteobacteria;o__unidentified_Alphaproteobacteria;f__Geminicoccaceae;g__Candidatus_Alysiosphaera;s__
OTU_592	10	7	5	1	1	3	5	0	25	9	14	6	0	3	1	7	1	3	5	1	1	0	6	16	7	0	1	0	0	0	1	9	3	20	4	3	1	10	5	6	0	0	0	3	5	k__Bacteria;p__unidentified_Bacteria;c__unidentified_Bacteria;o__unidentified_Bacteria;f__unidentified_Bacteria;g__unidentified_Bacteria
OTU_593	21	12	9	16	7	4	2	11	13	9	1	6	5	14	19	8	15	37	18	9	7	3	11	8	17	11	11	23	17	1	7	4	31	15	24	9	6	2	16	7	8	28	7	14	8	k__Bacteria;p__Armatimonadetes;c__;o__;f__;g__;s__
OTU_594	6	0	9	1	1	5	1	14	34	5	1	0	17	4	3	0	3	1	0	1	0	21	7	2	1	7	0	1	1	0	0	15	0	1	0	0	2	79	5	0	0	0	1	0	2	k__Bacteria;p__Proteobacteria;c__Alphaproteobacteria;o__Caulobacterales;f__Caulobacteraceae;g__Brevundimonas;s__Brevundimonas_mediterranea
OTU_595	10	7	6	17	16	15	7	15	4	12	8	6	13	10	10	7	10	11	13	18	16	19	8	6	13	10	13	13	15	18	16	9	14	9	8	11	6	9	11	8	8	13	11	11	11	k__Bacteria;p__Acidobacteria;c__;o__;f__;g__;s__
OTU_596	7	7	9	16	12	7	13	9	11	9	4	9	12	12	8	11	12	8	14	20	9	12	7	15	15	14	2	7	13	6	9	11	15	9	13	7	7	20	9	12	8	14	8	11	6	k__Bacteria;p__Acidobacteria;c__Acidobacteriia;o__Acidobacteriales
OTU_597	20	9	4	4	5	10	5	6	3	25	10	5	16	11	11	5	9	9	6	2	7	2	6	11	5	8	16	16	10	13	14	9	11	5	9	6	14	5	12	5	7	5	8	7	10	k__Bacteria;p__Actinobacteria;c__Acidimicrobiia
OTU_598	6	3	4	7	11	10	2	9	5	3	5	2	7	7	7	13	7	3	12	12	5	3	4	1	6	5	13	10	15	3	5	2	10	10	7	9	10	4	9	8	4	8	9	12	3	k__Bacteria;p__Acidobacteria;c__unidentified_Acidobacteria;o__unidentified_Acidobacteria;f__unidentified_Acidobacteria;g__unidentified_Acidobacteria;s__Acidobacteria_bacterium_RBG_16_70_10
OTU_599	16	7	10	7	10	7	12	9	16	3	5	12	5	10	11	9	7	7	11	16	9	10	8	9	18	19	18	14	13	14	12	8	11	15	21	14	11	3	15	11	8	16	15	9	8	k__Bacteria;p__Chloroflexi
OTU_600	10	7	7	5	13	12	7	8	6	13	10	8	16	12	10	15	20	8	13	9	10	10	14	22	13	9	13	14	11	13	16	11	13	4	9	7	16	6	3	8	6	8	15	9	14	k__Bacteria;p__Actinobacteria;c__Acidimicrobiia
OTU_601	11	11	15	7	8	21	12	7	12	5	11	5	14	9	17	6	13	23	17	9	10	24	4	13	17	19	17	11	13	16	18	31	12	15	18	7	12	6	11	22	6	11	15	14	16	k__Bacteria;p__Actinobacteria;c__unidentified_Actinobacteria;o__Micromonosporales;f__Micromonosporaceae;g__Virgisporangium;s__
OTU_602	7	10	10	4	10	8	7	15	6	10	1	2	8	8	9	5	13	5	11	9	9	10	6	2	8	7	13	16	11	16	11	5	6	12	7	7	10	2	7	9	4	8	7	7	8	k__Bacteria;p__Proteobacteria;c__Deltaproteobacteria;o__;f__;g__;s__
OTU_603	5	9	11	1	2	5	2	2	4	7	1	8	2	4	1	6	5	20	13	7	2	12	2	3	3	5	6	7	6	2	2	9	8	2	5	8	4	4	8	7	5	4	2	0	5	k__Bacteria;p__Chloroflexi;c__Anaerolineae;o__Caldilineales;f__Caldilineaceae;g__;s__
OTU_604	14	5	11	9	1	8	12	4	10	13	9	11	7	6	13	11	5	9	5	7	9	8	4	11	5	18	11	6	6	7	14	14	9	11	11	7	3	3	11	14	13	5	6	11	2	k__Bacteria;p__Proteobacteria;c__Gammaproteobacteria;o__unidentified_Gammaproteobacteria;f__Burkholderiaceae;g__Limnobacter
OTU_605	3	5	2	4	15	2	4	15	6	5	8	2	10	12	3	6	3	3	5	7	5	5	5	1	5	7	3	5	4	4	5	1	3	1	1	3	9	1	7	5	3	7	6	4	2	k__Bacteria;p__Acidobacteria;c__;o__;f__;g__;s__
OTU_606	4	7	1	5	7	8	4	8	0	1	1	1	6	4	1	3	3	6	5	7	3	5	1	1	5	1	1	2	4	8	1	2	5	2	4	3	3	1	1	5	2	4	3	5	2	k__Bacteria;p__Proteobacteria;c__Alphaproteobacteria
OTU_607	3	5	6	5	2	3	1	5	0	1	3	5	6	2	5	9	4	20	10	4	2	3	8	4	6	3	3	9	3	4	3	5	7	3	5	3	3	12	6	5	4	7	3	2	6	k__Bacteria;p__Chloroflexi;c__Anaerolineae;o__Caldilineales;f__Caldilineaceae;g__;s__
OTU_608	11	8	7	9	4	3	13	21	3	6	5	2	5	7	15	8	5	7	7	4	9	7	4	6	3	5	11	4	7	7	11	3	21	7	9	3	5	6	7	14	10	8	4	6	11	k__Bacteria;p__Acidobacteria;c__Holophagae;o__;f__;g__;s__
OTU_609	14	9	14	12	17	19	18	29	19	21	20	22	20	20	19	17	22	54	11	20	18	21	11	11	15	10	18	9	13	17	11	15	28	9	10	16	21	4	16	13	11	16	22	21	15	k__Bacteria;p__Chloroflexi;c__Chloroflexia;o__Thermomicrobiales;f__;g__;s__
OTU_610	15	9	20	15	21	13	16	9	26	36	21	19	34	16	27	19	28	23	15	17	16	14	15	32	17	16	23	21	19	15	16	30	15	24	15	13	22	23	29	16	13	25	16	18	32	k__Bacteria;p__Actinobacteria;c__Acidimicrobiia;o__;f__;g__;s__
OTU_611	9	7	3	7	9	0	7	11	9	5	4	6	5	6	5	6	6	5	8	9	7	7	4	4	9	5	5	9	9	2	4	7	9	8	3	3	13	2	4	7	3	11	5	7	6	k__Bacteria;p__Actinobacteria;c__;o__;f__;g__;s__
OTU_612	14	10	8	12	19	7	14	11	17	15	12	15	15	8	11	22	20	14	17	13	14	14	12	7	24	11	16	12	19	12	21	10	12	18	26	13	19	8	16	13	10	17	11	17	12	k__Bacteria;p__Proteobacteria;c__Gammaproteobacteria;o__unidentified_Gammaproteobacteria;f__Nitrosomonadaceae;g__;s__
OTU_613	5	5	6	19	8	5	8	12	4	2	2	5	6	8	9	8	9	16	15	13	11	6	4	2	9	7	10	20	21	29	4	9	10	3	6	12	11	2	9	6	5	12	13	10	7	k__Bacteria;p__Latescibacteria;c__;o__;f__;g__;s__
OTU_614	12	7	7	7	11	3	3	12	5	5	7	6	13	8	7	4	5	9	9	10	7	11	6	4	9	2	4	2	5	5	9	4	18	5	6	6	7	0	7	5	3	15	5	6	7	k__Bacteria
OTU_615	35	20	21	33	55	27	22	37	21	19	27	22	44	43	24	45	40	36	35	34	26	33	34	17	42	29	35	41	28	36	25	31	41	32	26	23	42	27	35	31	25	35	37	26	21	k__Bacteria;p__Acidobacteria;c__;o__;f__;g__;s__
OTU_616	1	7	3	9	7	0	5	4	1	3	6	7	6	5	0	4	5	1	3	2	3	2	5	2	3	3	8	8	6	5	4	11	0	4	5	5	5	1	3	7	1	3	3	5	4	k__Bacteria;p__Chloroflexi;c__Chloroflexia;o__Chloroflexales;f__Roseiflexaceae;g__;s__
OTU_617	35	25	37	32	19	15	26	21	27	31	32	29	27	47	44	29	22	28	36	33	31	17	22	18	38	36	41	30	29	22	32	39	19	26	23	40	31	18	20	25	25	26	29	38	28	k__Bacteria;p__Actinobacteria;c__unidentified_Actinobacteria;o__Pseudonocardiales;f__Pseudonocardiaceae;g__Pseudonocardia;s__
OTU_618	6	5	3	7	9	5	9	5	2	2	10	9	8	11	5	8	18	8	13	7	11	8	4	0	11	6	7	9	7	2	11	8	9	3	7	7	6	5	4	9	9	6	11	12	9	k__Bacteria;p__Acidobacteria
OTU_619	14	14	11	15	13	10	19	20	15	16	20	10	18	18	14	25	18	19	18	24	18	21	22	11	28	9	18	16	22	13	20	18	22	18	21	19	15	10	22	12	6	19	17	25	14	k__Bacteria;p__Chloroflexi;c__Ktedonobacteria;o__;f__;g__;s__
OTU_620	12	12	7	16	19	21	20	15	18	26	8	13	21	14	23	14	26	22	22	24	16	10	21	15	20	18	29	18	15	25	27	15	25	17	25	20	17	16	21	37	20	15	18	36	20	k__Bacteria;p__Proteobacteria;c__Gammaproteobacteria;o__unidentified_Gammaproteobacteria;f__unidentified_Gammaproteobacteria;g__Acidibacter;s__
OTU_621	5	4	5	5	7	1	5	3	5	1	5	4	2	5	5	7	3	5	9	8	12	4	9	5	6	0	2	2	3	5	5	6	4	6	7	1	3	7	3	1	1	2	1	12	8	k__Bacteria;p__Proteobacteria;c__Alphaproteobacteria;o__Sneathiellales;f__Sneathiellaceae
OTU_622	9	11	18	2	0	4	11	1	9	8	8	3	0	13	1	13	0	6	1	7	5	2	1	3	7	5	2	2	1	2	5	12	0	5	0	7	3	0	1	1	1	2	1	5	1	k__Bacteria;p__Gemmatimonadetes;c__Longimicrobia;o__Longimicrobiales;f__Longimicrobiaceae;g__;s__
OTU_623	4	1	0	3	2	3	5	7	1	2	7	3	5	3	7	4	6	1	1	2	6	8	4	1	3	1	4	1	7	1	4	6	2	6	9	5	6	12	3	5	4	1	1	2	1	k__Bacteria;p__Acidobacteria;c__;o__;f__;g__;s__
OTU_624	2	5	0	0	1	1	1	0	4	3	9	3	0	2	12	4	2	0	1	0	1	0	15	5	11	1	1	1	0	0	7	6	1	1	5	0	11	0	5	13	0	2	1	2	1	k__Bacteria;p__Bacteroidetes;c__Bacteroidia;o__Sphingobacteriales;f__;g__;s__
OTU_625	10	7	5	3	4	3	2	3	2	3	15	2	9	8	9	6	7	3	7	6	5	3	7	2	14	9	2	6	2	2	3	1	9	5	5	1	7	9	9	6	2	12	14	4	2	k__Bacteria;p__Actinobacteria;c__Acidimicrobiia
OTU_626	6	5	1	1	3	2	2	3	4	1	2	3	12	3	6	1	4	1	4	8	4	8	2	1	7	9	5	6	2	5	5	1	9	2	5	5	3	1	5	1	4	1	2	12	4	k__Bacteria;p__Actinobacteria;c__unidentified_Actinobacteria;o__Streptomycetales;f__Streptomycetaceae;g__Streptomyces;s__Streptomyces_scabrisporus
OTU_627	4	3	3	4	0	3	3	3	3	4	2	5	4	3	7	5	5	8	4	7	7	3	4	3	7	3	3	3	4	5	8	7	1	3	10	4	1	2	3	0	2	2	7	5	10	k__Bacteria;p__Actinobacteria;c__Acidimicrobiia;o__;f__;g__;s__
OTU_628	1	0	1	1	0	0	0	0	0	0	41	61	63	52	50	1	0	0	0	0	0	0	0	0	0	0	0	0	0	0	0	0	0	1	1	0	0	0	0	7	0	50	47	42	42	k__Bacteria;p__Gemmatimonadetes;c__unidentified_Gemmatimonadetes;o__Gemmatimonadales;f__Gemmatimonadaceae;g__;s__
OTU_629	14	20	17	24	36	5	15	22	20	26	17	16	25	20	26	31	28	14	23	23	21	13	36	25	36	17	20	19	24	15	33	34	17	24	28	19	20	11	13	11	19	17	13	31	18	k__Bacteria;p__Proteobacteria;c__Gammaproteobacteria;o__unidentified_Gammaproteobacteria;f__Nitrosomonadaceae;g__;s__
OTU_630	21	21	18	26	13	12	11	19	26	15	21	5	25	18	21	15	21	18	24	25	20	17	13	9	18	19	20	27	22	18	18	29	30	14	38	18	11	22	14	16	15	26	17	29	17	k__Bacteria;p__Actinobacteria;c__Thermoleophilia;o__Solirubrobacterales;f__Solirubrobacteraceae;g__Conexibacter;s__
OTU_631	2	3	5	3	2	0	1	3	0	2	2	1	5	1	5	2	7	1	1	0	1	0	6	3	1	0	0	1	1	1	6	4	1	1	4	0	1	6	3	5	6	3	0	2	2	k__Bacteria;p__Proteobacteria;c__Deltaproteobacteria;o__Bdellovibrionales;f__Bdellovibrionaceae;g__Bdellovibrio
OTU_632	47	103	136	46	30	19	35	23	39	98	70	25	125	37	56	28	31	25	44	32	31	10	23	45	20	55	31	37	70	23	41	78	23	29	36	29	82	10	55	27	59	28	41	40	55	k__Bacteria;p__Actinobacteria;c__unidentified_Actinobacteria;o__Micrococcales;f__Microbacteriaceae;g__Microbacterium
OTU_633	10	5	1	2	2	8	5	6	4	7	6	9	8	8	4	8	7	7	9	8	10	3	4	13	4	5	5	7	12	7	3	6	7	3	8	4	9	4	14	5	6	6	5	9	10	k__Bacteria;p__Actinobacteria;c__Acidimicrobiia
OTU_634	7	3	0	4	6	6	7	2	2	3	8	4	6	4	2	3	3	7	3	4	2	2	4	2	5	2	4	3	7	0	2	3	7	2	1	1	3	10	3	3	3	9	5	3	6	k__Bacteria;p__Chloroflexi;c__Dehalococcoidia;o__;f__;g__;s__
OTU_635	5	3	13	3	8	8	1	12	0	7	4	5	13	4	9	10	5	14	10	10	5	4	10	1	6	7	8	6	6	4	5	7	5	6	5	9	3	3	7	10	3	3	5	7	7	k__Bacteria;p__Proteobacteria;c__Deltaproteobacteria;o__Myxococcales;f__;g__;s__
OTU_636	5	12	5	6	7	26	9	15	5	9	6	3	10	6	2	1	9	3	40	3	7	2	5	21	3	1	9	16	5	21	5	3	5	3	11	5	3	7	11	5	1	1	13	3	13	k__Bacteria;p__Proteobacteria;c__Alphaproteobacteria;o__unidentified_Alphaproteobacteria;f__unidentified_Alphaproteobacteria;g__Dongia
OTU_637	3	2	2	5	7	1	4	7	3	3	4	6	5	6	6	7	6	3	7	4	5	7	1	1	2	3	3	3	5	2	5	3	11	7	3	6	10	0	11	4	3	6	3	7	6	k__Bacteria;p__Acidobacteria;c__unidentified_Acidobacteria;o__unidentified_Acidobacteria;f__unidentified_Acidobacteria;g__Stenotrophobacter;s__
OTU_638	2	1	0	6	4	7	2	4	5	3	2	1	3	2	0	8	4	14	6	8	1	1	4	1	3	1	11	3	3	3	6	0	7	2	0	2	9	3	5	5	3	2	4	5	4	k__Bacteria
OTU_639	3	5	6	7	10	9	7	6	0	3	0	1	19	6	2	0	9	4	2	5	1	2	8	0	4	4	4	10	3	10	1	3	3	4	0	2	1	3	3	1	2	8	3	0	2	k__Bacteria;p__Proteobacteria;c__Alphaproteobacteria
OTU_640	7	5	6	8	5	5	7	7	4	2	6	7	7	9	9	11	8	3	11	7	5	11	7	2	5	13	7	7	4	2	9	6	3	8	7	9	13	13	4	7	2	19	10	8	6	k__Bacteria;p__Acidobacteria
OTU_641	11	5	11	7	7	16	11	12	16	9	9	7	13	8	5	11	11	26	10	14	13	6	5	6	15	5	14	13	14	15	13	16	12	14	9	11	9	6	8	16	9	13	7	10	9	k__Bacteria;p__Chloroflexi;c__Chloroflexia;o__Thermomicrobiales;f__;g__;s__
OTU_642	0	1	0	1	0	8	7	21	0	0	0	0	0	2	7	0	0	0	0	0	0	1	0	0	3	12	2	0	0	0	0	1	0	0	0	0	1	147	0	0	0	0	0	0	1	k__Bacteria;p__Firmicutes;c__Clostridia;o__Clostridiales;f__Lachnospiraceae
OTU_643	1	6	3	5	13	2	1	10	2	3	3	3	2	5	3	2	9	1	5	5	9	12	2	2	3	9	8	11	7	12	3	5	4	1	3	3	4	2	5	1	6	4	5	3	2	k__Bacteria;p__Proteobacteria;c__Deltaproteobacteria;o__Myxococcales;f__Polyangiaceae;g__Sorangium;s__
OTU_644	4	1	0	7	5	3	1	6	4	1	6	1	8	7	8	2	3	3	3	7	7	7	4	3	9	3	5	3	6	3	3	3	0	5	5	5	3	13	5	5	3	2	5	5	4	k__Bacteria;p__Acidobacteria;c__unidentified_Acidobacteria;o__unidentified_Acidobacteria;f__unidentified_Acidobacteria;g__unidentified_Acidobacteria
OTU_645	3	14	9	5	0	1	9	7	6	2	10	1	1	4	0	4	1	7	0	0	0	9	0	1	1	5	4	0	1	1	1	7	0	1	4	11	3	4	0	5	0	7	2	1	2	k__Bacteria;p__Actinobacteria;c__Acidimicrobiia
OTU_646	0	4	3	1	0	2	2	3	4	8	5	3	2	3	3	2	3	2	1	3	1	1	2	0	3	0	7	0	4	3	3	3	3	3	4	1	3	0	1	5	1	0	0	2	2	k__Bacteria
OTU_647	0	11	7	1	2	13	7	1	6	34	8	7	5	3	5	2	4	0	5	3	4	3	16	10	1	19	4	5	11	3	10	18	6	7	3	3	11	9	1	1	0	10	1	9	24	k__Bacteria;p__Oxyphotobacteria;c__unidentified_Oxyphotobacteria;o__unidentified_Oxyphotobacteria;f__unidentified_Oxyphotobacteria;g__unidentified_Oxyphotobacteria
OTU_648	9	6	0	5	1	3	4	10	0	6	4	6	0	1	1	3	6	17	9	15	6	0	15	6	7	1	2	3	1	6	9	1	3	5	5	1	1	0	1	5	4	8	1	7	0	k__Bacteria;p__Armatimonadetes;c__Fimbriimonadia;o__Fimbriimonadales;f__Fimbriimonadaceae;g__;s__
OTU_649	5	5	4	1	1	13	5	9	4	4	1	3	3	4	1	7	5	12	10	6	5	4	0	7	1	0	4	3	4	0	5	7	7	2	5	4	2	4	2	5	3	8	4	3	5	k__Bacteria
OTU_650	56	61	61	62	63	32	57	39	64	52	47	40	59	60	74	59	74	67	78	72	70	38	46	56	59	47	60	66	63	55	68	62	90	56	82	56	68	33	49	64	56	71	79	80	63	k__Bacteria;p__Actinobacteria;c__Thermoleophilia;o__Gaiellales;f__Gaiellaceae;g__Gaiella;s__
OTU_651	7	7	5	5	9	6	15	7	4	5	4	2	4	6	8	8	3	1	3	4	6	7	2	1	3	14	7	7	4	9	0	3	12	3	3	7	11	0	9	2	5	4	5	6	6	k__Bacteria;p__Proteobacteria;c__Gammaproteobacteria;o__unidentified_Gammaproteobacteria;f__Woeseiaceae;g__Woeseia;s__
OTU_652	1	7	7	21	5	12	0	11	1	1	9	3	10	2	3	0	1	6	10	5	5	2	2	15	0	5	0	1	5	3	5	6	3	15	4	3	3	1	7	0	3	6	3	1	0	k__Bacteria;p__Bacteroidetes;c__Bacteroidia;o__Chitinophagales;f__Chitinophagaceae;g__Lacibacter
OTU_653	6	8	4	5	3	5	4	6	7	8	3	3	5	7	6	7	5	8	3	13	3	4	7	12	5	6	2	4	9	4	4	3	10	9	12	5	3	4	5	7	6	3	2	1	6	k__Bacteria;p__Firmicutes;c__Bacilli;o__Bacillales;f__Bacillaceae;g__Thalassobacillus
OTU_654	47	31	27	30	31	31	29	14	36	28	29	32	41	37	45	21	28	32	39	46	44	34	32	31	53	36	21	28	41	9	24	18	26	36	55	31	36	33	35	26	193	45	35	39	34	k__Bacteria;p__Firmicutes;c__Bacilli;o__Bacillales;f__Paenibacillaceae;g__Paenibacillus
OTU_655	8	0	5	1	5	38	1	1	13	0	2	2	1	2	1	2	1	19	1	18	0	8	0	3	0	1	4	0	2	4	3	0	3	0	1	1	0	2	1	35	0	4	0	0	3	k__Bacteria;p__Proteobacteria;c__Gammaproteobacteria;o__Pseudomonadales;f__Moraxellaceae;g__;s__
OTU_656	1	3	3	1	3	7	7	3	4	5	2	1	5	3	7	2	3	11	3	5	6	9	4	11	13	1	0	0	1	0	3	1	5	4	6	1	6	5	1	7	2	6	1	4	1	k__Bacteria
OTU_657	24	14	13	16	13	21	22	29	6	9	16	12	18	18	13	8	19	60	17	15	29	19	8	12	22	13	15	12	19	17	15	9	25	12	25	20	17	22	11	13	13	13	16	19	17	k__Bacteria;p__Rokubacteria;c__;o__;f__;g__;s__
OTU_658	5	12	3	20	35	3	13	41	11	13	17	17	38	23	9	34	30	25	11	19	9	19	17	7	19	30	52	39	19	62	19	20	9	12	8	41	32	16	16	28	6	21	24	16	7	k__Bacteria;p__Gemmatimonadetes;c__unidentified_Gemmatimonadetes;o__Gemmatimonadales;f__Gemmatimonadaceae;g__;s__
OTU_659	10	10	7	5	6	14	13	10	1	14	4	13	7	12	8	11	9	9	11	14	5	13	8	8	10	11	11	8	7	14	12	8	7	11	6	9	7	14	7	8	7	6	6	8	10	k__Bacteria;p__Proteobacteria;c__Alphaproteobacteria;o__Rhodospirillales;f__Rhodospirillaceae;g__;s__
OTU_660	7	7	4	12	3	5	12	3	1	3	13	8	9	14	6	6	6	8	13	7	8	8	9	3	4	4	8	6	10	7	7	11	13	7	11	5	9	4	8	7	7	6	11	8	7	k__Bacteria;p__Proteobacteria;c__Gammaproteobacteria;o__Xanthomonadales;f__Rhodanobacteraceae;g__;s__
OTU_661	14	17	28	2	3	1	5	0	2	10	4	3	5	8	6	4	3	7	1	1	2	2	0	11	14	2	3	3	3	1	3	12	3	7	3	7	7	3	1	8	1	4	1	8	6	k__Bacteria;p__Chloroflexi;c__Chloroflexia;o__Chloroflexales;f__Herpetosiphonaceae;g__Herpetosiphon;s__
OTU_662	1	0	1	10	3	0	1	1	0	0	1	0	1	7	18	1	0	1	1	1	7	2	4	52	1	1	0	1	0	8	3	0	2	13	1	1	1	11	4	0	3	4	3	0	0	k__Bacteria;p__Proteobacteria;c__Gammaproteobacteria;o__Pseudomonadales;f__Pseudomonadaceae;g__Azotobacter
OTU_663	12	3	9	9	11	5	9	11	4	8	9	6	12	6	7	5	14	25	4	10	8	10	4	15	9	4	8	13	9	16	7	8	9	7	7	7	14	10	7	23	6	8	10	5	6	k__Bacteria;p__Chloroflexi;c__Chloroflexia;o__Thermomicrobiales;f__;g__;s__
OTU_664	3	4	5	6	13	6	7	4	3	7	5	6	11	5	5	4	7	7	9	11	5	2	4	3	10	5	8	6	10	12	7	4	7	5	9	9	8	3	7	3	5	10	8	6	3	k__Bacteria
OTU_665	3	1	1	6	7	8	5	5	1	3	1	3	3	3	1	1	5	2	3	1	8	8	1	2	7	5	6	4	1	6	2	0	4	5	3	3	3	4	2	3	1	4	5	3	4	k__Bacteria;p__Proteobacteria;c__Deltaproteobacteria;o__;f__;g__;s__
OTU_666	14	6	6	9	13	15	15	13	19	13	11	6	7	11	11	12	15	15	13	9	11	15	11	7	7	13	14	26	14	18	6	7	18	13	16	16	23	8	7	15	12	17	17	8	27	k__Bacteria;p__Actinobacteria;c__unidentified_Actinobacteria;o__Micromonosporales;f__Micromonosporaceae;g__Dactylosporangium;s__
OTU_667	7	8	3	10	7	1	12	13	7	5	2	17	4	7	7	9	5	10	17	12	5	4	7	17	9	6	8	4	6	5	5	9	21	15	9	6	9	6	8	5	8	11	6	7	8	k__Bacteria;p__Acidobacteria;c__unidentified_Acidobacteria;o__unidentified_Acidobacteria;f__unidentified_Acidobacteria;g__unidentified_Acidobacteria
OTU_668	6	9	6	8	8	6	13	5	18	15	22	10	3	8	3	18	3	13	8	4	7	3	9	4	5	7	11	5	0	4	17	32	7	2	5	12	3	3	8	2	6	3	3	17	16	k__Bacteria;p__Bacteroidetes;c__Bacteroidia;o__Cytophagales;f__Hymenobacteraceae;g__Adhaeribacter;s__
OTU_669	14	7	9	7	16	18	15	7	21	9	9	30	11	13	10	16	15	9	14	9	11	23	19	19	19	9	6	8	14	0	9	22	16	16	15	16	12	12	20	15	9	7	12	14	12	k__Bacteria;p__Chloroflexi;c__Anaerolineae;o__;f__;g__;s__
OTU_670	8	4	1	5	5	1	5	3	1	8	9	8	3	3	5	3	7	11	9	17	11	1	8	5	11	3	6	3	0	5	6	7	9	7	12	4	6	1	5	7	0	13	4	7	2	k__Bacteria;p__Verrucomicrobia;c__Verrucomicrobiae;o__;f__;g__;s__
OTU_671	12	11	2	8	9	1	5	18	2	9	9	6	10	9	10	12	11	6	22	6	21	5	8	7	17	11	6	5	12	6	10	2	15	14	19	6	6	10	1	7	6	4	5	14	14	k__Bacteria;p__Acidobacteria;c__unidentified_Acidobacteria;o__unidentified_Acidobacteria;f__unidentified_Acidobacteria;g__unidentified_Acidobacteria
OTU_672	2	11	15	4	5	2	3	4	9	12	10	3	3	1	9	4	4	1	6	2	6	1	16	6	1	2	1	6	10	5	6	3	3	8	5	6	11	5	0	4	3	1	3	8	4	k__Bacteria;p__Proteobacteria;c__Alphaproteobacteria;o__unidentified_Alphaproteobacteria;f__Geminicoccaceae;g__Geminicoccus;s__
OTU_673	5	5	3	7	3	5	5	5	17	5	3	2	4	2	7	13	3	6	8	5	7	7	4	9	7	2	3	2	3	2	4	11	6	2	5	7	6	9	1	5	4	6	3	6	2	k__Bacteria;p__Actinobacteria;c__unidentified_Actinobacteria;o__Propionibacteriales;f__Nocardioidaceae
OTU_674	15	7	8	11	11	5	9	11	15	3	4	6	6	16	10	17	7	5	11	5	17	11	7	4	10	23	13	11	15	22	10	7	13	7	10	9	16	4	13	7	8	12	11	7	4	k__Bacteria;p__Proteobacteria;c__Deltaproteobacteria;o__;f__;g__;s__
OTU_675	4	1	3	6	7	4	1	8	5	2	3	2	6	6	1	1	3	5	9	13	8	11	5	5	7	4	7	8	11	5	7	1	8	12	10	3	5	6	5	4	5	6	4	5	8	k__Bacteria;p__Acidobacteria;c__Acidobacteriia;o__Acidobacteriales;f__unidentified_Acidobacteriales;g__unidentified_Acidobacteriales
OTU_676	6	5	6	4	1	1	1	7	1	1	5	4	2	2	2	4	6	14	5	5	4	1	0	2	2	5	12	13	7	11	6	3	6	4	4	4	1	1	9	3	3	6	3	3	6	k__Bacteria
OTU_677	11	12	34	12	6	3	3	3	6	19	29	12	10	6	3	4	6	11	6	5	3	6	10	15	8	5	5	4	3	9	5	23	5	12	9	6	8	2	10	11	6	4	3	5	18	k__Bacteria;p__Bacteroidetes;c__Bacteroidia;o__Chitinophagales;f__Chitinophagaceae;g__Flavisolibacter;s__
OTU_678	27	20	17	26	21	17	19	30	23	15	18	21	7	16	15	40	29	26	33	30	31	25	30	26	28	9	8	11	9	5	29	32	35	33	21	16	26	4	16	11	18	17	11	29	30	k__Bacteria;p__Proteobacteria;c__Gammaproteobacteria;o__unidentified_Gammaproteobacteria
OTU_679	9	2	9	1	1	6	11	3	4	2	2	6	5	6	5	2	3	2	3	4	9	15	4	5	9	15	2	0	15	8	1	2	3	11	9	3	2	9	11	1	5	11	3	1	10	k__Bacteria;p__Latescibacteria;c__;o__;f__;g__;s__
OTU_680	29	18	6	24	21	15	19	24	17	19	23	17	24	21	15	24	26	18	28	18	9	19	9	16	19	33	33	51	34	45	14	15	43	20	13	31	28	27	28	29	15	36	32	25	28	k__Bacteria;p__Gemmatimonadetes;c__unidentified_Gemmatimonadetes;o__Gemmatimonadales;f__Gemmatimonadaceae;g__;s__
OTU_681	5	7	1	3	1	3	4	7	5	5	1	3	3	4	8	6	9	3	9	5	5	10	4	3	1	3	4	3	1	5	3	5	12	7	7	3	3	7	1	4	74	6	4	6	4	k__Bacteria;p__Firmicutes;c__Bacilli;o__Bacillales;f__Paenibacillaceae;g__Paenibacillus
OTU_682	38	27	9	34	57	15	15	61	19	21	15	10	21	28	13	32	36	20	28	53	29	39	21	9	24	25	33	47	38	61	43	25	28	22	20	28	41	26	32	46	10	35	29	23	12	k__Bacteria;p__Acidobacteria
OTU_683	12	14	5	7	9	10	9	13	14	9	14	10	9	16	26	9	18	22	23	18	13	5	8	17	13	10	15	21	15	14	11	19	18	9	18	11	7	3	15	9	8	19	13	18	17	k__Bacteria;p__Actinobacteria;c__Thermoleophilia;o__Gaiellales;f__;g__;s__
OTU_684	10	6	2	1	1	5	7	8	11	5	7	7	11	12	17	2	3	7	1	2	13	9	6	5	8	13	8	18	9	10	2	3	13	7	26	3	7	1	3	4	7	15	36	6	8	k__Bacteria;p__Firmicutes;c__Bacilli;o__Bacillales;f__Thermoactinomycetaceae;g__Planifilum;s__Planifilum_composti
OTU_685	0	0	0	0	0	207	0	0	0	0	0	0	0	0	0	0	0	0	0	0	1	2	0	0	0	0	0	0	0	0	0	0	0	0	0	0	0	5	0	0	0	0	0	0	0	k__Bacteria;p__Firmicutes;c__Clostridia;o__Clostridiales;f__Ruminococcaceae;g__Ruminiclostridium;s__
OTU_686	10	9	6	6	6	7	15	14	4	3	8	4	9	19	11	15	13	7	11	12	17	16	10	6	15	5	9	13	5	5	8	12	17	18	9	4	13	8	11	6	5	13	15	7	5	k__Bacteria;p__Acidobacteria;c__Holophagae;o__;f__;g__;s__
OTU_687	18	10	5	13	21	14	10	18	20	13	15	13	30	10	15	46	12	13	7	10	6	16	13	15	32	10	13	6	10	5	6	5	14	9	8	5	22	17	10	22	8	3	9	8	8	k__Bacteria;p__Actinobacteria;c__Acidimicrobiia;o__;f__;g__;s__
OTU_688	11	6	10	1	8	5	6	7	6	22	6	4	5	4	10	11	7	5	7	9	5	4	1	6	5	3	7	3	3	5	8	7	13	7	11	7	5	6	3	11	4	6	3	8	9	k__Bacteria;p__Proteobacteria;c__Alphaproteobacteria;o__unidentified_Alphaproteobacteria;f__unidentified_Alphaproteobacteria
OTU_689	5	1	6	6	6	1	2	4	5	3	5	4	3	2	3	1	5	3	7	3	5	0	4	2	7	2	11	5	9	3	1	5	0	4	7	5	5	5	8	1	2	0	5	9	2	k__Bacteria;p__Proteobacteria;c__Deltaproteobacteria;o__Myxococcales;f__Haliangiaceae;g__Haliangium;s__
OTU_690	12	14	7	31	27	9	5	21	3	12	6	1	26	20	13	6	23	14	12	32	18	21	20	6	22	3	2	10	13	5	9	9	7	9	12	6	27	19	9	20	4	18	9	5	7	k__Bacteria
OTU_691	1	9	9	5	11	4	5	8	10	3	4	4	13	6	5	3	8	3	7	3	9	7	5	10	4	1	5	1	7	2	11	3	10	4	9	1	5	0	5	1	3	5	3	10	10	k__Bacteria;p__Proteobacteria;c__Gammaproteobacteria;o__unidentified_Gammaproteobacteria;f__Nitrosomonadaceae;g__Nitrosomonas
OTU_692	7	7	4	1	7	4	3	11	5	7	1	2	6	6	3	3	7	3	1	5	5	7	12	11	8	11	7	4	1	7	1	2	1	1	5	6	3	0	2	12	7	8	5	3	2	k__Bacteria;p__Proteobacteria;c__Gammaproteobacteria;o__Legionellales;f__Legionellaceae;g__Legionella;s__Legionella_anisa
OTU_693	64	31	47	61	47	38	42	41	28	61	47	17	58	33	31	47	88	49	78	52	33	38	38	31	44	36	47	60	39	77	60	47	48	28	41	47	89	28	38	60	17	33	64	48	27	k__Bacteria;p__Proteobacteria;c__Alphaproteobacteria;o__Sphingomonadales;f__Sphingomonadaceae;g__Altererythrobacter;s__
OTU_694	8	12	43	10	6	3	11	4	21	15	4	14	1	4	19	8	11	20	6	5	5	3	0	5	13	4	4	0	5	3	3	22	7	12	5	20	5	10	7	8	1	3	1	3	14	k__Bacteria;p__Bacteroidetes;c__Bacteroidia;o__Chitinophagales;f__Chitinophagaceae;g__Flaviaesturariibacter;s__
OTU_695	5	5	0	5	1	0	0	4	0	1	1	2	2	2	3	2	3	13	3	5	3	0	0	5	3	1	4	6	6	0	1	1	6	2	3	1	0	2	1	1	1	7	0	2	2	k__Bacteria;p__Armatimonadetes;c__;o__;f__;g__;s__
OTU_696	11	8	4	4	7	10	5	6	9	9	4	1	15	7	5	5	3	15	3	4	12	16	8	6	5	4	2	1	4	4	5	7	2	3	11	5	14	3	4	3	3	6	8	3	5	k__Bacteria;p__Chloroflexi;c__unidentified_Chloroflexi;o__unidentified_Chloroflexi;f__unidentified_Chloroflexi;g__unidentified_Chloroflexi
OTU_697	7	5	27	9	3	1	7	7	0	10	0	3	21	8	7	0	7	8	9	5	0	21	0	5	20	1	8	21	14	48	1	5	1	0	0	0	4	6	3	1	1	2	1	1	4	k__Bacteria;p__Proteobacteria;c__Deltaproteobacteria;o__Myxococcales;f__;g__;s__
OTU_698	1	3	7	12	11	0	7	4	0	2	9	17	5	3	2	4	9	5	8	5	7	6	10	8	9	3	7	4	4	5	3	6	8	9	6	3	6	0	2	1	3	3	1	6	7	k__Bacteria;p__Chloroflexi;c__Chloroflexia;o__Chloroflexales;f__Roseiflexaceae;g__;s__
OTU_699	15	3	7	7	4	2	4	0	4	6	10	3	5	12	9	4	5	5	3	3	9	2	4	4	7	3	4	1	5	0	5	7	6	9	4	3	7	3	6	5	5	10	7	3	4	k__Bacteria;p__Acidobacteria;c__;o__;f__;g__;s__
OTU_700	20	22	13	21	12	2	36	10	2	22	24	16	4	6	8	6	14	43	12	26	16	1	18	21	18	6	2	5	12	5	17	12	10	37	13	18	17	11	11	10	8	16	6	8	6	k__Bacteria;p__Verrucomicrobia;c__Verrucomicrobiae;o__Opitutales;f__Opitutaceae;g__Opitutus;s__
OTU_701	21	20	19	32	26	15	21	30	27	29	31	21	29	31	52	26	18	27	33	27	39	28	19	17	32	24	24	26	27	30	19	31	31	17	17	29	27	8	22	24	15	25	22	51	25	k__Bacteria;p__Actinobacteria;c__unidentified_Actinobacteria;o__Pseudonocardiales;f__Pseudonocardiaceae;g__Pseudonocardia
OTU_702	1	4	1	3	4	7	3	9	5	1	0	15	9	2	1	4	7	7	15	5	3	2	1	0	1	0	4	6	5	4	5	1	1	3	3	3	3	0	0	3	0	0	3	3	2	k__Bacteria;p__Proteobacteria;c__Alphaproteobacteria;o__Caulobacterales;f__Hyphomonadaceae;g__;s__
OTU_703	82	72	55	82	128	98	87	86	88	60	79	87	110	81	117	95	111	72	69	103	76	89	91	50	125	103	103	115	72	106	104	47	102	76	92	93	119	53	83	99	79	109	138	95	72	k__Bacteria;p__Proteobacteria;c__Alphaproteobacteria;o__Rhizobiales;f__Hyphomicrobiaceae;g__Hyphomicrobium;s__
OTU_704	7	3	4	9	1	7	1	5	4	8	2	4	3	4	3	9	3	4	7	2	8	4	17	2	3	3	4	2	4	2	6	5	5	7	7	3	3	4	4	5	5	0	3	3	6	k__Bacteria;p__Chloroflexi;c__Chloroflexia;o__Chloroflexales;f__Roseiflexaceae;g__;s__
OTU_705	8	3	3	6	3	2	10	6	7	13	5	1	3	5	5	7	6	15	10	3	6	7	0	5	7	9	4	7	9	15	10	3	8	10	9	7	5	5	7	16	8	0	9	11	12	k__Bacteria;p__Gemmatimonadetes;c__Longimicrobia;o__Longimicrobiales;f__Longimicrobiaceae;g__;s__
OTU_706	8	5	15	4	7	4	9	11	8	8	7	8	4	9	11	8	7	6	7	6	15	11	9	4	16	7	7	3	8	8	5	11	9	18	16	5	7	6	7	4	5	6	8	3	22	k__Bacteria;p__Acidobacteria;c__Acidobacteriia;o__Solibacterales;f__unidentified_Solibacterales;g__Bryobacter;s__
OTU_707	8	9	11	8	1	3	5	9	5	13	5	3	3	2	15	9	7	8	12	12	7	6	9	4	7	4	10	6	9	2	7	13	16	4	7	9	7	4	5	5	6	7	13	14	10	k__Bacteria;p__Actinobacteria;c__Acidimicrobiia;o__;f__;g__;s__
OTU_708	16	12	9	27	28	7	12	22	9	12	7	13	26	15	17	6	18	12	21	31	13	7	8	2	19	16	20	40	21	34	24	12	13	14	8	19	17	7	11	21	8	21	23	26	12	k__Bacteria;p__Acidobacteria;c__unidentified_Acidobacteria;o__unidentified_Acidobacteria;f__unidentified_Acidobacteria;g__unidentified_Acidobacteria;s__Acidobacteria_bacterium_RBG_16_70_10
OTU_709	21	13	3	14	23	1	3	13	6	10	6	7	11	18	6	11	19	16	9	12	14	26	7	11	10	7	9	5	15	11	8	18	10	9	9	9	4	4	18	11	4	6	8	2	4	k__Bacteria;p__Proteobacteria;c__Deltaproteobacteria;o__Myxococcales;f__;g__;s__
OTU_710	1	0	2	8	1	1	3	1	4	1	1	18	0	0	1	0	7	0	2	0	5	10	0	7	1	3	0	2	0	11	1	0	10	1	5	0	2	51	5	2	2	5	4	0	16	k__Bacteria;p__Bacteroidetes;c__Bacteroidia;o__Flavobacteriales;f__Flavobacteriaceae;g__Flavobacterium
OTU_711	11	2	40	2	0	3	0	0	10	8	5	26	5	1	3	4	8	1	1	3	3	7	0	2	1	8	1	1	1	0	1	4	0	0	0	2	0	8	0	0	0	6	0	0	2	k__Bacteria;p__Bacteroidetes;c__Bacteroidia;o__Chitinophagales;f__Chitinophagaceae
OTU_712	10	6	12	10	5	3	5	8	6	5	4	5	16	17	21	2	51	1	9	9	13	9	6	7	6	6	4	10	15	20	14	4	26	11	7	11	1	6	12	7	3	9	22	15	10	k__Bacteria;p__Proteobacteria;c__Alphaproteobacteria;o__Sphingomonadales;f__Sphingomonadaceae
OTU_713	25	4	6	12	10	3	2	7	9	3	2	2	6	7	9	12	19	4	15	15	13	3	2	0	16	5	5	11	5	13	12	5	1	9	17	8	5	0	5	15	1	9	10	10	10	k__Bacteria;p__Proteobacteria;c__Alphaproteobacteria;o__unidentified_Alphaproteobacteria;f__unidentified_Alphaproteobacteria;g__unidentified_Alphaproteobacteria
OTU_714	9	14	13	18	19	24	13	15	5	20	10	6	25	23	10	7	16	9	9	15	23	14	6	12	11	10	10	10	6	14	23	11	7	5	5	12	13	19	9	17	3	15	9	5	8	k__Bacteria;p__Proteobacteria;c__Alphaproteobacteria;o__unidentified_Alphaproteobacteria;f__unidentified_Alphaproteobacteria;g__unidentified_Alphaproteobacteria
OTU_715	12	14	6	10	15	12	11	15	9	12	14	9	15	15	9	9	13	14	19	17	11	9	9	5	18	15	17	23	20	10	12	15	26	14	17	15	10	6	13	13	10	13	13	16	12	k__Bacteria;p__Gemmatimonadetes;c__;o__;f__;g__;s__
OTU_716	5	5	5	7	11	3	4	7	0	3	4	2	3	4	3	5	6	8	3	3	3	1	5	5	4	3	6	7	2	7	3	4	6	10	1	2	3	4	4	2	2	1	8	4	3	k__Bacteria;p__Chloroflexi;c__Chloroflexia;o__Chloroflexales;f__Roseiflexaceae;g__;s__
OTU_717	1	3	10	5	1	1	5	1	1	6	11	1	3	2	0	4	1	9	3	1	1	2	1	0	1	5	1	1	3	1	0	15	0	0	0	3	4	0	3	1	0	3	1	1	2	k__Bacteria;p__Bacteroidetes;c__Bacteroidia;o__Chitinophagales;f__Chitinophagaceae;g__Flavisolibacter;s__
OTU_718	3	5	5	1	3	0	9	1	5	1	7	3	0	3	3	3	1	2	2	1	0	2	2	1	1	7	1	2	1	1	3	7	1	3	0	3	3	0	3	4	3	0	2	3	4	k__Bacteria;p__Bacteroidetes;c__Bacteroidia;o__Sphingobacteriales;f__;g__;s__
OTU_719	10	9	5	10	12	7	12	12	6	5	4	7	18	11	9	16	15	15	17	15	11	11	1	7	13	8	14	13	13	14	7	7	17	7	11	8	16	9	6	7	2	15	14	14	3	k__Bacteria;p__Acidobacteria
OTU_720	1	3	0	0	2	11	3	22	5	0	51	66	38	46	62	1	3	7	1	0	1	8	1	1	7	10	2	0	1	0	0	7	0	0	0	1	1	179	1	2	1	55	53	55	64	k__Bacteria;p__Firmicutes;c__Clostridia;o__Clostridiales;f__unidentified_Clostridiales;g__unidentified_Clostridiales;s__Clostridium_disporicum
OTU_721	3	3	4	5	8	6	7	3	5	4	1	2	5	8	2	3	1	7	3	4	3	12	2	3	6	9	6	6	7	4	4	5	3	5	11	9	3	3	7	12	7	8	13	5	4	k__Bacteria;p__Acidobacteria;c__unidentified_Acidobacteria;o__unidentified_Acidobacteria;f__unidentified_Acidobacteria;g__unidentified_Acidobacteria;s__Acidobacteria_bacterium_WX27
OTU_722	7	11	17	9	7	6	3	6	15	9	2	12	5	6	13	4	4	5	14	5	5	6	6	8	5	4	3	8	7	9	9	8	7	4	7	6	8	0	3	4	2	1	13	3	6	k__Bacteria;p__Actinobacteria;c__unidentified_Actinobacteria;o__Kineosporiales;f__Kineosporiaceae
OTU_723	11	9	15	6	4	5	11	19	24	9	8	9	14	3	11	8	9	5	17	5	3	2	5	20	7	6	10	10	9	5	7	2	14	11	9	12	13	8	8	14	5	10	7	7	13	k__Bacteria;p__Actinobacteria
OTU_724	4	1	3	5	1	7	3	3	4	3	6	6	2	7	3	4	1	14	0	3	4	4	10	3	6	1	4	1	10	3	1	1	3	6	5	5	5	5	2	5	3	13	9	5	5	k__Bacteria
OTU_725	2	7	7	0	0	1	1	1	1	13	2	1	3	2	3	0	5	0	3	0	1	0	4	1	3	2	2	7	1	3	2	1	2	0	1	0	3	0	2	1	0	0	0	0	2	k__Bacteria;p__Actinobacteria;c__Acidimicrobiia;o__unidentified_Acidimicrobiia;f__Iamiaceae;g__Iamia;s__
OTU_726	55	50	53	42	41	38	40	44	66	42	46	16	25	30	59	34	41	47	55	54	52	38	27	38	49	53	59	52	32	61	46	47	74	53	67	56	52	29	38	48	31	34	46	46	29	k__Bacteria;p__Actinobacteria;c__Thermoleophilia;o__Solirubrobacterales;f__Solirubrobacteraceae;g__Solirubrobacter;s__
OTU_727	3	1	0	1	7	5	1	3	2	1	1	0	4	2	3	4	5	1	1	3	1	1	2	1	6	1	4	3	5	8	3	1	2	6	5	2	4	0	2	3	3	1	7	0	2	k__Bacteria;p__Proteobacteria;c__Alphaproteobacteria;o__Caulobacterales;f__Caulobacteraceae;g__;s__
OTU_728	3	2	1	5	5	2	4	1	2	1	2	3	2	1	2	5	7	3	1	6	5	5	5	3	1	5	5	5	3	2	7	5	5	5	1	4	6	6	1	5	3	6	1	1	4	k__Bacteria;p__Chloroflexi;c__Ktedonobacteria;o__;f__;g__;s__
OTU_729	3	4	3	6	6	4	9	4	4	3	5	3	3	4	9	12	7	1	6	4	5	8	2	7	3	5	11	1	5	3	4	1	60	7	9	3	1	0	5	5	0	7	2	5	3	k__Bacteria;p__Proteobacteria;c__Gammaproteobacteria;o__unidentified_Gammaproteobacteria;f__Nitrosomonadaceae;g__Nitrosomonas;s__Nitrosomonas_communis
OTU_730	5	0	2	1	3	5	3	0	1	3	1	5	6	1	1	4	1	3	3	3	1	2	2	1	4	3	5	1	2	5	0	0	0	3	1	3	3	2	10	3	3	5	1	5	4	k__Bacteria;p__Bacteroidetes;c__Bacteroidia;o__Chitinophagales;f__Chitinophagaceae;g__Niastella;s__
OTU_731	4	5	1	1	9	4	16	3	1	2	1	2	0	2	1	5	1	0	3	1	1	3	5	9	3	0	3	1	2	3	1	3	4	1	3	1	3	18	3	5	3	0	1	1	4	k__Bacteria;p__Firmicutes;c__Bacilli;o__Bacillales;f__Bacillaceae
OTU_732	6	5	3	6	7	3	3	4	7	5	5	5	9	4	8	3	1	3	7	7	2	1	1	3	7	2	3	4	3	0	8	3	7	8	9	1	4	2	5	4	4	4	4	1	7	k__Bacteria;p__Acidobacteria;c__unidentified_Acidobacteria;o__unidentified_Acidobacteria;f__unidentified_Acidobacteria;g__unidentified_Acidobacteria;s__Acidobacteria_bacterium_WX27
OTU_733	23	25	22	7	17	8	22	13	18	35	28	16	5	16	6	21	13	18	17	14	14	10	11	24	17	11	19	12	15	24	17	24	16	19	14	22	10	5	15	21	10	13	13	23	20	k__Bacteria;p__Proteobacteria;c__Gammaproteobacteria;o__unidentified_Gammaproteobacteria
OTU_734	5	7	9	10	7	6	5	11	5	15	5	3	1	6	7	0	7	11	6	4	13	5	4	8	7	5	11	17	13	14	8	4	7	4	8	16	17	6	6	7	8	2	3	3	6	k__Bacteria;p__Proteobacteria;c__Deltaproteobacteria;o__Myxococcales;f__Nannocystaceae;g__Nannocystis;s__
OTU_735	38	0	3	15	1	1	9	14	0	3	21	12	0	19	2	4	2	1	5	1	5	0	2	0	4	10	1	4	5	0	3	3	25	11	14	1	5	0	1	1	0	6	7	1	10	k__Bacteria;p__Proteobacteria;c__Gammaproteobacteria;o__Xanthomonadales;f__Xanthomonadaceae;g__Lysobacter;s__Lysobacter_brunescens
OTU_736	1	0	5	1	4	0	7	0	9	1	10	9	24	12	17	2	5	4	7	4	7	0	0	0	0	6	0	0	1	1	16	3	2	3	6	5	2	0	0	0	6	11	14	13	16	k__Bacteria;p__Proteobacteria;c__Gammaproteobacteria;o__unidentified_Gammaproteobacteria;f__Nitrosomonadaceae;g__Nitrosomonas;s__
OTU_737	14	18	11	21	61	11	13	35	16	13	10	6	23	23	10	17	29	21	23	16	9	13	18	11	16	15	24	31	17	43	22	15	33	17	11	32	14	11	31	20	8	17	11	18	8	k__Bacteria;p__Acidobacteria
OTU_738	2	3	2	5	2	3	9	6	8	5	5	0	8	4	7	5	7	3	3	4	1	6	2	0	1	5	2	5	1	10	3	2	3	3	4	5	3	1	4	5	0	8	5	6	8	k__Bacteria;p__Proteobacteria;c__Gammaproteobacteria;o__unidentified_Gammaproteobacteria;f__unidentified_Gammaproteobacteria;g__Steroidobacter;s__
OTU_739	5	7	1	14	14	8	5	15	5	9	5	3	20	12	13	12	13	9	8	20	14	16	6	7	14	6	8	4	9	8	10	7	10	9	8	5	7	6	14	10	8	10	5	6	7	k__Bacteria;p__Proteobacteria;c__Deltaproteobacteria;o__Desulfarculales;f__Desulfarculaceae;g__;s__
OTU_740	26	20	25	25	4	8	18	10	14	25	15	13	14	14	19	14	10	4	11	9	12	11	8	3	49	14	5	12	14	8	29	35	7	7	7	12	13	7	21	24	12	8	7	14	28	k__Bacteria;p__Gemmatimonadetes;c__Longimicrobia;o__Longimicrobiales;f__Longimicrobiaceae;g__;s__
OTU_741	14	4	9	7	5	7	7	11	7	11	5	4	9	3	13	8	11	18	11	9	3	7	2	5	6	3	8	5	8	5	5	5	13	13	7	5	5	2	4	10	6	10	3	7	9	k__Bacteria;p__Proteobacteria;c__Deltaproteobacteria
OTU_742	6	17	1	1	1	9	4	0	1	1	0	9	1	1	1	1	3	1	1	0	14	2	0	21	11	2	0	5	1	5	4	0	2	1	11	1	1	3	16	8	1	4	3	2	8	k__Bacteria;p__Bacteroidetes;c__Bacteroidia;o__Flavobacteriales;f__Crocinitomicaceae;g__Fluviicola
OTU_743	12	13	11	10	13	2	9	13	10	9	9	3	7	7	6	8	7	4	10	13	13	5	4	9	7	9	5	11	10	9	7	9	3	7	13	10	9	17	14	11	5	5	7	7	10	k__Bacteria;p__Actinobacteria;c__Thermoleophilia;o__Solirubrobacterales;f__;g__;s__
OTU_744	20	20	16	9	9	21	8	10	9	17	16	12	19	13	11	16	21	11	13	9	9	15	17	19	15	15	14	49	10	18	14	17	6	18	8	17	23	23	22	17	8	8	19	12	9	k__Bacteria;p__Proteobacteria;c__Alphaproteobacteria;o__Rhizobiales;f__unidentified_Rhizobiales;g__Devosia;s__
OTU_745	2	3	0	3	2	1	2	2	6	0	2	6	3	2	5	5	3	1	9	1	2	1	2	1	4	9	6	13	4	7	3	4	3	2	2	5	2	2	7	1	8	4	1	5	2	k__Bacteria;p__Proteobacteria;c__Deltaproteobacteria;o__Myxococcales;f__Haliangiaceae;g__Haliangium;s__
OTU_746	4	3	2	2	6	1	2	10	3	0	4	5	14	4	2	0	5	0	3	6	3	7	5	0	3	5	7	5	7	7	2	3	3	5	3	1	3	6	1	1	1	5	1	0	5	k__Bacteria;p__Acidobacteria;c__Acidobacteriia;o__Solibacterales;f__unidentified_Solibacterales;g__Candidatus_Solibacter;s__
OTU_747	15	21	27	13	7	7	20	3	18	27	24	27	6	13	21	12	7	9	17	6	11	12	5	10	16	9	11	8	7	8	7	16	6	17	19	11	13	7	20	19	20	11	11	16	13	k__Bacteria;p__Proteobacteria;c__Deltaproteobacteria;o__Myxococcales;f__Myxococcaceae
OTU_748	2	2	3	3	5	7	1	3	1	2	4	0	21	6	0	2	8	1	1	1	1	7	0	0	2	19	9	5	10	13	1	3	7	1	3	5	8	4	4	5	2	2	5	3	4	k__Bacteria;p__Proteobacteria;c__Alphaproteobacteria;o__Rhizobiales;f__unidentified_Rhizobiales;g__Kaistia;s__
OTU_749	0	0	2	14	11	156	7	29	0	1	11	16	24	27	23	6	10	11	7	6	0	10	1	2	1	12	17	24	9	0	12	4	17	9	0	19	13	42	5	20	1	17	18	23	10	k__Bacteria;p__Proteobacteria;c__Gammaproteobacteria;o__Enterobacteriales;f__Enterobacteriaceae
OTU_750	3	13	3	4	1	7	4	3	3	11	8	5	6	7	3	4	3	3	1	6	5	0	4	9	3	5	1	1	20	4	4	9	2	4	6	3	8	6	0	9	1	2	2	6	5	k__Bacteria;p__Acidobacteria;c__unidentified_Acidobacteria;o__unidentified_Acidobacteria;f__unidentified_Acidobacteria;g__Luteitalea;s__
OTU_751	2	1	7	2	9	3	10	12	1	1	2	4	1	5	4	2	3	1	3	5	5	6	2	4	5	9	3	4	5	5	1	5	1	1	7	6	2	0	6	3	5	4	2	1	5	k__Bacteria;p__Proteobacteria;c__Deltaproteobacteria;o__Myxococcales;f__Haliangiaceae;g__Haliangium;s__
OTU_752	0	0	0	0	0	0	0	0	5	0	0	155	0	0	0	0	0	0	0	0	0	0	0	0	0	0	0	0	0	0	0	0	0	0	0	0	0	0	0	0	0	0	0	0	0	k__Bacteria;p__Bacteroidetes;c__Bacteroidia;o__Flavobacteriales;f__Flavobacteriaceae;g__Flavobacterium
OTU_753	0	38	1	2	0	1	0	2	0	25	2	0	0	1	3	3	1	0	0	0	0	0	2	1	0	3	2	0	13	0	3	0	0	0	1	0	36	0	0	1	0	0	1	2	8	k__Bacteria;p__Proteobacteria;c__Alphaproteobacteria;o__Rhizobiales;f__Beijerinckiaceae
OTU_754	0	0	3	2	12	9	16	20	28	7	15	20	14	21	7	29	9	6	2	6	7	27	37	11	10	20	14	3	5	6	3	3	2	21	7	16	19	13	5	6	3	7	7	10	6	k__Bacteria;p__Actinobacteria;c__unidentified_Actinobacteria;o__Corynebacteriales;f__Mycobacteriaceae;g__Mycobacterium
OTU_755	19	11	12	14	14	8	13	31	8	11	9	5	30	14	18	7	15	22	17	19	11	30	14	11	20	6	18	18	10	15	7	10	21	5	18	20	11	14	31	22	10	10	22	12	14	k__Bacteria;p__Proteobacteria;c__Gammaproteobacteria;o__unidentified_Gammaproteobacteria;f__unidentified_Gammaproteobacteria;g__Steroidobacter;s__
OTU_756	6	5	3	4	11	7	4	11	0	3	5	5	4	14	3	0	5	6	3	7	3	5	4	3	4	4	4	8	4	10	8	4	10	4	9	3	9	6	9	1	3	10	6	5	2	k__Bacteria;p__Proteobacteria;c__Deltaproteobacteria;o__Myxococcales;f__Nannocystaceae;g__;s__
OTU_757	17	19	11	18	15	20	11	23	9	23	20	15	12	11	21	22	22	27	24	15	11	20	16	11	16	6	21	26	15	16	20	21	27	22	18	11	9	11	18	17	15	13	20	19	16	k__Bacteria;p__Proteobacteria;c__Gammaproteobacteria;o__unidentified_Gammaproteobacteria;f__unidentified_Gammaproteobacteria;g__Steroidobacter;s__
OTU_758	21	6	30	10	9	4	9	4	20	25	14	4	1	8	43	14	21	9	6	3	7	6	8	37	4	8	0	2	3	2	15	28	4	1	9	8	9	10	10	3	5	15	1	0	8	k__Bacteria;p__Proteobacteria;c__Alphaproteobacteria;o__Rhodobacterales;f__Rhodobacteraceae
OTU_759	8	2	2	10	10	2	4	11	3	6	7	3	5	5	7	8	10	26	12	22	8	2	14	6	14	4	5	11	5	8	6	3	12	7	5	13	16	11	9	5	3	17	4	7	1	k__Bacteria;p__Verrucomicrobia;c__Verrucomicrobiae;o__;f__;g__;s__
OTU_760	6	7	11	13	11	10	17	10	26	11	39	30	9	27	15	33	19	11	5	7	13	16	12	8	22	13	14	6	3	7	5	13	3	19	10	21	11	8	11	5	7	5	6	2	23	k__Bacteria;p__Actinobacteria;c__unidentified_Actinobacteria;o__Frankiales;f__;g__;s__
OTU_761	0	0	0	0	0	2	0	1	0	0	14	31	15	24	9	1	0	2	0	0	0	0	0	0	0	2	0	0	0	0	0	0	1	3	1	0	0	0	0	1	0	7	26	14	15	k__Bacteria;p__Gemmatimonadetes;c__unidentified_Gemmatimonadetes;o__Gemmatimonadales;f__Gemmatimonadaceae;g__;s__
OTU_762	1	3	3	0	3	23	1	2	0	3	5	1	2	2	1	0	1	4	5	0	0	2	0	0	0	2	6	28	5	12	1	1	0	0	2	0	5	0	0	1	1	0	0	1	2	k__Bacteria;p__Bacteroidetes;c__Bacteroidia;o__Cytophagales;f__Microscillaceae;g__;s__
OTU_763	0	1	0	0	0	1	10	15	0	0	0	0	0	0	3	0	0	1	0	0	1	10	0	0	1	3	0	0	0	0	0	5	0	0	0	0	3	79	0	0	0	0	0	1	0	k__Bacteria;p__Bacteroidetes;c__Bacteroidia;o__Bacteroidales;f__Bacteroidaceae;g__Bacteroides
OTU_764	0	1	1	1	3	13	9	8	3	4	4	16	3	4	2	19	3	3	0	1	1	18	7	7	3	9	6	0	1	1	1	0	0	4	1	3	30	13	5	4	4	2	0	0	2	k__Bacteria;p__Actinobacteria;c__unidentified_Actinobacteria;o__Corynebacteriales;f__Nocardiaceae;g__Rhodococcus
OTU_765	6	10	5	7	6	8	13	6	11	9	10	19	13	12	11	8	8	1	4	1	5	10	8	9	8	4	14	7	13	17	7	18	7	15	7	13	5	1	7	9	9	4	4	14	9	k__Bacteria;p__Acidobacteria;c__Acidobacteriia;o__Solibacterales;f__unidentified_Solibacterales;g__Bryobacter;s__
OTU_766	6	6	3	1	0	1	3	2	7	48	1	1	1	0	22	5	8	1	8	1	2	4	5	13	5	2	2	1	3	0	41	0	6	6	6	3	5	3	2	4	0	3	0	0	20	k__Bacteria;p__Acidobacteria;c__unidentified_Acidobacteria;o__unidentified_Acidobacteria;f__unidentified_Acidobacteria;g__unidentified_Acidobacteria;s__Acidobacteria_bacterium_LX3
OTU_767	8	12	14	11	5	4	5	3	7	13	20	20	3	3	8	8	11	1	9	3	6	15	15	7	4	9	9	11	7	8	5	12	5	13	3	9	8	6	8	7	8	9	4	12	6	k__Bacteria;p__Bacteroidetes;c__Bacteroidia;o__Cytophagales;f__Microscillaceae;g__Ohtaekwangia;s__
OTU_768	13	5	19	16	9	14	10	6	0	8	6	17	13	6	5	4	8	30	7	9	7	14	15	19	3	8	14	15	11	9	9	12	3	11	5	1	10	0	22	9	6	7	7	5	6	k__Bacteria;p__Bacteroidetes;c__Bacteroidia;o__Chitinophagales;f__Chitinophagaceae;g__Terrimonas;s__
OTU_769	22	19	30	15	26	36	25	28	23	23	43	25	17	30	20	24	28	72	20	27	22	31	27	20	24	23	29	26	24	18	15	27	24	26	19	26	36	15	31	36	18	35	22	20	20	k__Bacteria;p__Chloroflexi;c__Chloroflexia;o__Thermomicrobiales;f__;g__;s__
OTU_770	5	3	5	3	7	5	5	8	2	2	2	4	3	5	3	4	5	10	7	7	9	5	7	1	7	3	11	1	7	5	4	3	5	3	5	6	1	0	1	6	1	8	3	3	3	k__Bacteria;p__Chloroflexi
OTU_771	1	5	3	4	4	5	1	4	1	5	9	12	1	10	0	5	3	1	5	6	9	7	10	2	14	3	2	2	1	4	3	5	3	3	5	4	3	2	3	11	0	1	8	9	2	k__Bacteria;p__Chloroflexi;c__Anaerolineae;o__;f__;g__;s__
OTU_772	11	3	0	3	1	4	3	3	4	1	1	6	5	4	6	8	5	1	5	5	9	2	0	1	3	1	5	5	1	8	1	6	7	6	5	2	4	1	14	10	1	0	5	5	14	k__Bacteria;p__Proteobacteria;c__Deltaproteobacteria;o__Myxococcales
OTU_773	0	8	17	0	0	3	3	1	1	6	4	5	1	0	7	5	5	5	0	3	3	0	0	0	3	1	1	1	3	2	3	10	1	3	2	1	3	4	2	1	0	1	1	2	3	k__Bacteria;p__Bacteroidetes;c__Bacteroidia;o__Chitinophagales;f__Chitinophagaceae;g__unidentified_Chitinophagaceae
OTU_774	5	4	6	5	1	3	5	1	3	7	6	6	0	0	3	8	0	1	7	3	1	1	0	3	0	0	5	3	0	5	2	3	3	2	1	5	0	0	3	5	1	0	0	5	1	k__Bacteria;p__Proteobacteria;c__Deltaproteobacteria;o__Bdellovibrionales;f__Bdellovibrionaceae;g__Bdellovibrio;s__
OTU_775	11	11	11	16	17	7	8	3	12	4	17	9	5	8	1	7	9	1	5	17	7	10	10	0	4	26	6	7	6	3	11	6	2	7	5	3	13	5	9	1	0	4	3	4	6	k__Bacteria;p__Proteobacteria;c__Deltaproteobacteria;o__Myxococcales;f__Haliangiaceae;g__Haliangium;s__
OTU_776	2	1	7	5	7	5	2	9	4	9	2	3	9	7	4	2	5	5	9	5	1	2	2	6	2	5	5	7	7	6	5	2	7	3	5	3	7	6	7	3	5	6	3	1	9	k__Bacteria;p__Proteobacteria;c__Deltaproteobacteria
OTU_777	0	0	1	0	0	5	2	19	0	0	0	0	0	0	3	0	0	3	0	0	0	7	1	1	2	1	0	0	0	4	0	1	0	0	0	13	0	91	1	0	0	0	0	0	0	k__Bacteria;p__Bacteroidetes;c__Bacteroidia;o__Bacteroidales;f__Prevotellaceae;g__Alloprevotella;s__
OTU_778	5	9	3	2	5	1	7	3	8	5	5	6	2	6	7	8	7	3	4	3	1	2	2	1	3	3	7	3	6	2	3	6	5	9	5	13	3	0	7	6	1	4	6	8	10	k__Bacteria;p__Acidobacteria;c__unidentified_Acidobacteria;o__unidentified_Acidobacteria;f__unidentified_Acidobacteria;g__Blastocatella;s__
OTU_779	0	0	0	0	0	0	0	0	0	0	26	39	22	20	25	0	0	0	0	0	0	0	0	0	0	0	0	0	0	0	0	0	0	0	0	0	0	0	0	0	0	21	25	20	18	k__Bacteria;p__Firmicutes;c__Bacilli;o__Lactobacillales;f__Lactobacillaceae;g__Lactobacillus;s__Lactobacillus_salivarius
OTU_780	5	5	7	5	2	2	1	1	3	2	2	2	1	4	3	3	7	2	11	4	5	1	4	2	5	1	3	6	1	4	3	1	6	2	4	3	4	0	3	8	4	5	7	3	15	k__Bacteria;p__Actinobacteria;c__Acidimicrobiia
OTU_781	22	11	19	9	13	11	13	8	18	18	18	27	9	9	17	24	15	7	13	11	11	10	12	9	18	9	15	15	21	13	14	21	11	13	13	18	11	12	19	26	10	9	11	13	14	k__Bacteria;p__Proteobacteria;c__Gammaproteobacteria;o__unidentified_Gammaproteobacteria
OTU_782	11	7	5	12	13	3	3	4	8	3	6	1	9	2	7	4	8	4	3	1	9	5	2	4	9	5	8	11	6	10	8	7	7	5	8	8	6	3	9	11	1	10	6	8	9	k__Bacteria;p__Acidobacteria
OTU_783	4	5	2	2	13	1	1	6	4	2	2	4	5	4	3	7	7	1	4	5	4	4	7	0	3	11	3	4	6	4	1	3	3	4	1	1	7	0	6	0	3	10	9	6	5	k__Bacteria;p__Acidobacteria
OTU_784	8	1	4	3	8	4	2	3	1	5	8	1	3	1	3	4	11	1	7	4	1	5	0	2	5	5	12	5	4	1	2	5	5	2	1	7	4	0	3	2	5	3	3	5	4	k__Bacteria;p__Actinobacteria;c__Acidimicrobiia
OTU_785	0	0	0	0	0	18	12	22	1	0	0	0	3	4	7	0	0	13	0	0	0	14	0	0	9	13	4	0	0	0	0	4	0	0	0	0	3	186	4	0	0	0	0	0	1	k__Bacteria;p__Bacteroidetes;c__Bacteroidia;o__Bacteroidales;f__Muribaculaceae;g__;s__
OTU_786	3	1	2	1	0	0	0	1	8	4	0	2	1	0	9	2	6	0	1	0	0	2	0	19	0	3	0	0	0	2	0	7	0	1	0	1	1	4	7	0	0	0	1	0	1	k__Bacteria;p__Deinococcus-Thermus;c__Deinococci;o__Deinococcales;f__Trueperaceae;g__Truepera;s__
OTU_787	2	3	1	12	8	4	1	15	5	5	3	1	6	10	6	9	3	8	10	6	5	6	10	1	10	8	8	6	9	9	4	3	2	1	3	9	9	0	7	3	3	6	9	3	2	k__Bacteria;p__Proteobacteria;c__Deltaproteobacteria;o__Myxococcales;f__;g__;s__
OTU_788	3	3	7	4	3	5	1	3	11	10	5	7	5	8	4	9	2	15	3	3	4	1	4	15	3	7	7	7	7	3	3	9	3	3	9	4	4	0	5	25	3	7	6	9	10	k__Bacteria;p__Chloroflexi;c__Chloroflexia;o__Thermomicrobiales;f__;g__;s__
OTU_789	6	5	10	7	7	3	9	5	9	6	5	3	0	4	7	9	8	5	6	7	2	4	4	4	5	2	10	12	7	10	4	5	8	6	2	12	3	0	12	9	3	6	7	5	2	k__Bacteria;p__Acidobacteria;c__unidentified_Acidobacteria;o__unidentified_Acidobacteria;f__unidentified_Acidobacteria;g__Stenotrophobacter;s__
OTU_790	3	5	3	10	7	17	8	10	6	2	6	7	9	9	5	4	4	3	20	5	17	9	10	11	18	3	1	2	1	10	21	1	7	3	7	2	10	11	3	9	9	6	7	3	8	k__Bacteria;p__Proteobacteria;c__Alphaproteobacteria;o__unidentified_Alphaproteobacteria;f__unidentified_Alphaproteobacteria
OTU_791	3	2	2	3	3	6	5	5	3	2	8	3	6	5	1	1	5	3	3	1	3	3	2	1	5	11	2	6	4	5	4	2	0	5	3	3	7	5	5	0	1	7	5	2	5	k__Bacteria;p__Proteobacteria;c__Deltaproteobacteria;o__Myxococcales;f__Sandaracinaceae;g__Sandaracinus;s__
OTU_792	2	0	3	3	6	6	3	5	6	5	3	3	4	2	0	5	6	7	5	4	3	3	4	6	5	0	3	3	1	5	1	1	10	7	3	5	3	1	7	9	0	2	6	4	3	k__Bacteria;p__Chloroflexi;c__Anaerolineae
OTU_793	11	7	5	9	5	5	5	7	9	3	20	15	13	7	7	17	11	13	17	5	8	22	10	3	14	3	1	10	11	4	2	7	10	11	11	4	20	3	5	9	9	10	11	7	8	k__Bacteria;p__Gemmatimonadetes;c__unidentified_Gemmatimonadetes;o__Gemmatimonadales;f__Gemmatimonadaceae;g__;s__
OTU_794	5	7	3	5	1	5	3	1	0	5	6	6	3	4	2	4	2	8	4	6	3	0	7	4	8	2	0	1	1	2	3	1	3	7	3	3	4	0	3	3	0	10	7	4	3	k__Bacteria;p__Verrucomicrobia;c__Verrucomicrobiae;o__;f__;g__;s__
OTU_795	0	1	0	4	8	0	3	4	0	1	2	1	3	2	6	2	1	3	2	5	6	1	0	1	2	5	5	5	10	7	2	0	0	2	0	3	3	1	4	1	1	2	3	0	0	k__Bacteria;p__Proteobacteria;c__Deltaproteobacteria;o__Myxococcales;f__;g__;s__
OTU_796	5	7	5	7	3	10	13	11	1	4	7	2	6	6	7	3	6	7	9	3	6	3	5	3	11	3	5	5	7	6	11	9	6	4	6	6	6	6	5	5	8	2	4	4	4	k__Bacteria;p__Proteobacteria;c__Alphaproteobacteria;o__unidentified_Alphaproteobacteria;f__unidentified_Alphaproteobacteria
OTU_797	13	25	22	5	6	7	11	23	19	13	14	13	17	9	25	8	14	2	8	17	1	7	7	17	13	4	6	6	7	3	8	11	7	1	4	14	6	18	11	5	9	8	17	5	13	k__Bacteria;p__Proteobacteria;c__Alphaproteobacteria;o__Caulobacterales;f__Caulobacteraceae;g__Brevundimonas;s__Brevundimonas_subvibrioides
OTU_798	2	3	1	2	10	8	3	5	3	6	6	6	6	18	8	3	7	4	2	5	4	11	4	2	3	13	1	2	9	5	3	4	5	4	3	4	3	4	11	0	5	6	9	2	2	k__Bacteria;p__Acidobacteria;c__;o__;f__;g__;s__
OTU_799	8	7	3	3	3	5	5	3	0	1	4	4	3	5	1	6	5	1	3	7	4	2	2	1	1	4	2	5	1	0	3	7	7	1	3	3	4	4	1	2	3	2	4	2	0	k__Bacteria;p__Proteobacteria;c__Gammaproteobacteria;o__unidentified_Gammaproteobacteria;f__unidentified_Gammaproteobacteria;g__unidentified_Gammaproteobacteria
OTU_800	1	3	0	1	5	12	3	0	0	0	0	1	24	0	12	0	0	1	0	0	0	0	2	0	3	7	6	14	4	5	0	0	0	0	0	0	17	0	0	1	0	0	0	2	0	k__Bacteria;p__Proteobacteria;c__Deltaproteobacteria;o__Myxococcales
OTU_801	31	22	52	29	26	38	30	30	32	20	34	27	25	25	30	29	38	101	35	39	30	32	17	22	44	27	27	41	50	28	29	22	42	32	40	26	20	57	29	37	20	46	37	28	33	k__Bacteria
OTU_802	5	5	13	5	7	9	6	7	5	7	6	8	7	10	7	8	7	15	6	6	5	8	5	9	7	1	1	1	7	5	7	4	4	4	4	3	4	4	4	1	2	6	1	3	4	k__Bacteria;p__Chloroflexi;c__;o__;f__;g__;s__
OTU_803	4	7	7	25	2	17	16	0	0	1	1	26	1	2	1	0	4	2	1	0	2	7	1	9	11	11	15	1	2	1	1	0	0	2	0	2	11	1	6	0	1	0	1	16	0	k__Bacteria;p__Proteobacteria;c__Deltaproteobacteria;o__Bdellovibrionales;f__Bdellovibrionaceae;g__Bdellovibrio
OTU_804	3	2	8	0	0	0	3	0	2	9	4	4	1	0	0	4	3	13	1	1	0	0	0	1	2	1	0	0	1	0	0	3	0	2	3	0	0	4	3	7	3	1	3	3	2	k__Bacteria;p__Bacteroidetes;c__Bacteroidia;o__Chitinophagales;f__Chitinophagaceae;g__Segetibacter;s__
OTU_805	22	5	11	7	9	22	7	11	12	19	25	7	15	12	12	8	19	16	13	13	7	12	11	13	14	8	13	16	14	14	12	17	24	17	12	9	13	3	9	19	8	10	9	10	6	k__Bacteria;p__Chloroflexi;c__Chloroflexia;o__Thermomicrobiales;f__;g__;s__
OTU_806	17	8	3	13	13	3	13	9	4	9	16	8	5	10	5	6	13	22	17	20	8	2	13	11	14	1	6	8	2	10	6	9	8	11	5	13	18	3	5	6	3	17	5	9	4	k__Bacteria;p__Verrucomicrobia;c__Verrucomicrobiae;o__;f__;g__;s__
OTU_807	3	3	11	8	3	1	9	2	12	5	5	3	0	2	1	2	3	7	3	0	3	1	1	1	1	1	0	0	0	3	3	8	4	7	7	11	5	0	7	5	10	2	1	9	4	k__Bacteria;p__Actinobacteria;c__unidentified_Actinobacteria;o__Frankiales;f__Nakamurellaceae;g__Nakamurella;s__
OTU_808	14	14	17	7	2	3	9	1	10	11	4	2	7	4	10	0	5	13	4	16	7	3	0	9	12	2	8	4	5	6	7	5	9	7	14	9	1	3	5	9	5	8	6	12	6	k__Bacteria;p__Proteobacteria;c__Alphaproteobacteria
OTU_809	0	2	1	1	4	0	5	0	0	0	3	3	1	1	3	1	3	5	1	1	1	5	9	0	1	3	2	6	2	5	3	4	6	3	3	0	2	0	5	2	2	5	3	1	1	k__Bacteria;p__Proteobacteria;c__Gammaproteobacteria;o__Salinisphaerales;f__Solimonadaceae
OTU_810	7	7	2	1	4	10	9	7	0	9	5	8	3	4	5	8	5	3	4	7	2	7	9	9	14	11	10	8	11	13	4	7	7	6	8	6	5	1	10	5	6	9	9	1	12	k__Bacteria;p__Bacteroidetes;c__Ignavibacteria;o__;f__;g__;s__
OTU_811	15	7	17	12	16	13	13	23	9	14	15	12	14	13	4	18	18	41	24	16	7	18	11	9	13	10	8	16	12	15	14	10	14	12	9	11	13	4	11	23	7	15	8	14	12	k__Bacteria;p__Chloroflexi;c__Chloroflexia;o__Thermomicrobiales;f__;g__;s__
OTU_812	13	3	6	2	3	2	7	3	12	6	5	8	4	0	1	9	7	12	7	5	1	2	4	8	10	1	2	7	6	4	7	6	7	15	7	6	9	1	6	25	1	2	0	5	13	k__Bacteria;p__Bacteroidetes;c__Bacteroidia;o__Sphingobacteriales;f__;g__;s__
OTU_813	1	3	5	7	32	10	9	13	2	1	0	6	30	16	10	2	15	9	1	4	10	17	9	4	6	25	17	15	12	25	7	1	3	1	1	14	7	5	6	1	4	11	9	4	3	k__Bacteria;p__Nitrospirae;c__Nitrospira;o__Nitrospirales;f__Nitrospiraceae;g__;s__
OTU_814	10	8	17	9	7	13	6	6	16	13	5	8	9	6	13	4	11	11	18	8	16	2	7	11	13	15	8	11	7	11	9	7	14	8	18	7	13	6	10	13	2	8	5	10	10	k__Bacteria;p__Actinobacteria;c__Thermoleophilia;o__Solirubrobacterales;f__;g__;s__
OTU_815	5	1	3	5	5	3	1	1	4	5	2	5	8	2	7	5	5	4	10	4	5	8	6	8	3	4	4	7	7	6	4	4	3	3	9	5	5	7	3	3	2	4	5	8	2	k__Bacteria;p__Chloroflexi;c__;o__;f__;g__;s__
OTU_816	5	3	2	5	5	2	1	8	0	1	2	2	10	4	1	6	9	7	2	3	5	9	6	1	5	1	1	1	5	6	1	3	7	2	5	1	2	12	3	1	1	4	1	5	0	k__Bacteria;p__Acidobacteria;c__unidentified_Acidobacteria;o__unidentified_Acidobacteria;f__unidentified_Acidobacteria;g__unidentified_Acidobacteria;s__Acidobacteria_bacterium_RBG_16_70_10
OTU_817	0	0	0	0	0	89	9	1	0	0	0	0	0	0	0	0	0	0	0	0	0	0	0	0	0	1	0	0	0	0	0	0	0	0	0	33	0	3	2	0	0	0	0	0	0	k__Bacteria;p__Firmicutes;c__Clostridia;o__Clostridiales
OTU_818	5	5	1	5	3	8	5	11	6	7	5	3	7	4	7	6	6	9	7	11	8	15	9	3	13	1	2	0	4	0	9	4	6	10	4	4	12	12	2	4	2	5	5	12	4	k__Bacteria;p__Acidobacteria;c__;o__;f__;g__;s__
OTU_819	11	5	5	7	5	3	9	4	14	7	2	3	3	5	5	7	5	1	7	4	3	1	1	2	8	7	7	8	3	4	6	9	7	2	5	4	10	17	3	4	4	5	7	5	1	k__Bacteria;p__Actinobacteria;c__Thermoleophilia;o__Solirubrobacterales;f__Solirubrobacteraceae;g__Solirubrobacter;s__
OTU_820	13	5	3	5	12	12	1	5	4	2	2	1	5	3	3	1	3	5	6	12	1	8	1	0	3	12	5	16	5	10	2	8	3	3	1	6	4	5	3	10	1	4	7	1	4	k__Bacteria;p__Proteobacteria;c__Gammaproteobacteria;o__unidentified_Gammaproteobacteria;f__unidentified_Gammaproteobacteria;g__Steroidobacter;s__
OTU_821	34	20	21	26	16	22	19	19	26	30	15	26	21	13	12	44	24	28	36	35	27	13	42	13	32	19	33	34	21	43	22	25	39	22	24	35	33	10	26	29	18	16	16	21	14	k__Bacteria;p__Proteobacteria;c__Gammaproteobacteria;o__unidentified_Gammaproteobacteria;f__Nitrosomonadaceae;g__;s__
OTU_822	0	3	0	1	0	8	13	31	0	0	0	1	1	0	11	0	3	11	0	0	2	1	0	0	1	13	1	0	0	0	0	8	0	0	0	1	0	253	0	0	0	0	0	0	0	k__Bacteria;p__Bacteroidetes;c__Bacteroidia;o__Bacteroidales;f__Muribaculaceae;g__;s__
OTU_823	3	0	0	1	5	5	2	6	0	2	5	2	3	3	3	0	1	1	1	1	3	3	5	3	3	5	2	5	3	2	1	3	3	1	1	2	6	3	3	2	3	8	6	3	3	k__Bacteria;p__Gemmatimonadetes;c__unidentified_Gemmatimonadetes;o__Gemmatimonadales;f__Gemmatimonadaceae;g__;s__
OTU_824	11	5	5	6	11	9	9	11	1	9	2	3	6	5	4	8	3	9	7	6	5	15	5	9	7	3	2	7	3	7	5	9	8	3	3	4	10	17	5	5	2	3	3	7	4	k__Bacteria
OTU_825	14	15	9	15	21	13	16	23	18	7	15	7	22	13	8	19	16	13	15	24	9	8	18	6	19	7	17	14	17	23	17	7	21	14	22	16	15	13	22	22	7	17	20	8	10	k__Bacteria;p__Acidobacteria;c__unidentified_Acidobacteria;o__unidentified_Acidobacteria;f__unidentified_Acidobacteria;g__unidentified_Acidobacteria;s__Acidobacteria_bacterium_SCN_69-37
OTU_826	1	1	1	5	3	3	3	5	1	5	4	4	5	2	6	0	7	2	5	5	4	7	18	3	5	11	6	11	4	5	8	5	1	6	7	9	5	4	1	3	0	3	5	6	5	k__Bacteria;p__Proteobacteria;c__Deltaproteobacteria;o__Myxococcales;f__Haliangiaceae;g__Haliangium;s__
OTU_827	1	0	0	0	0	492	13	0	0	1	0	0	2	0	0	0	0	0	0	0	0	3	0	0	0	0	1	0	0	0	0	0	0	0	1	11	0	57	0	0	1	0	0	0	0	k__Bacteria;p__Firmicutes;c__Clostridia;o__Clostridiales;f__Ruminococcaceae
OTU_828	4	1	1	1	1	1	1	0	0	3	4	0	2	2	3	0	1	3	4	7	3	0	0	1	1	0	1	2	1	0	1	2	7	2	3	1	0	2	1	5	0	2	5	3	2	k__Bacteria;p__Proteobacteria;c__Gammaproteobacteria;o__unidentified_Gammaproteobacteria;f__Woeseiaceae;g__;s__
OTU_829	1	5	3	9	6	7	6	8	1	3	4	5	9	7	8	5	13	11	5	13	5	6	6	4	11	3	1	4	5	2	3	1	3	3	2	4	7	6	5	7	6	10	9	4	2	k__Bacteria;p__Proteobacteria;c__Alphaproteobacteria
OTU_830	21	14	11	14	17	19	10	17	5	22	15	9	9	10	10	12	10	20	14	19	7	11	14	14	15	13	20	21	17	25	11	11	24	18	19	22	22	15	21	8	15	19	10	12	18	k__Bacteria;p__unidentified_Bacteria;c__unidentified_Bacteria;o__unidentified_Bacteria;f__unidentified_Bacteria;g__Candidatus_Entotheonella;s__
OTU_831	1	0	0	3	9	2	4	11	0	1	2	1	5	2	3	7	4	6	1	1	9	2	2	2	3	3	5	5	1	5	1	2	3	0	1	1	2	0	0	1	0	1	1	2	3	k__Bacteria;p__Proteobacteria;c__Deltaproteobacteria;o__Myxococcales;f__;g__;s__
OTU_832	6	3	7	5	13	23	9	8	0	6	4	8	18	12	12	4	4	7	9	5	10	13	5	0	8	30	5	22	24	26	2	5	3	3	4	7	13	2	16	21	1	7	37	7	3	k__Bacteria;p__Proteobacteria;c__Gammaproteobacteria;o__unidentified_Gammaproteobacteria;f__unidentified_Gammaproteobacteria;g__unidentified_Gammaproteobacteria;s__bacterium_endosymbiont_of_Onthophagus_Taurus
OTU_833	2	2	3	6	13	2	0	3	6	0	2	7	1	1	1	4	1	1	3	1	4	7	16	1	6	2	5	1	1	1	2	2	2	7	0	2	4	3	4	4	0	3	0	4	5	k__Bacteria;p__Chloroflexi;c__Chloroflexia;o__Chloroflexales;f__Roseiflexaceae;g__;s__
OTU_834	14	2	5	6	5	5	1	5	9	4	4	4	11	7	7	14	10	7	5	7	4	3	5	4	4	6	7	9	3	7	3	6	10	2	13	6	9	3	5	3	6	2	6	10	4	k__Bacteria;p__Actinobacteria;c__Thermoleophilia;o__Solirubrobacterales
OTU_835	8	7	5	3	5	5	9	8	6	9	4	5	11	7	3	10	3	5	9	10	7	4	6	3	7	5	7	7	7	5	8	3	4	5	1	5	5	0	9	5	4	4	11	7	4	k__Bacteria;p__Proteobacteria;c__Alphaproteobacteria;o__Rhizobiales;f__unidentified_Rhizobiales
OTU_836	2	6	1	7	19	0	6	7	0	5	6	0	1	2	0	3	8	14	5	11	9	1	6	4	9	0	1	2	3	8	5	1	4	1	3	7	8	0	5	5	1	10	5	4	2	k__Bacteria;p__Verrucomicrobia;c__Verrucomicrobiae;o__;f__;g__;s__
OTU_837	1	11	7	3	27	10	21	20	2	7	8	15	15	6	0	6	5	17	5	8	11	10	19	6	9	21	10	39	19	13	5	4	2	0	5	7	15	4	11	7	2	10	7	16	8	k__Bacteria;p__Bacteroidetes;c__Bacteroidia;o__Cytophagales;f__Microscillaceae;g__;s__
OTU_838	15	18	14	9	26	35	27	15	4	9	15	22	19	18	13	9	19	22	28	11	21	26	18	5	21	19	13	23	26	23	12	13	14	26	7	19	19	26	17	20	13	11	14	16	10	k__Bacteria;p__Acidobacteria;c__;o__;f__;g__;s__
OTU_839	5	5	0	1	1	12	1	0	0	5	0	0	11	0	3	2	3	7	14	1	0	4	21	0	0	0	0	3	4	8	2	2	0	1	3	0	2	0	0	3	1	0	0	0	1	k__Bacteria;p__Bacteroidetes;c__Ignavibacteria;o__;f__;g__;s__
OTU_840	7	11	5	7	7	5	7	5	4	11	6	4	5	8	7	7	5	6	9	12	5	1	5	1	5	13	2	9	8	6	8	5	5	9	5	5	7	6	8	7	10	5	9	8	8	k__Bacteria;p__Proteobacteria;c__Alphaproteobacteria;o__Rhodobacterales;f__Rhodobacteraceae;g__Amaricoccus;s__
OTU_841	6	7	3	10	4	8	5	9	11	6	8	3	3	7	7	6	4	11	12	6	8	8	11	6	15	3	13	5	9	6	7	8	9	5	10	4	13	9	11	8	3	4	5	7	8	k__Bacteria;p__Actinobacteria;c__Acidimicrobiia;o__;f__;g__;s__
OTU_842	3	1	0	3	3	6	7	0	0	1	9	1	3	1	3	3	1	0	0	1	5	4	2	4	5	0	1	1	1	0	3	1	3	2	4	1	4	0	0	1	2	3	2	1	2	k__Bacteria;p__Chloroflexi;c__Anaerolineae;o__Ardenticatenales;f__;g__;s__
OTU_843	8	8	5	3	3	4	6	7	1	7	3	3	3	6	3	2	4	6	7	7	2	4	0	1	3	3	8	8	5	5	2	5	3	7	8	4	1	0	3	5	1	4	12	5	7	k__Bacteria;p__Gemmatimonadetes;c__;o__;f__;g__;s__
OTU_844	2	5	0	3	1	1	0	2	2	1	0	0	1	1	1	2	5	4	4	3	1	0	4	1	5	0	0	2	0	1	3	0	1	1	1	1	10	0	0	3	0	4	6	1	1	k__Bacteria;p__Verrucomicrobia;c__Verrucomicrobiae;o__;f__;g__;s__
OTU_845	1	2	7	7	17	10	7	23	4	21	10	8	7	3	0	2	8	6	10	1	1	2	18	9	4	5	10	19	122	17	7	3	2	1	8	8	9	4	5	1	3	4	1	7	1	k__Bacteria;p__Bacteroidetes;c__Bacteroidia;o__Cytophagales;f__Microscillaceae;g__Ohtaekwangia;s__
OTU_846	0	0	1	3	12	4	6	11	8	1	4	6	7	3	0	17	2	6	0	0	4	9	17	3	7	3	1	1	1	2	1	3	0	7	0	1	3	2	2	1	1	0	1	0	2	k__Bacteria;p__Gemmatimonadetes;c__unidentified_Gemmatimonadetes;o__Gemmatimonadales;f__Gemmatimonadaceae
OTU_847	8	2	3	7	9	2	7	10	2	2	3	3	3	2	3	1	5	6	4	5	6	5	4	7	3	1	5	5	5	2	2	2	12	2	4	4	4	2	5	3	5	2	3	5	4	k__Bacteria
OTU_848	7	1	0	10	5	3	10	9	0	6	6	7	3	4	6	4	13	5	7	8	1	8	9	2	10	3	5	7	7	10	11	6	5	8	4	3	3	0	2	0	5	0	3	4	4	k__Bacteria;p__Proteobacteria;c__Deltaproteobacteria;o__Myxococcales;f__;g__;s__
OTU_849	0	3	4	3	5	3	3	8	1	0	4	1	4	6	3	1	7	2	4	0	3	5	8	0	1	6	8	9	3	2	3	8	5	1	1	2	2	3	5	1	1	0	2	4	2	k__Bacteria;p__Bacteroidetes;c__Bacteroidia;o__Flavobacteriales
OTU_850	4	12	15	10	9	5	10	7	6	6	13	8	6	14	11	9	10	10	11	8	13	3	0	3	6	8	11	6	7	10	9	16	12	6	5	4	8	9	7	4	13	6	12	16	5	k__Bacteria;p__Actinobacteria;c__unidentified_Actinobacteria;o__Propionibacteriales;f__Nocardioidaceae;g__Nocardioides;s__
OTU_851	12	32	22	18	18	17	16	19	30	18	22	19	20	24	26	30	15	20	14	28	23	17	26	15	17	22	15	18	13	20	11	22	10	17	20	25	16	9	28	26	15	27	13	25	18	k__Bacteria;p__Proteobacteria;c__Gammaproteobacteria;o__unidentified_Gammaproteobacteria;f__Burkholderiaceae
OTU_852	6	12	20	10	9	15	6	9	10	31	27	10	17	7	1	12	10	15	17	8	7	7	26	11	3	25	17	17	6	15	12	15	18	20	14	20	6	8	6	14	3	8	15	12	15	k__Bacteria;p__Bacteroidetes;c__Bacteroidia;o__Chitinophagales;f__Chitinophagaceae;g__;s__
OTU_853	1	2	2	0	6	7	1	3	0	3	2	2	6	6	0	0	1	0	7	8	1	0	0	0	1	0	1	1	0	2	3	0	0	3	0	1	5	5	4	1	0	0	1	0	2	k__Bacteria;p__Acidobacteria;c__unidentified_Acidobacteria;o__unidentified_Acidobacteria;f__unidentified_Acidobacteria;g__unidentified_Acidobacteria
OTU_854	0	1	0	1	0	15	3	9	0	0	0	0	1	2	1	1	0	3	0	1	0	3	0	0	1	2	0	0	0	0	0	1	0	0	0	16	0	99	0	0	0	0	0	0	0	k__Bacteria;p__Firmicutes;c__Clostridia;o__Clostridiales;f__Lachnospiraceae
OTU_855	5	3	7	5	3	6	5	4	6	15	1	4	6	6	13	2	6	3	5	10	3	3	8	5	12	5	5	3	6	2	1	3	7	8	12	5	4	1	3	5	2	7	3	9	8	k__Bacteria;p__Acidobacteria;c__unidentified_Acidobacteria;o__unidentified_Acidobacteria;f__unidentified_Acidobacteria;g__unidentified_Acidobacteria
OTU_856	3	1	0	6	9	7	0	3	0	0	3	3	23	4	7	2	5	1	0	8	7	12	9	3	1	5	2	2	3	4	1	4	1	1	0	0	5	0	1	0	1	3	5	3	1	k__Bacteria;p__Acidobacteria;c__Acidobacteriia;o__Solibacterales;f__;g__;s__
OTU_857	5	2	1	4	2	1	1	2	3	1	2	4	1	3	0	2	1	3	1	2	5	0	0	1	4	0	4	1	5	1	2	0	0	0	4	3	1	3	1	0	1	4	3	1	4	k__Bacteria;p__Actinobacteria;c__Acidimicrobiia;o__;f__;g__;s__
OTU_858	7	5	14	9	5	9	2	9	4	5	5	2	9	5	7	14	13	31	9	3	9	14	8	10	13	5	3	8	3	1	8	8	17	11	7	7	3	4	9	7	2	6	3	6	7	k__Bacteria;p__Chloroflexi;c__Anaerolineae;o__Caldilineales;f__Caldilineaceae;g__;s__
OTU_859	3	2	0	1	1	1	1	5	0	0	0	1	6	2	1	0	1	2	1	0	2	5	1	0	4	1	4	1	1	4	3	1	10	1	1	4	1	5	1	0	1	4	5	0	0	k__Bacteria;p__Firmicutes;c__Bacilli;o__Bacillales;f__Thermoactinomycetaceae;g__Kroppenstedtia
OTU_860	3	5	6	3	3	8	3	5	6	0	4	5	4	2	5	4	3	9	0	12	1	3	5	14	3	1	7	1	1	4	1	3	7	5	9	3	3	4	5	7	3	3	2	3	3	k__Bacteria;p__Chloroflexi;c__Chloroflexia;o__Thermomicrobiales;f__;g__;s__
OTU_861	4	3	2	3	2	5	3	4	4	3	4	3	1	5	4	0	3	5	5	3	4	3	1	3	7	9	2	5	5	5	3	2	6	1	8	5	5	0	5	8	6	2	1	7	4	k__Bacteria;p__Actinobacteria;c__Thermoleophilia;o__Solirubrobacterales;f__;g__;s__
OTU_862	3	0	6	6	4	11	4	3	7	2	4	5	3	4	3	12	3	16	5	10	4	2	5	3	6	6	4	6	3	6	4	3	3	5	5	3	5	4	0	7	2	2	0	5	5	k__Bacteria;p__Chloroflexi;c__Anaerolineae
OTU_863	21	25	18	28	28	21	26	11	18	19	42	13	38	29	25	17	27	14	15	32	30	47	19	11	27	17	17	25	34	14	22	12	17	26	21	26	33	27	26	27	15	35	28	18	19	k__Bacteria;p__Acidobacteria;c__;o__;f__;g__;s__
OTU_864	0	1	1	0	2	3	4	3	5	0	9	9	5	4	0	20	3	0	0	1	0	3	4	1	2	3	3	1	0	1	0	4	0	2	0	9	5	3	3	7	0	1	0	1	3	k__Bacteria;p__Gemmatimonadetes;c__unidentified_Gemmatimonadetes;o__Gemmatimonadales;f__Gemmatimonadaceae;g__Gemmatimonas;s__
OTU_865	12	125	91	1539	38	66	130	5	20	24	29	73	10	56	28	15	10	38	43	16	89	65	54	264	93	125	58	48	31	59	54	90	8	4	31	22	131	10	119	26	84	9	12	115	58	k__Bacteria;p__Proteobacteria;c__Gammaproteobacteria;o__Pseudomonadales;f__Pseudomonadaceae;g__Pseudomonas;s__Pseudomonas_vancouverensis
OTU_866	5	2	7	3	1	7	3	5	5	0	7	3	1	6	8	3	4	1	5	3	7	3	0	3	3	3	2	8	4	3	1	2	4	3	11	3	4	9	7	3	3	5	3	7	7	k__Bacteria;p__Proteobacteria;c__Alphaproteobacteria;o__unidentified_Alphaproteobacteria;f__Geminicoccaceae;g__;s__
OTU_867	14	5	5	14	14	5	5	6	2	5	1	5	7	10	5	11	11	8	5	10	13	9	6	3	5	3	4	11	13	9	7	12	18	1	7	5	9	7	5	5	7	8	4	0	6	k__Bacteria;p__Acidobacteria;c__unidentified_Acidobacteria;o__unidentified_Acidobacteria;f__unidentified_Acidobacteria;g__unidentified_Acidobacteria
OTU_868	1	1	0	1	3	3	0	5	0	1	0	3	2	4	3	1	2	3	3	7	3	2	4	0	0	1	1	2	1	1	1	0	0	1	1	1	0	0	0	5	0	0	3	0	1	k__Bacteria;p__Proteobacteria;c__Alphaproteobacteria;o__unidentified_Alphaproteobacteria
OTU_869	6	11	17	7	2	2	3	7	11	17	5	1	5	12	9	4	3	9	5	11	4	6	4	19	5	7	4	5	7	10	10	7	9	14	18	12	3	1	7	3	11	4	5	9	14	k__Bacteria;p__Proteobacteria;c__Alphaproteobacteria;o__Caulobacterales;f__Caulobacteraceae;g__Phenylobacterium;s__
OTU_870	3	2	11	3	8	7	1	5	2	6	1	10	3	7	7	12	1	21	11	3	5	4	12	5	9	2	6	5	5	3	3	3	8	7	7	3	5	6	5	1	3	6	2	6	8	k__Bacteria;p__Chloroflexi;c__Anaerolineae;o__Caldilineales;f__Caldilineaceae;g__Litorilinea;s__
OTU_871	6	1	0	1	2	3	4	0	0	2	3	0	0	1	2	0	0	0	1	1	1	1	0	0	1	6	2	2	3	5	1	0	0	1	1	1	1	0	1	6	1	0	2	1	0	k__Bacteria;p__Acidobacteria;c__unidentified_Acidobacteria;o__unidentified_Acidobacteria;f__unidentified_Acidobacteria;g__unidentified_Acidobacteria
OTU_872	5	3	7	7	11	3	5	9	5	23	2	8	3	3	9	9	7	5	5	7	2	6	0	5	3	6	9	8	5	5	12	6	12	2	3	7	3	18	12	5	8	4	32	7	2	k__Bacteria;p__Actinobacteria;c__Acidimicrobiia;o__Actinomarinales;f__;g__;s__
OTU_873	5	4	5	6	7	3	3	5	1	0	2	3	4	6	2	2	2	2	3	5	0	5	1	4	1	7	5	2	1	6	8	5	4	1	1	9	2	3	6	1	4	2	8	2	0	k__Bacteria;p__Proteobacteria;c__Gammaproteobacteria;o__unidentified_Gammaproteobacteria;f__Woeseiaceae;g__Woeseia;s__
OTU_874	6	5	1	3	6	5	7	11	1	5	4	4	3	2	1	4	9	4	9	3	6	8	7	4	6	3	1	4	1	0	3	4	9	5	3	2	5	3	3	9	2	2	1	3	4	k__Bacteria;p__Chloroflexi;c__Anaerolineae;o__Ardenticatenales;f__;g__;s__
OTU_875	5	5	0	10	7	0	1	5	1	1	2	0	9	8	7	0	4	6	1	8	13	15	2	4	9	6	1	1	4	5	1	1	5	7	5	2	2	2	5	1	4	10	5	1	2	k__Bacteria;p__Chloroflexi;c__;o__;f__;g__;s__
OTU_876	10	12	7	13	23	6	3	21	8	13	8	6	21	15	14	13	15	22	15	22	16	12	12	8	16	19	19	15	17	16	12	13	10	7	22	12	7	7	9	8	10	10	9	14	6	k__Bacteria;p__Proteobacteria;c__Deltaproteobacteria;o__Desulfarculales;f__Desulfarculaceae;g__;s__
OTU_877	2	1	0	2	2	0	3	3	0	1	2	0	3	3	5	2	1	2	1	2	3	7	4	1	5	2	0	0	1	0	3	1	0	0	1	0	3	0	1	1	1	2	1	1	0	k__Bacteria;p__Actinobacteria;c__Thermoleophilia;o__Solirubrobacterales;f__;g__;s__
OTU_878	3	17	18	6	1	0	4	2	14	15	25	10	2	2	7	2	5	3	3	5	1	3	5	18	0	2	1	2	4	0	5	8	7	5	7	9	4	6	3	14	5	2	3	6	4	k__Bacteria;p__Proteobacteria;c__Alphaproteobacteria;o__Sphingomonadales;f__Sphingomonadaceae;g__Sphingoaurantiacus;s__
OTU_879	4	2	0	1	3	4	2	5	2	0	1	8	3	2	1	5	5	16	11	1	5	1	4	8	5	2	4	1	3	0	5	5	3	5	4	1	3	7	4	6	1	4	3	0	7	k__Bacteria;p__Chloroflexi;c__Anaerolineae;o__Caldilineales;f__Caldilineaceae;g__Litorilinea;s__
OTU_880	9	8	8	7	21	29	12	14	8	26	4	7	13	8	3	12	24	11	25	30	12	18	10	6	12	9	24	19	12	34	10	8	10	8	7	11	14	0	8	28	7	10	17	9	4	k__Bacteria;p__Proteobacteria;c__Gammaproteobacteria;o__unidentified_Gammaproteobacteria;f__Nitrosomonadaceae;g__;s__
OTU_881	6	3	0	1	0	3	0	0	1	5	5	2	1	0	0	0	1	3	3	5	0	0	4	3	4	0	0	1	1	2	2	1	3	2	1	0	1	0	1	0	1	3	1	1	0	k__Bacteria;p__Armatimonadetes;c__Fimbriimonadia;o__Fimbriimonadales;f__Fimbriimonadaceae;g__;s__
OTU_882	15	7	1	10	17	12	4	22	16	4	7	14	11	7	6	19	17	9	10	22	16	28	33	11	19	5	3	5	7	8	1	7	7	17	9	2	24	13	5	11	9	15	7	5	8	k__Bacteria
OTU_883	12	11	24	8	7	11	10	7	22	18	29	25	23	10	13	14	12	5	9	7	13	12	13	21	15	11	7	8	17	10	9	16	7	19	18	7	13	2	10	5	4	7	4	7	28	k__Bacteria;p__Acidobacteria;c__Acidobacteriia;o__Solibacterales;f__unidentified_Solibacterales;g__Bryobacter;s__
OTU_884	16	14	7	1	4	5	4	3	21	14	12	5	5	5	10	5	7	6	10	5	1	7	4	23	7	4	8	9	14	5	3	15	17	9	12	11	5	4	5	12	6	5	3	7	24	k__Bacteria;p__Actinobacteria;c__Nitriliruptoria;o__Euzebyales;f__Euzebyaceae;g__;s__
OTU_885	7	10	3	18	18	2	7	13	0	9	4	1	15	9	11	9	20	8	11	18	7	12	5	7	7	7	5	11	9	10	8	8	7	6	1	12	10	5	9	5	6	8	15	11	7	k__Bacteria;p__Acidobacteria;c__;o__;f__;g__;s__
OTU_886	0	0	0	0	1	0	1	0	0	69	2	3	7	4	2	2	0	1	1	1	1	1	0	1	1	0	1	1	1	2	1	0	1	3	0	1	2	4	0	0	3	2	1	0	2	k__Bacteria;p__Firmicutes;c__Bacilli;o__Bacillales;f__Bacillaceae;g__Bacillus;s__Bacillus_clausii
OTU_887	0	0	0	3	1	3	1	1	9	0	2	2	18	0	0	0	0	0	0	0	2	0	16	0	0	3	2	0	0	0	0	0	0	3	0	5	5	0	1	5	1	0	2	0	0	k__Bacteria;p__Actinobacteria;c__unidentified_Actinobacteria;o__Micrococcales;f__Promicromonosporaceae;g__Promicromonospora
OTU_888	5	2	3	5	8	5	5	7	2	3	8	3	8	7	2	8	7	7	9	7	5	11	6	4	5	9	5	8	15	15	3	9	8	7	5	3	8	21	8	7	5	7	6	11	9	k__Bacteria;p__Latescibacteria;c__;o__;f__;g__;s__
OTU_889	6	2	5	1	1	2	1	1	3	3	2	3	1	2	3	2	0	1	1	3	5	1	5	0	2	1	4	5	3	0	5	4	1	5	2	8	2	0	0	1	3	2	1	3	2	k__Bacteria;p__Proteobacteria;c__Gammaproteobacteria
OTU_890	5	8	9	4	7	1	12	5	6	13	15	6	5	4	5	12	4	4	14	10	10	3	7	13	12	6	4	5	4	8	12	21	10	22	14	10	12	4	8	16	5	2	5	11	14	k__Bacteria;p__Proteobacteria;c__Gammaproteobacteria;o__unidentified_Gammaproteobacteria;f__Nitrosomonadaceae
OTU_891	0	3	1	6	7	2	2	5	0	0	1	1	11	4	0	1	3	5	1	4	1	8	1	1	5	7	2	1	0	2	1	3	2	0	0	5	1	1	6	1	0	3	2	1	1	k__Bacteria;p__Latescibacteria;c__;o__;f__;g__;s__
OTU_892	1	5	1	5	10	3	5	2	0	1	4	1	5	4	0	0	0	2	5	7	2	12	2	0	6	13	1	5	3	5	1	1	2	1	1	1	3	2	3	0	1	7	4	3	0	k__Bacteria;p__Proteobacteria;c__Deltaproteobacteria;o__Myxococcales;f__Haliangiaceae;g__Haliangium;s__
OTU_893	5	5	2	6	7	1	1	9	2	6	3	0	7	6	3	4	13	9	13	7	5	2	2	1	4	1	8	15	5	10	12	10	16	1	3	12	11	3	12	5	2	4	7	7	1	k__Bacteria;p__Proteobacteria;c__Alphaproteobacteria;o__unidentified_Alphaproteobacteria;f__Geminicoccaceae
OTU_894	6	3	2	3	6	7	3	3	5	5	6	5	10	6	7	8	7	9	2	5	8	9	6	2	5	5	4	1	11	5	7	5	2	3	4	1	2	9	4	5	0	5	6	5	6	k__Bacteria;p__Acidobacteria;c__;o__;f__;g__;s__
OTU_895	3	1	3	1	1	1	1	4	4	3	1	3	1	0	1	4	1	5	0	4	1	2	4	1	2	1	1	3	5	0	1	0	2	0	0	1	2	0	7	3	2	2	6	1	3	k__Bacteria;p__Chloroflexi
OTU_896	2	5	1	3	6	3	1	8	4	7	2	3	5	8	3	1	6	4	4	2	7	2	4	4	4	3	2	9	4	5	5	1	4	2	5	2	4	6	1	9	2	4	1	7	4	k__Bacteria;p__Gemmatimonadetes;c__unidentified_Gemmatimonadetes;o__Gemmatimonadales;f__Gemmatimonadaceae
OTU_897	7	3	5	2	6	9	4	11	0	5	3	5	4	4	5	5	7	5	7	9	5	5	2	1	3	4	8	5	5	12	4	6	9	3	3	7	1	0	5	5	5	5	4	5	6	k__Bacteria;p__Proteobacteria;c__Deltaproteobacteria;o__Myxococcales;f__Haliangiaceae;g__Haliangium
OTU_898	7	2	3	3	0	1	0	4	0	0	1	1	3	4	3	3	7	3	1	1	1	0	0	3	3	0	0	1	0	0	0	0	2	1	1	0	1	0	2	1	0	2	1	0	2	k__Bacteria;p__Bacteroidetes;c__Bacteroidia;o__Chitinophagales;f__Chitinophagaceae;g__;s__
OTU_899	6	1	1	3	3	5	3	3	7	2	5	2	5	1	3	2	7	1	5	3	1	1	1	2	2	3	3	3	5	5	3	0	7	3	4	6	7	0	3	5	2	3	1	3	3	k__Bacteria;p__Proteobacteria;c__Gammaproteobacteria;o__unidentified_Gammaproteobacteria;f__unidentified_Gammaproteobacteria;g__Acidibacter;s__
OTU_900	6	6	1	1	2	0	3	5	2	10	4	3	1	8	7	1	1	5	2	1	5	2	4	25	0	5	4	6	4	4	4	3	25	2	9	3	0	9	8	11	5	5	4	3	6	k__Bacteria;p__Gemmatimonadetes;c__Longimicrobia;o__Longimicrobiales;f__Longimicrobiaceae;g__;s__
OTU_901	10	14	22	14	13	35	24	12	13	12	42	10	19	10	17	16	9	10	13	8	11	13	13	15	10	39	27	27	13	37	18	16	17	9	18	17	15	14	31	23	12	15	24	20	10	k__Bacteria;p__Actinobacteria;c__unidentified_Actinobacteria;o__Micromonosporales;f__Micromonosporaceae;g__Rhizocola;s__
OTU_902	4	1	3	4	2	1	5	4	1	13	0	0	4	10	2	4	11	3	4	5	7	4	4	1	2	0	1	3	2	9	2	1	3	0	2	3	1	4	2	1	1	2	3	5	4	k__Bacteria;p__Proteobacteria;c__Deltaproteobacteria;o__;f__;g__;s__
OTU_903	0	0	0	1	0	1	1	22	1	0	0	0	5	1	5	0	0	2	0	0	0	1	0	0	0	2	0	0	0	0	0	1	0	0	0	0	0	68	1	0	0	0	0	0	0	k__Bacteria;p__Bacteroidetes;c__Bacteroidia;o__Bacteroidales;f__Marinifilaceae;g__Odoribacter;s__
OTU_904	5	3	4	9	7	1	5	12	3	5	5	10	0	11	0	4	7	7	6	8	3	5	9	4	7	1	2	3	3	0	5	8	6	3	3	8	15	2	3	5	1	3	3	7	4	k__Bacteria;p__Chloroflexi;c__Chloroflexia;o__Chloroflexales;f__Roseiflexaceae;g__;s__
OTU_905	0	3	0	0	0	1	5	27	0	0	0	0	0	1	3	0	0	4	0	0	0	2	0	2	2	7	1	0	0	0	0	3	0	0	0	0	1	80	0	0	0	0	0	0	0	k__Bacteria;p__Bacteroidetes;c__Bacteroidia;o__Bacteroidales;f__Muribaculaceae;g__;s__
OTU_906	0	1	1	1	2	1	0	0	1	3	2	0	0	2	2	2	4	3	0	2	4	0	2	5	0	1	0	1	0	2	2	1	4	1	0	3	0	0	0	1	0	2	2	1	2	k__Bacteria;p__Actinobacteria;c__Acidimicrobiia;o__;f__;g__;s__
OTU_907	3	1	1	4	4	2	0	3	3	3	0	3	5	3	3	3	1	5	8	1	5	2	4	3	6	11	5	7	7	5	3	1	6	3	8	3	2	4	2	4	3	7	3	3	6	k__Bacteria;p__Proteobacteria;c__Deltaproteobacteria;o__Myxococcales
OTU_908	5	0	1	0	0	4	0	2	0	3	0	2	1	0	4	1	3	0	1	0	2	2	1	1	1	6	5	1	1	0	0	1	0	1	3	0	3	2	6	0	0	0	0	0	0	k__Bacteria;p__Actinobacteria;c__unidentified_Actinobacteria;o__Corynebacteriales;f__Nocardiaceae;g__Rhodococcus;s__Rhodococcus_fascians
OTU_909	6	3	4	4	9	1	9	4	10	4	3	4	7	7	9	7	5	5	2	8	7	4	8	2	8	6	8	5	4	5	7	4	12	7	9	1	5	1	4	2	5	9	7	4	3	k__Bacteria;p__Actinobacteria
OTU_910	14	13	5	18	15	6	16	9	18	3	8	10	15	10	19	7	11	5	3	11	19	42	18	14	15	9	5	7	11	4	9	5	9	18	20	9	1	13	11	9	7	14	11	5	6	k__Bacteria;p__Chloroflexi;c__;o__;f__;g__;s__
OTU_911	5	1	0	1	3	3	3	5	1	1	1	1	0	4	0	0	1	2	5	9	1	0	0	3	1	2	2	3	0	2	1	2	3	5	0	0	0	10	3	1	1	2	5	1	2	k__Bacteria;p__Proteobacteria;c__Alphaproteobacteria;o__unidentified_Alphaproteobacteria
OTU_912	14	7	16	5	2	10	8	3	10	9	8	5	13	6	15	3	5	3	6	9	22	7	7	8	13	9	8	7	9	10	9	3	7	7	11	7	7	8	6	4	8	17	9	6	16	k__Bacteria;p__Proteobacteria;c__Alphaproteobacteria;o__unidentified_Alphaproteobacteria;f__Geminicoccaceae;g__;s__
OTU_913	19	11	7	14	11	3	7	15	0	3	10	4	16	8	13	4	17	13	14	8	15	6	9	60	7	7	4	4	9	7	6	3	12	13	10	5	9	6	8	5	1	15	6	6	13	k__Bacteria;p__Proteobacteria;c__Gammaproteobacteria;o__unidentified_Gammaproteobacteria;f__Methylophilaceae
OTU_914	3	0	1	1	1	0	3	3	3	3	1	5	2	2	0	2	2	0	0	0	1	5	4	1	1	3	3	2	0	0	3	2	5	4	0	1	0	0	0	1	3	2	0	2	4	k__Bacteria;p__Actinobacteria;c__Acidimicrobiia;o__;f__;g__;s__
OTU_915	14	10	14	5	7	10	18	3	12	11	15	10	1	10	9	8	9	9	6	11	8	6	1	2	7	5	8	5	7	6	7	13	6	20	5	9	4	7	7	11	5	4	4	13	12	k__Bacteria;p__Gemmatimonadetes;c__Longimicrobia;o__Longimicrobiales;f__Longimicrobiaceae;g__;s__
OTU_916	3	1	2	6	2	1	0	6	2	4	0	5	3	3	3	3	10	13	7	2	1	0	0	1	6	5	2	6	4	0	1	7	9	6	4	1	1	1	1	1	1	6	4	1	4	k__Bacteria;p__Armatimonadetes;c__Chthonomonadetes;o__Chthonomonadales;f__;g__;s__
OTU_917	10	1	8	7	2	13	3	10	5	5	2	11	3	7	1	9	10	19	10	2	6	6	9	17	7	7	4	8	4	1	3	9	10	11	5	12	4	12	5	2	3	3	3	6	6	k__Bacteria;p__Chloroflexi;c__Anaerolineae;o__Caldilineales;f__Caldilineaceae;g__;s__
OTU_918	1	3	3	5	1	1	2	4	0	5	0	1	3	0	5	1	0	11	3	2	0	6	0	3	3	3	1	4	1	2	1	5	5	3	2	1	0	0	2	1	0	4	4	1	4	k__Bacteria;p__Chloroflexi;c__Anaerolineae;o__Caldilineales;f__Caldilineaceae;g__;s__
OTU_919	4	6	12	4	9	3	5	2	0	9	6	4	2	4	2	6	2	4	9	4	7	3	4	1	1	4	1	3	9	6	3	4	5	3	5	5	4	5	5	2	3	4	3	13	8	k__Bacteria;p__Proteobacteria;c__Alphaproteobacteria;o__unidentified_Alphaproteobacteria;f__Geminicoccaceae;g__Candidatus_Alysiosphaera
OTU_920	1	2	1	3	9	0	2	0	1	1	0	6	0	3	7	4	3	2	0	1	4	1	2	45	2	3	7	0	0	1	7	7	0	1	2	0	0	0	9	9	6	0	7	3	0	k__Bacteria;p__Proteobacteria;c__Gammaproteobacteria;o__Pseudomonadales;f__Pseudomonadaceae;g__Pseudomonas;s__Pseudomonas_psychrotolerans
OTU_921	9	4	6	5	3	1	9	4	2	6	5	5	3	5	4	11	11	1	11	5	9	3	2	3	0	1	3	3	3	4	8	21	1	6	3	9	1	0	3	7	5	0	4	4	5	k__Bacteria;p__Gemmatimonadetes;c__;o__;f__;g__;s__
OTU_922	19	13	14	16	4	6	5	12	22	30	10	7	17	18	29	7	11	10	13	14	23	18	14	17	26	15	14	14	24	20	16	14	6	5	10	11	25	4	10	10	14	10	11	9	30	k__Bacteria;p__Actinobacteria;c__unidentified_Actinobacteria;o__Frankiales;f__Sporichthyaceae;g__Sporichthya;s__
OTU_923	1	0	3	3	22	3	5	3	3	0	10	5	1	12	1	8	8	5	0	3	3	10	6	4	7	9	8	3	3	3	2	1	2	2	5	11	15	9	7	4	0	8	2	2	3	k__Bacteria;p__Chloroflexi;c__Anaerolineae;o__;f__;g__;s__
OTU_924	10	5	3	6	5	5	1	5	10	10	2	5	7	2	6	10	7	7	16	8	3	4	4	11	1	7	14	10	14	17	5	8	14	13	5	10	13	7	7	6	5	4	5	4	4	k__Bacteria;p__Actinobacteria;c__Acidimicrobiia;o__;f__;g__;s__
OTU_925	7	4	7	5	9	7	13	12	11	11	13	3	13	7	6	12	11	12	7	11	9	10	13	10	7	7	8	10	8	9	14	12	11	8	9	7	7	10	5	9	3	7	3	12	11	k__Bacteria;p__Chloroflexi;c__Chloroflexia;o__Chloroflexales;f__Roseiflexaceae;g__;s__
OTU_926	10	5	11	4	3	1	5	1	8	2	4	1	1	0	3	11	6	5	8	1	1	1	0	3	1	1	2	4	6	2	1	6	14	3	3	5	7	17	7	10	5	6	0	2	13	k__Bacteria;p__Actinobacteria
OTU_927	3	5	1	2	5	6	1	1	5	5	1	1	5	2	5	1	5	2	4	5	6	2	4	11	2	1	1	2	6	5	2	1	8	4	5	4	1	10	5	4	1	2	0	7	4	k__Bacteria;p__Actinobacteria;c__Thermoleophilia;o__Gaiellales;f__;g__;s__
OTU_928	5	10	3	5	0	6	3	5	21	27	4	11	7	8	4	8	12	7	9	9	3	57	10	9	6	15	10	9	2	7	6	6	3	6	5	7	2	5	5	11	2	2	3	3	7	k__Bacteria;p__Actinobacteria;c__unidentified_Actinobacteria;o__Micromonosporales;f__Micromonosporaceae;g__Actinoplanes
OTU_929	2	6	1	1	1	0	8	1	5	0	4	0	0	1	1	7	1	2	0	0	1	2	0	0	1	1	0	0	0	0	0	1	0	1	0	2	0	0	4	0	0	0	1	1	3	k__Bacteria
OTU_930	5	8	33	0	3	0	4	6	0	13	5	3	1	2	1	3	3	3	3	19	2	0	2	1	1	14	4	4	4	0	3	7	9	8	3	7	4	6	5	7	5	5	11	3	2	k__Bacteria;p__Proteobacteria;c__Gammaproteobacteria;o__Xanthomonadales;f__Xanthomonadaceae;g__Lysobacter;s__
OTU_931	1	0	21	4	1	1	3	1	7	10	3	3	2	0	5	0	5	3	0	10	7	0	4	21	0	5	0	1	1	0	4	8	0	2	3	2	1	3	3	2	8	7	7	3	6	k__Bacteria;p__Bacteroidetes;c__Bacteroidia;o__Cytophagales;f__Spirosomaceae;g__Dyadobacter
OTU_932	2	2	0	3	1	13	4	2	1	13	5	1	11	5	5	2	10	5	10	7	3	4	9	5	9	2	3	5	5	4	8	3	7	15	8	5	2	5	7	5	3	4	2	2	8	k__Bacteria;p__Chloroflexi;c__Anaerolineae;o__Ardenticatenales;f__;g__;s__
OTU_933	19	20	34	3	2	1	4	5	12	13	16	3	5	2	9	10	4	2	4	5	2	3	4	3	3	12	1	0	4	5	4	24	2	8	7	9	15	0	7	7	1	5	4	3	23	k__Bacteria;p__Proteobacteria;c__Gammaproteobacteria;o__Xanthomonadales;f__Rhodanobacteraceae
OTU_934	3	4	0	2	4	4	10	4	7	8	8	18	0	1	0	16	3	7	1	1	1	2	6	5	5	5	5	10	10	9	9	15	7	16	9	7	5	4	13	9	2	0	1	9	12	k__Bacteria;p__Bacteroidetes;c__Bacteroidia;o__Sphingobacteriales;f__;g__;s__
OTU_935	2	1	3	1	1	7	5	2	1	3	4	1	2	3	0	5	5	1	4	1	1	2	2	5	0	1	2	5	3	3	3	1	0	1	4	2	1	0	1	3	0	1	0	2	4	k__Bacteria;p__Proteobacteria;c__Alphaproteobacteria;o__unidentified_Alphaproteobacteria
OTU_936	13	7	6	4	9	7	7	12	7	4	12	8	4	11	1	8	7	2	8	16	8	14	7	0	5	7	7	5	12	19	7	4	5	5	2	5	8	4	5	8	11	9	11	3	10	k__Bacteria;p__Gemmatimonadetes;c__;o__;f__;g__;s__
OTU_937	3	7	7	1	0	4	1	1	0	1	4	1	0	4	0	3	0	1	3	5	0	2	0	1	1	1	0	1	0	3	1	1	5	1	1	5	1	4	0	5	5	2	3	3	1	k__Bacteria;p__Proteobacteria;c__Alphaproteobacteria;o__Caulobacterales;f__Caulobacteraceae;g__;s__
OTU_938	0	0	0	1	1	0	0	0	44	0	0	7	0	0	0	0	0	0	0	0	0	0	1	0	0	3	0	0	2	0	0	0	0	0	0	0	1	35	0	0	0	0	0	0	0	k__Bacteria;p__Bacteroidetes;c__Bacteroidia;o__Flavobacteriales;f__Flavobacteriaceae;g__Flavobacterium;s__Flavobacterium_glaciei
OTU_939	2	1	1	1	1	0	7	2	0	3	6	0	0	0	0	2	0	4	3	2	1	0	0	8	3	0	1	0	0	0	0	2	0	4	3	2	4	0	0	4	1	5	3	3	2	k__Bacteria;p__Verrucomicrobia;c__Verrucomicrobiae;o__;f__;g__;s__
OTU_940	0	1	1	6	8	8	3	12	6	4	7	3	17	8	3	1	0	4	1	0	9	26	18	8	8	0	1	1	1	0	3	3	2	1	10	1	5	0	2	2	4	6	0	2	1	k__Bacteria;p__Acidobacteria;c__Acidobacteriia;o__Solibacterales;f__unidentified_Solibacterales;g__Bryobacter;s__
OTU_941	8	8	4	4	9	18	8	17	2	5	5	8	9	14	3	4	12	9	17	18	12	15	11	4	13	8	10	13	9	8	14	4	6	5	7	6	11	1	7	11	3	6	13	8	11	k__Bacteria;p__Proteobacteria;c__Alphaproteobacteria;o__Caulobacterales;f__Hyphomonadaceae
OTU_942	2	1	1	0	0	1	3	1	2	0	1	0	1	2	1	2	1	5	0	1	0	0	2	1	1	4	1	1	2	0	3	1	1	4	3	0	0	0	1	0	0	0	1	0	2	k__Bacteria;p__Proteobacteria;c__Alphaproteobacteria;o__unidentified_Alphaproteobacteria
OTU_943	7	16	17	1	0	0	0	1	3	7	6	5	6	4	9	7	8	7	0	2	4	3	2	22	3	11	4	5	8	5	3	11	19	4	2	4	3	17	9	9	5	3	1	2	4	k__Bacteria;p__unidentified_Bacteria;c__unidentified_Bacteria;o__unidentified_Bacteria;f__unidentified_Bacteria;g__unidentified_Bacteria;s__soil_bacterium_WWH121
OTU_944	8	3	5	2	1	3	6	4	0	8	6	4	1	0	2	3	1	4	1	3	1	0	0	6	5	0	0	1	1	0	1	2	0	5	5	3	1	0	0	2	0	4	1	3	1	k__Bacteria;p__Chloroflexi;c__Chloroflexia;o__Kallotenuales
OTU_945	6	5	6	7	9	5	6	7	12	13	9	5	15	4	12	9	17	14	19	22	8	8	7	4	5	9	10	7	16	18	10	2	16	8	13	4	8	8	12	11	4	9	10	5	9	k__Bacteria;p__Acidobacteria;c__unidentified_Acidobacteria;o__unidentified_Acidobacteria;f__unidentified_Acidobacteria;g__unidentified_Acidobacteria
OTU_946	3	1	0	2	5	1	5	3	0	3	6	5	0	2	3	4	5	1	3	1	1	4	4	1	0	1	4	0	2	1	3	2	3	3	5	3	1	0	3	2	0	0	1	5	1	k__Bacteria;p__Bacteroidetes;c__Bacteroidia
OTU_947	24	16	18	17	13	23	19	25	16	9	18	15	15	15	15	19	25	15	20	22	14	10	23	20	24	15	17	24	21	31	20	16	14	19	29	14	21	12	18	5	12	18	17	23	20	k__Bacteria;p__Proteobacteria;c__Alphaproteobacteria;o__unidentified_Alphaproteobacteria;f__Geminicoccaceae;g__;s__
OTU_948	0	2	4	4	1	7	0	3	2	3	0	0	3	2	2	0	3	3	0	3	2	0	1	1	0	1	0	1	0	1	3	2	3	1	4	1	0	5	0	1	0	0	0	0	1	k__Bacteria;p__Chloroflexi;c__unidentified_Chloroflexi;o__unidentified_Chloroflexi;f__unidentified_Chloroflexi;g__unidentified_Chloroflexi;s__bacterium_SCGC_AG-212-C10
OTU_949	0	11	15	1	18	6	3	9	0	6	16	1	2	4	0	3	19	5	19	6	0	2	5	2	11	0	14	13	2	5	5	3	0	2	3	6	32	6	8	3	7	2	14	2	19	k__Bacteria;p__Proteobacteria;c__Deltaproteobacteria;o__Myxococcales;f__Sandaracinaceae;g__;s__
OTU_950	7	4	13	8	11	2	5	7	6	7	20	8	7	12	9	9	12	6	15	7	9	5	10	8	9	9	11	11	10	13	7	4	9	6	8	4	7	6	15	13	3	8	7	10	13	k__Bacteria;p__Proteobacteria;c__Deltaproteobacteria;o__Myxococcales;f__Sandaracinaceae;g__;s__
OTU_951	5	2	3	1	5	2	3	4	1	1	1	2	1	1	0	3	4	0	2	2	1	2	0	4	1	3	0	1	3	2	2	1	4	3	0	3	1	1	1	3	1	2	1	2	3	k__Bacteria;p__Acidobacteria;c__Acidobacteriia;o__;f__;g__;s__
OTU_952	10	7	5	14	9	3	4	25	9	4	8	5	15	8	3	8	13	12	7	11	8	7	13	9	10	5	6	16	3	17	7	5	11	9	8	3	15	18	7	13	6	4	11	6	8	k__Bacteria;p__Acidobacteria;c__Acidobacteriia
OTU_953	3	2	2	1	3	3	2	5	2	1	1	3	1	2	1	2	2	5	3	4	6	0	1	5	2	3	3	3	6	3	1	1	3	4	5	4	1	4	9	3	3	4	2	1	3	k__Bacteria;p__Chloroflexi;c__;o__;f__;g__;s__
OTU_954	3	7	1	5	6	3	3	3	8	6	2	3	3	6	5	3	4	5	7	7	7	1	0	1	7	3	4	3	2	5	1	5	3	4	8	2	5	3	7	2	4	9	1	5	6	k__Bacteria;p__Actinobacteria;c__Acidimicrobiia;o__;f__;g__;s__
OTU_955	3	5	1	2	3	2	0	4	0	1	1	3	2	6	1	4	5	3	5	3	1	3	4	4	2	3	4	6	7	5	4	3	12	1	3	3	2	1	5	2	2	4	2	2	2	k__Bacteria;p__Acidobacteria
OTU_956	11	7	5	4	5	5	11	11	6	2	4	1	8	8	7	7	6	3	5	12	8	10	8	6	5	6	4	6	11	12	10	6	12	11	14	10	11	0	9	7	6	8	10	9	6	k__Bacteria;p__Acidobacteria;c__Acidobacteriia;o__Acidobacteriales
OTU_957	1	5	0	1	4	1	3	1	2	1	2	1	9	6	5	0	0	1	2	0	3	8	0	0	2	1	2	3	1	1	0	1	0	3	1	0	2	1	3	0	0	2	1	3	0	k__Bacteria;p__Chloroflexi;c__;o__;f__;g__;s__
OTU_958	2	3	5	9	0	4	1	0	0	1	9	4	7	0	1	1	1	1	3	3	2	0	26	1	1	0	1	0	21	4	5	2	0	3	0	0	0	9	0	1	0	8	1	1	0	k__Bacteria;p__Proteobacteria;c__Alphaproteobacteria;o__unidentified_Alphaproteobacteria;f__Acetobacteraceae;g__Roseomonas
OTU_959	3	3	6	5	0	0	0	3	2	5	1	3	1	4	5	6	7	9	10	0	6	2	4	1	5	2	5	3	3	1	3	5	10	1	7	3	1	0	4	5	2	6	2	2	3	k__Bacteria;p__Armatimonadetes;c__;o__;f__;g__;s__
OTU_960	3	1	0	4	0	0	0	3	2	1	0	0	7	0	2	0	1	0	2	6	2	3	4	25	1	0	2	1	7	5	1	3	1	0	0	1	0	2	1	3	0	0	2	0	1	k__Bacteria;p__Bacteroidetes;c__Bacteroidia;o__Cytophagales;f__Microscillaceae;g__Ohtaekwangia;s__Globodera_pallida
OTU_961	9	2	1	5	5	5	4	2	0	3	1	1	1	1	1	3	3	2	1	5	0	2	0	2	5	0	3	2	1	2	3	3	2	3	2	0	2	1	5	3	1	2	3	2	3	k__Bacteria;p__Chloroflexi;c__;o__;f__;g__;s__
OTU_962	22	20	12	12	20	11	19	13	17	15	17	14	13	14	12	17	20	15	12	18	17	7	14	15	14	15	17	20	19	18	16	14	21	20	21	19	11	12	12	14	15	18	22	12	18	k__Bacteria;p__Proteobacteria;c__Alphaproteobacteria;o__unidentified_Alphaproteobacteria;f__unidentified_Alphaproteobacteria;g__unidentified_Alphaproteobacteria;s__bacterium_enrichment_culture_clone_Anammox_49
OTU_963	7	7	2	5	12	4	1	6	0	4	8	2	11	9	1	6	7	8	3	7	3	5	4	1	5	3	6	11	7	10	1	1	4	5	4	7	3	2	9	7	2	14	1	1	0	k__Bacteria;p__Gemmatimonadetes;c__;o__;f__;g__;s__
OTU_964	2	1	1	9	8	7	4	2	0	2	6	4	4	6	6	0	13	9	6	9	13	12	7	1	7	3	2	5	7	7	6	2	1	7	5	2	7	1	2	1	0	5	5	4	2	k__Bacteria;p__Proteobacteria;c__Gammaproteobacteria;o__Salinisphaerales;f__Solimonadaceae;g__Polycyclovorans;s__
OTU_965	5	22	33	4	1	1	3	4	13	27	10	15	0	0	11	2	11	1	3	4	0	6	0	6	15	2	3	0	7	2	1	7	7	10	1	9	11	3	3	5	1	4	1	1	41	k__Bacteria;p__Bacteroidetes;c__Bacteroidia;o__Cytophagales;f__Cytophagaceae;g__Rhodocytophaga;s__
OTU_966	5	3	0	1	1	4	5	2	5	0	1	8	3	1	3	10	2	3	4	9	1	7	8	2	4	2	1	2	2	3	1	3	2	1	2	1	4	6	1	1	0	4	2	2	6	k__Bacteria;p__Actinobacteria;c__Acidimicrobiia;o__;f__;g__;s__
OTU_967	3	4	2	5	11	1	4	2	7	1	2	5	1	6	2	12	5	1	6	3	4	5	8	3	5	1	2	1	3	0	6	6	5	7	6	6	2	13	2	3	3	6	5	4	1	k__Bacteria;p__Actinobacteria;c__Acidimicrobiia;o__;f__;g__;s__
OTU_968	5	4	2	5	8	5	5	3	10	43	5	7	7	10	5	12	5	5	12	3	5	6	8	2	11	2	8	3	3	10	10	5	10	7	7	6	4	0	6	7	3	4	5	3	14	k__Bacteria;p__Acidobacteria;c__unidentified_Acidobacteria;o__unidentified_Acidobacteria;f__unidentified_Acidobacteria;g__unidentified_Acidobacteria;s__Acidobacteria_bacterium_WX184
OTU_969	2	3	1	3	4	3	0	4	0	8	2	3	9	4	2	10	4	11	6	10	2	1	7	3	4	4	1	3	5	2	7	6	6	3	4	1	2	0	4	6	1	2	3	4	6	k__Bacteria;p__Chloroflexi;c__;o__;f__;g__;s__
OTU_970	16	23	15	20	19	23	15	25	25	25	21	15	20	16	22	16	28	16	26	24	32	15	22	21	26	15	24	28	24	25	25	26	29	26	22	18	34	19	20	27	12	33	20	22	33	k__Bacteria;p__Chloroflexi;c__;o__;f__;g__;s__
OTU_971	3	5	0	2	7	3	1	15	2	5	5	1	3	3	1	1	3	5	3	7	13	16	4	8	9	0	0	0	0	0	5	0	3	1	5	0	8	2	2	1	0	4	1	1	3	k__Bacteria;p__Gemmatimonadetes;c__unidentified_Gemmatimonadetes;o__Gemmatimonadales;f__Gemmatimonadaceae
OTU_972	0	3	8	1	1	4	3	0	5	4	1	1	0	0	5	5	0	4	0	2	0	0	0	4	2	1	0	0	0	0	0	5	0	3	4	0	0	1	0	0	1	1	0	0	0	k__Bacteria;p__Proteobacteria;c__Alphaproteobacteria;o__Sphingomonadales;f__Sphingomonadaceae;g__Sphingobium;s__Sphingobium_chungbukense
OTU_973	11	4	10	5	3	11	2	3	5	7	8	0	11	4	5	4	5	14	7	9	6	2	4	4	6	4	7	6	6	6	4	6	7	3	6	4	16	3	7	6	3	6	4	8	10	k__Bacteria;p__Chloroflexi;c__Chloroflexia;o__Thermomicrobiales;f__;g__;s__
OTU_974	2	1	0	3	0	3	1	1	0	5	2	3	5	2	6	0	6	1	1	5	2	5	4	3	1	6	1	3	3	6	1	5	2	0	11	5	2	4	5	6	0	8	5	1	2	k__Bacteria;p__Proteobacteria;c__Gammaproteobacteria;o__unidentified_Gammaproteobacteria;f__unidentified_Gammaproteobacteria;g__Aquicella;s__
OTU_975	1	1	8	2	1	0	1	3	11	24	4	5	5	1	11	0	1	0	2	2	1	10	1	5	0	3	1	1	0	2	0	1	0	0	1	1	0	1	6	0	2	1	0	4	7	k__Bacteria;p__Actinobacteria;c__unidentified_Actinobacteria;o__Corynebacteriales;f__Nocardiaceae;g__Gordonia
OTU_976	0	0	0	0	0	0	0	0	0	0	0	1	0	2	0	0	1	0	3	0	3	0	52	0	1	5	0	0	0	2	18	2	0	18	2	0	0	0	0	0	0	0	0	0	0	k__Bacteria;p__Proteobacteria;c__Gammaproteobacteria;o__Salinisphaerales;f__Solimonadaceae;g__Solimonas;s__
OTU_977	2	5	7	2	17	13	6	12	3	3	3	6	8	14	5	3	12	5	18	10	13	5	10	1	11	3	2	6	11	9	5	5	6	1	1	3	8	10	6	6	2	2	7	2	2	k__Bacteria;p__Proteobacteria;c__Alphaproteobacteria;o__Rhizobiales
OTU_978	0	0	0	0	0	0	0	0	0	2	1	10	0	0	0	0	0	0	0	0	0	28	0	0	1	71	3	3	0	3	0	0	0	0	0	0	0	0	0	9	1	0	1	0	0	k__Bacteria
OTU_979	4	9	8	3	3	3	9	7	2	10	9	12	1	0	1	14	3	18	3	3	1	3	4	7	5	3	2	1	3	6	4	11	7	7	3	3	14	3	6	2	1	6	2	4	7	k__Bacteria
OTU_980	16	12	7	21	16	8	8	0	14	11	16	9	32	23	18	29	24	18	19	26	17	25	13	14	23	20	29	28	20	2	23	20	29	27	26	23	23	18	20	25	14	20	26	20	4	k__Bacteria;p__Acidobacteria;c__unidentified_Acidobacteria;o__unidentified_Acidobacteria;f__unidentified_Acidobacteria;g__unidentified_Acidobacteria;s__Acidobacteria_bacterium_WX27
OTU_981	0	0	0	1	3	0	0	1	0	2	0	1	0	1	1	0	1	3	0	3	0	0	1	2	0	2	2	1	7	3	0	3	1	3	0	0	0	3	1	1	0	2	0	0	2	k__Bacteria;p__Actinobacteria;c__unidentified_Actinobacteria;o__Micromonosporales;f__Micromonosporaceae
OTU_982	8	12	5	4	3	7	7	1	8	15	13	4	6	8	6	4	4	3	7	1	7	10	2	6	6	7	4	9	23	6	9	9	3	5	7	6	13	1	3	8	3	4	7	3	8	k__Bacteria;p__Acidobacteria;c__unidentified_Acidobacteria;o__unidentified_Acidobacteria;f__unidentified_Acidobacteria;g__unidentified_Acidobacteria;s__Acidobacteria_bacterium_LP6
OTU_983	13	31	21	43	14	8	22	4	14	17	29	40	5	27	22	16	8	18	30	11	26	16	17	13	6	18	23	10	19	15	26	38	3	11	31	31	25	12	24	35	62	23	9	29	10	k__Bacteria;p__Proteobacteria;c__Deltaproteobacteria;o__Myxococcales;f__Polyangiaceae;g__Pajaroellobacter;s__
OTU_984	0	0	0	3	0	6	0	4	0	6	0	0	3	0	1	4	8	1	4	2	1	0	5	1	2	0	1	1	5	3	1	1	0	0	0	0	1	0	0	0	3	0	0	1	4	k__Bacteria;p__Proteobacteria;c__Deltaproteobacteria;o__Oligoflexales;f__Oligoflexaceae;g__;s__
OTU_985	8	3	4	6	2	12	2	4	0	0	2	10	15	4	1	2	5	7	15	3	7	3	1	3	4	1	0	0	1	0	2	0	3	16	1	1	3	0	1	0	0	1	4	3	0	k__Bacteria
OTU_986	1	7	4	1	3	1	3	1	8	1	3	0	2	0	5	0	1	2	3	1	3	5	0	4	0	1	1	1	2	1	0	3	0	2	1	0	6	1	1	1	1	2	0	1	2	k__Bacteria;p__Actinobacteria;c__Thermoleophilia;o__Solirubrobacterales;f__;g__;s__
OTU_987	15	5	7	9	19	10	10	24	10	5	6	5	13	11	9	9	13	39	18	18	10	7	13	5	18	7	19	25	14	22	9	10	20	11	11	11	12	20	11	29	6	8	14	15	9	k__Bacteria;p__Rokubacteria;c__;o__;f__;g__;s__
OTU_988	4	4	1	8	5	3	5	7	2	4	2	4	8	4	1	5	7	6	5	5	9	8	4	5	3	2	7	8	10	7	5	5	6	9	6	6	3	0	3	3	10	6	8	4	6	k__Bacteria;p__Proteobacteria;c__Deltaproteobacteria;o__;f__;g__;s__
OTU_989	2	3	3	7	10	3	1	3	6	0	6	3	3	5	5	0	3	3	1	7	7	7	6	1	4	7	2	5	7	3	2	0	1	0	1	3	5	2	3	6	1	10	8	7	0	k__Bacteria;p__Acidobacteria;c__unidentified_Acidobacteria;o__unidentified_Acidobacteria;f__unidentified_Acidobacteria;g__unidentified_Acidobacteria
OTU_990	2	3	5	0	0	3	9	1	1	1	1	0	3	1	1	3	3	1	0	6	0	0	0	1	3	1	1	0	1	0	3	1	3	0	3	1	2	2	1	3	1	2	1	3	4	k__Bacteria;p__Actinobacteria;c__Acidimicrobiia
OTU_991	1	3	1	2	1	3	0	5	1	1	0	0	1	2	0	4	1	0	4	2	2	1	0	2	1	3	0	2	0	2	2	4	0	3	3	2	1	1	1	3	0	2	3	2	4	k__Bacteria;p__Actinobacteria
OTU_992	3	2	2	7	8	5	6	5	6	5	8	8	11	12	5	4	8	6	7	6	11	8	9	13	7	5	4	3	2	5	9	9	1	9	3	7	9	2	9	3	4	4	3	5	2	k__Bacteria;p__Actinobacteria;c__Acidimicrobiia
OTU_993	3	3	1	3	5	8	6	11	0	4	5	5	9	7	3	6	5	4	8	9	5	7	4	7	3	3	1	1	2	5	5	6	5	11	5	5	6	2	5	5	5	7	3	7	3	k__Bacteria;p__Acidobacteria;c__unidentified_Acidobacteria;o__unidentified_Acidobacteria;f__unidentified_Acidobacteria;g__unidentified_Acidobacteria;s__uncultivated_soil_bacterium_clone_S111
OTU_994	2	3	9	5	4	1	5	6	11	4	5	3	3	5	3	8	4	3	3	4	5	5	5	6	8	4	3	3	5	8	5	8	4	3	4	10	2	6	2	5	5	4	5	1	4	k__Bacteria;p__Proteobacteria;c__Deltaproteobacteria;o__Bdellovibrionales;f__Bdellovibrionaceae;g__;s__
OTU_995	0	0	2	4	1	5	1	3	5	1	1	5	1	1	3	1	5	3	3	3	5	0	2	2	3	2	2	1	0	4	3	5	1	2	3	4	1	0	0	1	2	5	3	4	3	k__Bacteria;p__Proteobacteria;c__Deltaproteobacteria;o__Myxococcales;f__;g__;s__
OTU_996	1	3	2	3	1	11	2	3	1	5	4	4	5	10	5	3	6	1	3	5	5	6	5	1	4	2	5	3	3	8	9	2	0	5	2	5	7	11	4	5	3	1	3	9	4	k__Bacteria;p__Proteobacteria;c__Deltaproteobacteria;o__Myxococcales;f__Haliangiaceae;g__Haliangium;s__
OTU_997	19	8	5	5	8	14	17	7	23	75	9	12	44	22	23	25	15	8	39	22	9	15	41	64	24	30	23	23	36	8	7	10	17	13	20	10	4	19	13	21	29	6	20	23	35	k__Bacteria;p__Actinobacteria;c__Thermoleophilia;o__Solirubrobacterales;f__;g__;s__
OTU_998	0	2	5	0	0	2	0	1	15	0	2	0	0	0	0	0	0	3	6	13	0	43	5	5	0	1	1	0	0	0	0	1	0	0	1	0	1	0	2	0	0	0	0	0	0	k__Bacteria;p__Proteobacteria;c__Gammaproteobacteria;o__Xanthomonadales;f__Xanthomonadaceae;g__Stenotrophomonas
OTU_999	5	1	4	2	1	1	3	3	2	0	0	0	1	2	4	1	4	1	1	9	1	1	5	5	1	0	1	1	1	0	1	3	8	5	3	1	3	0	1	4	2	2	0	1	1	k__Bacteria;p__Acidobacteria;c__unidentified_Acidobacteria;o__unidentified_Acidobacteria;f__unidentified_Acidobacteria;g__Stenotrophobacter;s__
OTU_1000	2	8	3	1	5	3	8	2	5	5	7	8	3	0	0	3	6	3	5	3	5	4	4	7	1	0	0	2	5	0	3	1	1	5	9	2	6	4	3	2	3	5	0	5	2	k__Bacteria;p__Verrucomicrobia;c__Verrucomicrobiae;o__Chthoniobacterales;f__Chthoniobacteraceae;g__Chthoniobacter;s__
OTU_1001	6	3	1	4	8	7	3	10	1	7	0	5	3	4	0	2	7	7	6	5	6	4	8	3	8	9	4	5	4	6	2	3	0	6	7	3	4	0	7	11	3	7	6	3	6	k__Bacteria;p__Proteobacteria;c__Deltaproteobacteria;o__Myxococcales;f__Sandaracinaceae;g__Sandaracinus;s__
OTU_1002	1	0	0	1	8	0	11	0	0	1	0	1	5	0	3	2	0	2	1	3	0	1	1	1	0	8	16	3	7	12	5	0	0	1	0	2	0	0	0	0	0	1	0	1	0	k__Bacteria
OTU_1003	1	3	1	2	1	0	0	4	0	0	6	3	0	1	1	4	1	7	2	0	3	3	8	0	1	0	0	1	0	0	1	1	0	1	4	1	1	0	1	0	0	0	0	1	0	k__Bacteria;p__Actinobacteria;c__Thermoleophilia;o__Solirubrobacterales;f__Solirubrobacteraceae;g__Conexibacter;s__Rubrobacteridae_bacterium_Gsoil_1167
OTU_1004	5	8	20	2	4	5	15	1	75	7	2	21	1	4	4	6	3	0	5	3	22	5	0	2	8	1	0	8	5	0	1	3	5	1	5	3	2	19	3	0	3	13	7	1	10	k__Bacteria;p__Proteobacteria;c__Gammaproteobacteria;o__unidentified_Gammaproteobacteria;f__Burkholderiaceae;g__Rhizobacter
OTU_1005	23	22	19	23	30	10	22	26	31	25	9	20	19	27	29	33	28	15	41	28	26	19	16	32	25	33	40	34	34	41	22	21	38	32	28	18	32	1	27	25	19	26	30	24	34	k__Bacteria;p__Actinobacteria;c__Rubrobacteria;o__Rubrobacterales;f__unidentified_Rubrobacterales;g__Rubrobacter;s__
OTU_1006	7	1	1	2	0	2	3	1	12	3	3	4	2	1	4	12	3	4	7	0	1	2	2	5	11	3	3	1	1	3	0	4	1	14	9	5	6	0	10	8	5	1	1	5	11	k__Bacteria
OTU_1007	4	5	3	5	9	2	3	10	0	3	4	1	9	5	1	4	7	1	2	8	3	5	9	0	7	19	8	16	7	15	2	5	6	4	2	11	4	2	3	2	2	8	5	0	2	k__Bacteria;p__Latescibacteria;c__;o__;f__;g__;s__
OTU_1008	2	0	1	1	0	0	1	3	0	3	2	1	1	0	1	1	2	0	0	5	0	3	0	1	1	1	2	7	2	5	1	0	1	1	1	3	5	0	1	1	0	2	4	1	2	k__Bacteria;p__Latescibacteria;c__;o__;f__;g__;s__
OTU_1009	10	10	10	12	5	16	9	9	17	14	8	9	15	8	13	8	7	26	11	3	16	14	7	9	13	5	6	13	8	6	11	7	18	27	17	9	5	14	12	24	6	8	20	10	13	k__Bacteria;p__Bacteroidetes;c__Bacteroidia;o__Chitinophagales;f__Chitinophagaceae;g__Niastella;s__
OTU_1010	3	6	4	0	1	1	11	1	3	9	13	1	1	0	1	4	2	6	1	3	3	2	5	7	6	0	0	3	1	0	1	7	3	5	3	10	4	0	3	4	0	4	1	1	0	k__Bacteria;p__Verrucomicrobia;c__Verrucomicrobiae;o__Chthoniobacterales;f__Chthoniobacteraceae;g__Chthoniobacter;s__
OTU_1011	7	7	5	5	5	0	5	6	0	5	4	6	1	2	5	0	6	1	7	3	2	1	0	4	1	10	4	8	4	1	7	6	1	3	8	5	3	2	7	5	1	2	4	5	4	k__Bacteria;p__Proteobacteria;c__Deltaproteobacteria;o__Myxococcales
OTU_1012	0	3	4	0	5	18	6	7	0	3	1	2	3	4	4	2	5	5	4	4	7	6	1	1	4	3	11	14	5	12	4	3	0	1	0	7	0	2	6	1	1	6	5	7	1	k__Bacteria;p__Proteobacteria;c__Gammaproteobacteria;o__Salinisphaerales;f__Solimonadaceae
OTU_1013	1	1	1	5	4	0	5	3	0	0	4	5	2	4	1	1	3	7	0	4	7	5	6	2	8	0	1	3	2	1	1	0	0	5	1	0	3	1	0	0	1	10	3	1	0	k__Bacteria;p__Chloroflexi;c__Anaerolineae;o__Anaerolineales;f__Anaerolineaceae;g__;s__
OTU_1014	10	3	6	14	7	1	5	6	4	8	10	5	11	8	7	11	16	18	7	5	10	24	14	6	7	9	8	9	11	10	7	9	0	5	3	5	8	6	7	6	8	13	11	5	4	k__Bacteria;p__Gemmatimonadetes;c__;o__;f__;g__;s__
OTU_1015	3	1	3	0	3	7	1	2	0	4	11	1	5	0	1	4	2	1	5	1	1	2	9	1	3	2	9	3	1	5	7	2	1	5	1	1	7	6	0	1	3	1	0	1	4	k__Bacteria;p__Chloroflexi;c__Anaerolineae;o__;f__;g__;s__
OTU_1016	12	8	9	7	16	11	17	15	15	15	13	24	17	17	20	14	5	7	17	12	17	20	26	6	25	15	19	13	14	10	15	14	10	21	22	10	17	18	17	14	9	9	9	11	26	k__Bacteria;p__Acidobacteria;c__Acidobacteriia;o__Solibacterales;f__unidentified_Solibacterales;g__Candidatus_Solibacter;s__
OTU_1017	6	3	5	5	11	15	7	5	7	6	8	5	8	3	6	8	13	20	6	8	5	8	7	3	7	2	6	7	5	5	5	4	19	8	5	4	5	3	9	7	5	5	5	12	4	k__Bacteria;p__Chloroflexi;c__Chloroflexia;o__Thermomicrobiales;f__Thermomicrobiaceae;g__Nitrolancea;s__
OTU_1018	10	8	3	5	4	2	9	3	1	3	9	8	1	2	5	9	1	1	13	6	5	5	8	3	11	11	10	8	15	5	7	5	4	3	7	5	8	1	8	11	3	6	5	1	7	k__Bacteria;p__Proteobacteria;c__Deltaproteobacteria;o__Myxococcales;f__;g__;s__
OTU_1019	4	9	6	2	3	5	3	1	13	5	12	1	3	4	3	8	1	4	2	3	1	3	4	9	5	3	2	0	0	3	0	1	3	1	2	3	13	1	3	4	1	2	3	0	7	k__Bacteria;p__Actinobacteria;c__;o__;f__;g__;s__
OTU_1020	6	1	7	4	3	5	4	3	5	3	2	3	1	3	3	5	5	10	5	6	1	5	4	3	5	2	2	3	1	0	1	5	3	5	3	4	3	0	1	1	3	2	0	3	1	k__Bacteria;p__Chloroflexi;c__Chloroflexia;o__Thermomicrobiales;f__;g__;s__
OTU_1021	0	0	0	2	0	8	1	4	4	8	6	5	0	2	2	0	2	1	6	1	3	1	15	11	1	11	6	11	1	10	4	0	4	3	0	80	3	0	3	5	0	0	3	1	0	k__Bacteria
OTU_1022	2	5	3	7	7	1	5	9	9	3	4	2	5	6	4	1	6	10	3	10	3	11	1	3	5	10	11	15	7	15	9	3	4	0	2	6	8	2	9	5	6	9	6	2	6	k__Bacteria;p__Proteobacteria;c__Deltaproteobacteria;o__Myxococcales
OTU_1023	1	1	3	2	0	0	1	0	1	0	2	1	3	1	1	0	4	1	1	1	3	1	4	4	3	0	1	1	0	0	0	0	2	3	0	2	0	4	1	0	0	0	1	0	3	k__Bacteria;p__Bacteroidetes;c__Bacteroidia;o__Chitinophagales;f__Chitinophagaceae
OTU_1024	1	14	28	7	0	3	1	0	2	5	94	1	21	0	2	0	0	3	3	0	1	6	0	0	0	1	0	0	0	0	0	2	0	0	6	0	1	0	1	0	0	2	0	0	1	k__Bacteria;p__Proteobacteria;c__Gammaproteobacteria;o__unidentified_Gammaproteobacteria;f__Burkholderiaceae;g__Achromobacter
OTU_1025	1	10	17	3	5	0	5	2	5	9	4	6	1	3	11	6	5	2	7	4	8	2	4	2	4	4	3	5	3	5	3	9	3	3	1	6	0	0	9	5	2	2	4	10	4	k__Bacteria;p__Acidobacteria;c__Holophagae;o__;f__;g__;s__
OTU_1026	52	61	51	48	50	36	60	44	59	34	30	77	52	55	65	59	38	40	44	59	57	56	61	33	56	74	72	60	40	40	71	39	44	79	67	66	72	12	67	70	45	64	55	60	55	k__Bacteria;p__Chloroflexi;c__;o__;f__;g__;s__
OTU_1027	22	27	28	9	8	9	18	8	20	26	18	10	13	14	13	15	12	14	13	17	12	14	7	7	15	18	10	15	19	6	16	13	16	24	19	19	12	26	21	27	10	12	15	11	13	k__Bacteria;p__Acidobacteria;c__unidentified_Acidobacteria;o__unidentified_Acidobacteria;f__unidentified_Acidobacteria;g__unidentified_Acidobacteria;s__Acidobacteria_bacterium_LP6
OTU_1028	1	0	0	0	7	3	0	0	0	0	2	0	5	1	0	1	1	1	0	0	2	12	0	1	1	5	0	1	1	0	0	0	0	0	2	2	1	8	3	0	0	4	1	0	0	k__Bacteria;p__Gemmatimonadetes;c__unidentified_Gemmatimonadetes;o__Gemmatimonadales;f__Gemmatimonadaceae;g__;s__
OTU_1029	1	0	0	2	0	0	1	3	0	0	2	0	7	7	3	0	0	1	0	0	5	7	6	3	3	0	0	0	0	0	1	2	1	1	3	0	1	0	0	0	0	2	4	0	0	k__Bacteria
OTU_1030	0	3	6	3	0	3	2	1	10	12	4	1	0	0	3	0	4	0	3	1	0	0	4	6	3	0	1	3	5	5	1	5	1	7	7	5	2	13	0	4	1	2	0	5	0	k__Bacteria;p__Gemmatimonadetes;c__Longimicrobia;o__Longimicrobiales;f__Longimicrobiaceae;g__;s__
OTU_1031	0	0	0	0	0	40	4	0	0	0	0	0	0	0	0	0	0	0	0	0	0	0	0	0	0	0	0	0	0	0	0	0	0	0	0	5	0	0	0	0	0	0	0	0	0	k__Bacteria;p__Firmicutes;c__Clostridia;o__Clostridiales;f__Ruminococcaceae;g__Flavonifractor;s__
OTU_1032	4	4	9	1	5	6	4	2	2	3	10	6	5	0	1	4	1	0	2	2	0	10	4	3	1	4	8	5	1	1	0	3	3	5	11	3	6	6	0	3	0	0	0	1	4	k__Bacteria;p__Actinobacteria;c__unidentified_Actinobacteria;o__Corynebacteriales;f__Nocardiaceae;g__Nocardia
OTU_1033	11	9	10	13	17	15	14	12	13	11	16	10	9	12	8	17	13	7	16	15	18	11	9	4	16	15	18	18	15	16	5	10	7	13	11	8	9	7	25	17	7	13	14	12	22	k__Bacteria;p__Acidobacteria;c__unidentified_Acidobacteria;o__unidentified_Acidobacteria;f__unidentified_Acidobacteria;g__unidentified_Acidobacteria
OTU_1034	23	16	18	7	17	6	17	13	4	20	15	13	8	15	10	17	16	7	20	20	12	11	8	9	8	12	18	11	19	11	17	9	14	13	14	18	15	8	18	21	9	20	22	9	8	k__Bacteria;p__Acidobacteria;c__unidentified_Acidobacteria;o__unidentified_Acidobacteria;f__unidentified_Acidobacteria;g__unidentified_Acidobacteria
OTU_1035	6	5	3	5	1	0	1	6	0	3	0	0	3	3	7	6	5	14	7	0	6	1	1	6	4	3	1	3	4	1	1	3	7	7	8	2	2	1	9	1	5	13	1	4	8	k__Bacteria;p__Armatimonadetes;c__;o__;f__;g__;s__
OTU_1036	3	0	0	1	3	0	2	0	2	6	2	2	1	4	2	6	0	0	0	3	0	5	1	1	5	0	0	1	2	0	2	0	3	5	3	0	2	0	1	0	2	0	0	1	2	k__Bacteria;p__Acidobacteria;c__unidentified_Acidobacteria;o__unidentified_Acidobacteria;f__unidentified_Acidobacteria;g__unidentified_Acidobacteria
OTU_1037	17	11	10	15	13	5	3	23	13	11	10	18	15	16	11	20	11	12	17	24	17	8	15	5	12	9	21	18	21	12	12	9	15	11	14	12	20	6	14	18	6	12	17	9	6	k__Bacteria;p__Proteobacteria;c__Deltaproteobacteria;o__Myxococcales;f__;g__;s__
OTU_1038	2	0	2	1	4	1	3	5	2	2	6	4	3	2	1	0	1	1	2	12	6	2	2	0	4	7	1	7	1	8	6	1	0	0	7	5	2	4	3	6	1	2	4	1	3	k__Bacteria;p__Proteobacteria;c__Deltaproteobacteria;o__Myxococcales;f__Haliangiaceae;g__Haliangium;s__
OTU_1039	10	12	8	1	3	1	10	4	19	4	13	6	2	7	4	8	2	3	5	8	3	2	1	19	5	4	2	5	0	5	6	12	6	4	7	3	15	8	4	7	1	7	4	1	4	k__Bacteria;p__Actinobacteria;c__Thermoleophilia;o__Solirubrobacterales;f__Solirubrobacteraceae;g__Solirubrobacter;s__
OTU_1040	9	7	4	8	4	8	9	12	3	7	8	2	6	7	9	3	7	7	3	9	9	5	0	5	8	0	3	11	7	5	7	9	3	14	7	4	7	11	5	3	5	9	3	8	8	k__Bacteria;p__Actinobacteria;c__Thermoleophilia;o__Solirubrobacterales;f__;g__;s__
OTU_1041	0	4	1	5	0	0	1	0	1	13	6	0	0	0	0	0	0	0	0	0	1	0	25	1	0	0	0	0	24	0	13	5	0	0	0	0	5	0	0	0	0	0	0	4	8	k__Bacteria;p__Proteobacteria;c__Alphaproteobacteria;o__unidentified_Alphaproteobacteria;f__unidentified_Alphaproteobacteria;g__Acuticoccus;s__
OTU_1042	12	20	29	40	17	12	22	19	55	35	53	52	23	39	42	55	24	29	11	13	15	25	57	65	33	19	20	15	13	25	24	39	10	65	35	31	26	26	36	51	41	28	11	23	30	k__Bacteria;p__Proteobacteria;c__Gammaproteobacteria;o__unidentified_Gammaproteobacteria;f__Burkholderiaceae;g__Ramlibacter;s__
OTU_1043	10	11	11	20	16	7	3	13	17	11	9	5	13	12	21	9	17	14	14	19	14	15	6	15	11	11	12	18	13	11	18	8	13	18	25	13	10	19	11	8	9	13	11	9	16	k__Bacteria;p__Actinobacteria;c__Thermoleophilia;o__Solirubrobacterales;f__;g__;s__
OTU_1044	5	13	11	1	3	0	4	1	4	8	8	2	1	1	4	6	1	1	0	3	0	1	1	1	3	2	3	1	1	0	0	13	1	2	1	1	1	0	3	8	0	0	0	1	2	k__Bacteria;p__Bacteroidetes;c__Ignavibacteria;o__;f__;g__;s__
OTU_1045	1	2	0	3	4	3	1	4	0	5	1	2	3	5	5	1	4	2	4	2	3	0	0	3	2	2	1	5	11	3	3	1	3	1	5	3	2	4	1	3	7	3	10	7	3	k__Bacteria;p__Actinobacteria;c__Acidimicrobiia;o__unidentified_Acidimicrobiia
OTU_1046	0	3	1	7	6	5	4	1	0	1	4	3	1	6	3	4	8	6	2	4	4	3	1	0	1	4	5	7	5	4	5	2	3	1	1	7	3	0	5	1	1	0	4	6	2	k__Bacteria;p__Bacteroidetes;c__Bacteroidia;o__Sphingobacteriales;f__;g__;s__
OTU_1047	1	23	0	6	3	1	4	1	4	3	8	3	9	23	5	4	3	5	1	2	8	12	10	12	3	0	0	2	0	0	8	3	4	1	9	0	2	8	1	9	11	4	1	3	1	k__Bacteria;p__Proteobacteria;c__Gammaproteobacteria;o__unidentified_Gammaproteobacteria;f__Burkholderiaceae;g__Cupriavidus
OTU_1048	3	3	11	3	3	3	1	1	7	7	5	5	0	0	1	0	2	7	3	3	1	2	0	0	6	0	3	1	2	0	2	6	0	5	0	5	1	0	5	1	1	2	0	2	4	k__Bacteria;p__Bacteroidetes;c__Bacteroidia;o__Chitinophagales;f__Chitinophagaceae;g__Flavisolibacter;s__
OTU_1049	32	23	46	11	11	8	13	11	27	30	28	18	26	18	28	17	21	20	17	13	12	21	22	40	16	111	19	11	10	4	15	17	10	17	20	24	9	7	24	11	14	19	22	20	16	k__Bacteria;p__Proteobacteria;c__Alphaproteobacteria;o__Rhizobiales;f__Rhizobiaceae;g__Aliihoeflea;s__
OTU_1050	4	0	4	1	0	0	3	3	2	5	2	2	4	3	3	1	1	2	3	3	1	2	1	0	5	2	2	1	2	2	3	3	3	2	5	1	3	5	3	2	1	0	2	1	4	k__Bacteria;p__Actinobacteria;c__Acidimicrobiia;o__;f__;g__;s__
OTU_1051	11	9	4	9	8	0	2	9	3	4	1	0	4	4	4	8	11	16	15	8	6	4	1	7	9	4	3	7	3	0	3	5	10	8	5	5	6	0	7	4	6	10	3	6	10	k__Bacteria;p__Armatimonadetes;c__;o__;f__;g__;s__
OTU_1052	12	10	9	15	14	12	9	11	22	6	13	7	15	15	15	18	16	13	5	9	17	14	11	15	15	14	7	15	8	5	5	9	14	9	10	9	20	12	12	10	18	15	13	11	10	k__Bacteria;p__Actinobacteria;c__Thermoleophilia;o__Gaiellales;f__;g__;s__
OTU_1053	1	2	5	6	7	2	3	7	1	2	1	2	3	6	1	9	5	1	3	3	5	6	4	3	6	3	3	5	5	2	3	1	3	5	1	2	3	0	3	1	0	4	2	3	2	k__Bacteria;p__Latescibacteria;c__;o__;f__;g__;s__
OTU_1054	5	3	1	4	5	1	4	3	4	4	3	4	1	1	1	1	2	2	3	0	1	5	4	1	2	3	4	2	1	5	6	3	7	6	3	1	1	0	5	10	2	0	1	7	5	k__Bacteria;p__Bacteroidetes;c__Ignavibacteria;o__;f__;g__;s__
OTU_1055	6	10	22	2	7	7	11	5	7	13	19	14	1	8	1	17	9	10	5	5	6	3	9	3	9	9	7	11	9	5	9	16	1	4	0	19	15	7	17	9	6	8	3	10	6	k__Bacteria;p__Bacteroidetes;c__Bacteroidia;o__Sphingobacteriales;f__;g__;s__
OTU_1056	10	10	9	15	17	19	18	12	10	16	15	28	16	20	21	17	24	14	18	22	14	9	21	14	22	23	20	30	26	12	23	18	8	21	9	19	24	13	14	15	16	14	20	15	24	k__Bacteria;p__Proteobacteria;c__Deltaproteobacteria;o__Myxococcales;f__Polyangiaceae;g__Pajaroellobacter;s__
OTU_1057	1	10	7	3	0	2	7	1	0	2	7	7	0	1	0	1	0	3	0	3	1	0	2	1	1	1	2	0	5	0	7	3	0	1	0	13	9	0	3	1	3	2	1	1	0	k__Bacteria;p__Verrucomicrobia;c__Verrucomicrobiae;o__Chthoniobacterales;f__Chthoniobacteraceae;g__Chthoniobacter;s__
OTU_1058	1	1	1	1	0	2	0	1	0	2	0	3	3	0	1	2	1	0	0	3	0	0	1	2	0	0	0	2	0	0	2	0	2	1	1	0	0	0	0	0	0	0	1	1	2	k__Bacteria;p__Chloroflexi;c__Chloroflexia;o__Chloroflexales;f__Roseiflexaceae;g__;s__
OTU_1059	0	0	1	0	0	21	12	23	2	0	0	1	1	2	7	0	0	3	0	0	0	0	0	1	5	4	1	0	0	0	0	3	0	0	0	0	0	159	0	0	1	0	0	0	1	k__Bacteria;p__Bacteroidetes;c__Bacteroidia;o__Bacteroidales;f__Muribaculaceae;g__Muribaculum;s__
OTU_1060	16	11	14	12	12	10	24	9	21	17	27	20	16	13	13	24	13	19	21	14	25	20	33	18	13	12	7	9	16	18	23	13	15	26	16	14	8	18	18	16	18	19	18	20	22	k__Bacteria;p__Proteobacteria;c__Gammaproteobacteria;o__unidentified_Gammaproteobacteria
OTU_1061	5	10	7	2	4	0	1	4	0	3	0	4	0	0	2	6	9	5	4	2	0	1	5	5	7	7	8	3	9	0	3	3	7	9	1	3	0	2	5	5	0	5	1	1	8	k__Bacteria;p__Planctomycetes;c__Phycisphaerae;o__Tepidisphaerales;f__;g__;s__
OTU_1062	6	12	14	3	3	0	5	0	0	1	14	9	0	0	17	4	2	1	9	1	5	1	4	3	1	20	0	0	5	5	1	49	6	7	0	6	0	5	7	5	1	9	1	1	4	k__Bacteria;p__Proteobacteria;c__Deltaproteobacteria;o__Oligoflexales;f__Oligoflexaceae;g__Oligoflexus;s__
OTU_1063	48	38	33	27	20	15	29	37	18	19	43	36	14	26	27	28	48	16	40	45	28	36	30	13	40	35	23	32	31	56	38	35	32	71	42	50	26	15	23	37	18	38	30	36	37	k__Bacteria;p__Acidobacteria;c__Holophagae;o__;f__;g__;s__
OTU_1064	0	0	1	1	9	2	0	1	0	1	0	0	5	14	0	0	5	2	2	2	0	0	0	0	1	6	1	1	0	5	0	1	2	0	0	3	0	0	1	0	1	2	0	0	0	k__Bacteria;p__Latescibacteria;c__;o__;f__;g__;s__
OTU_1065	12	9	11	10	7	3	11	3	3	19	15	11	3	7	3	2	5	13	12	13	4	3	11	9	5	3	2	6	1	0	9	7	5	15	9	12	7	0	4	7	1	10	2	6	5	k__Bacteria;p__Verrucomicrobia;c__Verrucomicrobiae;o__;f__;g__;s__
OTU_1066	2	1	3	3	0	3	9	1	5	9	7	3	3	0	9	1	3	5	5	4	1	2	1	7	3	2	2	3	3	1	3	5	4	5	2	4	3	0	3	2	1	4	7	3	6	k__Bacteria;p__Proteobacteria;c__Alphaproteobacteria;o__Rhizobiales;f__Xanthobacteraceae
OTU_1067	5	7	5	10	9	10	13	11	10	3	6	12	11	6	8	7	3	5	4	20	11	15	6	5	11	7	10	3	5	3	9	8	9	10	7	4	7	0	9	5	13	10	5	3	10	k__Bacteria;p__Chloroflexi
OTU_1068	7	5	5	8	18	7	11	9	5	3	9	8	13	12	3	9	13	3	0	12	7	15	8	36	3	11	8	10	5	8	25	5	3	4	0	5	16	15	12	5	1	7	7	3	0	k__Bacteria;p__Bacteroidetes;c__Bacteroidia;o__Cytophagales;f__Microscillaceae;g__Chryseolinea;s__
OTU_1069	1	0	3	6	2	0	1	6	0	0	1	0	0	1	0	0	2	4	1	4	3	1	0	1	3	2	1	3	1	1	4	1	5	3	2	1	1	7	3	1	0	0	1	1	2	k__Bacteria;p__Proteobacteria;c__Deltaproteobacteria;o__Myxococcales;f__;g__;s__
OTU_1070	14	5	6	5	6	6	7	14	8	5	6	16	7	3	12	11	2	3	5	8	7	8	6	5	7	9	5	8	7	15	5	9	4	15	9	6	1	1	5	7	3	4	7	9	13	k__Bacteria;p__Acidobacteria;c__Acidobacteriia;o__Solibacterales;f__unidentified_Solibacterales;g__Bryobacter;s__
OTU_1071	0	1	0	0	0	0	0	0	0	0	0	0	0	0	0	0	0	0	0	0	0	0	0	4	0	0	0	0	28	0	0	0	0	0	0	0	26	1	0	0	0	0	0	0	3	k__Bacteria;p__Bacteroidetes;c__Bacteroidia;o__Cytophagales;f__Cytophagaceae;g__Sporocytophaga;s__
OTU_1072	7	8	5	5	13	17	11	12	0	7	4	5	7	8	1	1	15	4	13	14	7	6	4	5	4	7	3	6	3	5	7	1	1	13	5	7	1	1	2	2	1	4	16	1	5	k__Bacteria;p__Proteobacteria;c__Alphaproteobacteria;o__Caulobacterales;f__Hyphomonadaceae;g__Hirschia;s__
OTU_1073	2	4	2	2	12	6	4	7	3	7	9	10	17	12	7	4	4	3	5	4	7	14	11	1	8	6	4	6	8	5	10	5	4	7	11	8	9	8	5	4	2	4	7	9	9	k__Bacteria;p__Acidobacteria;c__;o__;f__;g__;s__
OTU_1074	0	0	0	0	0	44	9	0	0	0	0	0	0	0	0	0	0	0	0	0	0	0	0	1	0	0	0	0	0	0	0	0	0	0	0	1	0	21	0	0	0	0	0	0	0	k__Bacteria;p__Firmicutes;c__Clostridia;o__Clostridiales;f__Ruminococcaceae;g__Anaerotruncus;s__
OTU_1075	1	1	3	5	17	1	2	5	2	0	3	0	6	5	1	0	0	3	1	5	7	9	5	1	3	0	0	0	2	0	1	2	1	1	3	0	1	2	1	0	0	2	1	1	0	k__Bacteria;p__Acidobacteria;c__unidentified_Acidobacteria;o__unidentified_Acidobacteria;f__unidentified_Acidobacteria;g__unidentified_Acidobacteria;s__Acidobacteria_bacterium_SCN_69-37
OTU_1076	6	9	7	5	36	10	19	25	0	3	8	2	19	16	8	3	9	10	5	17	14	20	4	1	6	29	10	9	13	14	7	4	0	1	2	5	12	15	8	3	2	24	20	4	6	k__Bacteria;p__Proteobacteria;c__Gammaproteobacteria
OTU_1077	2	5	7	2	0	0	1	0	2	0	1	0	1	0	1	1	3	2	2	1	2	1	1	0	4	1	1	0	2	1	4	1	1	0	0	4	3	2	3	1	0	2	0	1	2	k__Bacteria;p__Bacteroidetes;c__Bacteroidia;o__Cytophagales;f__Hymenobacteraceae;g__Rufibacter
OTU_1078	1	0	1	0	0	8	4	9	4	0	32	3	3	4	1	0	0	1	0	0	0	16	0	2	0	0	0	0	0	0	0	1	0	1	0	0	0	6	0	0	1	1	3	1	2	k__Bacteria;p__Firmicutes;c__Clostridia;o__Clostridiales;f__Ruminococcaceae;g__Faecalibacterium;s__
OTU_1079	1	1	2	1	0	0	0	1	0	2	0	0	1	0	3	1	1	11	1	3	2	2	5	1	2	0	2	3	1	0	1	5	1	3	0	5	3	0	1	2	0	4	0	1	4	k__Bacteria;p__Chloroflexi;c__Anaerolineae;o__Caldilineales;f__Caldilineaceae;g__;s__
OTU_1080	14	15	12	9	3	8	8	5	9	6	12	6	6	9	7	4	3	5	11	8	7	6	0	17	7	4	4	4	7	3	8	9	8	6	12	4	11	10	6	7	6	9	9	1	11	k__Bacteria;p__Actinobacteria;c__Thermoleophilia;o__Solirubrobacterales;f__Solirubrobacteraceae;g__;s__
OTU_1081	8	5	5	9	9	10	5	12	4	7	2	0	9	7	3	6	11	25	13	7	3	2	4	3	5	3	7	11	3	13	8	5	8	9	7	5	5	2	5	5	3	11	13	5	2	k__Bacteria
OTU_1082	1	1	1	3	7	1	1	2	0	1	2	0	0	6	1	3	1	1	0	2	4	6	1	1	1	4	7	3	5	10	6	3	3	0	1	6	3	1	5	1	1	7	7	3	2	k__Bacteria;p__Proteobacteria;c__Deltaproteobacteria;o__;f__;g__;s__
OTU_1083	2	21	3	2	0	2	3	9	4	5	24	5	0	2	3	3	3	0	1	7	4	0	0	0	3	3	1	0	2	0	1	8	0	0	4	5	3	3	0	1	0	1	2	1	0	k__Bacteria;p__Gemmatimonadetes;c__Longimicrobia;o__Longimicrobiales;f__Longimicrobiaceae;g__;s__
OTU_1084	6	8	3	13	12	2	6	16	5	7	2	5	7	2	5	4	9	10	11	11	0	7	0	3	1	4	7	18	7	10	7	8	15	5	3	7	7	2	8	7	5	7	5	7	4	k__Bacteria;p__unidentified_Bacteria;c__unidentified_Bacteria;o__unidentified_Bacteria;f__unidentified_Bacteria;g__Candidatus_Entotheonella
OTU_1085	3	1	3	6	1	1	1	0	5	23	4	1	1	4	1	0	11	4	5	1	3	3	4	1	1	13	0	0	1	1	0	0	11	3	1	4	0	0	2	12	1	0	0	0	2	k__Bacteria;p__unidentified_Bacteria;c__unidentified_Bacteria;o__unidentified_Bacteria;f__unidentified_Bacteria;g__unidentified_Bacteria
OTU_1086	4	0	4	1	2	5	3	1	1	0	5	2	3	12	4	8	2	0	0	2	2	2	0	0	1	3	5	3	3	5	2	0	0	2	0	4	4	7	1	9	2	2	6	2	4	k__Bacteria;p__Actinobacteria;c__unidentified_Actinobacteria;o__Micromonosporales;f__Micromonosporaceae;g__Longispora;s__Longispora_fulva
OTU_1087	9	3	1	2	0	0	1	11	0	4	2	3	1	2	2	2	5	1	6	2	1	0	4	1	3	3	4	16	3	4	1	0	1	1	4	6	16	1	18	1	0	0	1	5	4	k__Bacteria;p__Proteobacteria;c__Deltaproteobacteria;o__Myxococcales;f__;g__;s__
OTU_1088	0	3	0	7	13	2	8	13	9	9	6	4	12	8	6	17	13	12	5	9	5	3	4	4	13	6	17	9	6	10	6	7	6	4	1	13	16	2	8	13	3	4	6	9	3	k__Bacteria;p__Gemmatimonadetes;c__;o__;f__;g__;s__
OTU_1089	4	2	1	1	1	2	3	1	0	1	1	2	3	3	1	7	4	9	5	3	2	0	0	1	3	1	7	5	3	5	3	3	4	2	1	3	3	0	1	7	1	4	1	7	2	k__Bacteria;p__Chloroflexi
OTU_1090	4	11	5	0	3	1	1	1	7	2	1	3	0	2	1	10	1	1	0	0	0	1	0	5	0	1	0	0	0	2	0	7	0	3	4	1	3	0	2	0	2	2	1	0	2	k__Bacteria
OTU_1091	5	3	2	1	1	1	1	5	2	3	3	0	1	2	1	0	2	1	2	2	2	2	1	1	1	1	4	0	3	2	2	4	10	3	5	1	0	1	4	4	1	3	7	0	5	k__Bacteria;p__Chloroflexi;c__;o__;f__;g__;s__
OTU_1092	2	3	3	4	5	12	11	5	8	4	9	11	3	5	3	8	7	5	5	3	7	3	4	1	6	7	4	13	3	11	5	11	0	11	7	5	7	7	9	1	3	4	3	12	11	k__Bacteria;p__Proteobacteria;c__Deltaproteobacteria;o__Myxococcales;f__Haliangiaceae;g__Haliangium;s__
OTU_1093	1	1	1	2	5	4	1	4	0	1	0	0	3	5	0	1	3	1	5	5	6	3	1	2	0	1	0	3	2	3	0	1	3	3	2	1	1	0	2	3	1	2	5	0	5	k__Bacteria
OTU_1094	3	5	1	2	1	1	0	3	0	1	4	1	0	0	0	0	1	5	2	2	2	0	1	4	3	0	1	0	1	0	1	0	1	0	3	1	3	0	0	1	2	2	0	0	2	k__Bacteria;p__Verrucomicrobia;c__Verrucomicrobiae;o__;f__;g__;s__
OTU_1095	75	66	68	55	45	44	62	54	63	81	58	43	44	69	64	71	56	48	55	81	57	36	44	52	58	40	59	62	54	56	66	57	71	76	67	55	48	49	55	74	49	85	72	69	71	k__Bacteria;p__Proteobacteria;c__Alphaproteobacteria;o__unidentified_Alphaproteobacteria;f__unidentified_Alphaproteobacteria;g__unidentified_Alphaproteobacteria;s__bacterium_YC-ZSS-LKJ108
OTU_1096	6	2	2	1	7	3	4	9	3	8	5	4	3	5	3	8	8	6	10	7	3	3	7	16	9	7	5	6	7	10	6	8	7	5	1	3	2	6	8	10	6	4	5	6	5	k__Bacteria;p__Proteobacteria;c__Deltaproteobacteria;o__Myxococcales;f__;g__;s__
OTU_1097	0	3	0	16	5	0	7	0	0	0	0	4	2	0	4	0	0	0	0	0	5	0	0	1	0	0	0	1	0	0	1	1	0	0	0	0	0	0	2	0	7	0	0	2	2	k__Bacteria;p__Proteobacteria;c__Deltaproteobacteria;o__Bdellovibrionales;f__Bdellovibrionaceae;g__Bdellovibrio;s__Bdellovibrio_sp_MPA
OTU_1098	9	5	2	4	5	6	9	5	4	17	9	3	5	7	3	9	10	3	13	6	7	5	5	5	11	7	4	7	6	10	5	8	9	13	9	5	11	6	11	14	4	5	18	7	11	k__Bacteria;p__Gemmatimonadetes;c__;o__;f__;g__;s__
OTU_1099	0	0	1	0	0	3	2	1	0	1	1	2	12	4	0	0	2	0	3	3	1	1	4	0	0	0	2	1	1	0	0	0	0	1	1	0	0	0	3	1	0	13	1	0	0	k__Bacteria;p__;c__;o__;f__;g__;s__
OTU_1100	0	0	0	0	0	0	0	0	0	0	0	0	0	0	0	2	3	0	0	0	0	0	0	76	0	0	0	0	14	2	0	0	0	16	0	0	0	1	0	0	0	0	0	0	16	k__Bacteria;p__Bacteroidetes;c__Bacteroidia;o__Flavobacteriales;f__Flavobacteriaceae;g__Flavobacterium;s__Flavobacterium_flevense
OTU_1101	9	16	11	13	7	5	10	7	6	11	4	5	5	6	5	11	14	11	9	16	14	3	2	3	13	3	7	5	6	10	7	6	10	8	7	9	5	1	2	4	7	4	4	7	8	k__Bacteria;p__Proteobacteria;c__Alphaproteobacteria;o__unidentified_Alphaproteobacteria;f__Geminicoccaceae;g__Candidatus_Alysiosphaera;s__
OTU_1102	6	7	7	2	1	0	2	3	2	7	2	1	1	3	9	1	5	2	0	2	1	0	1	3	3	0	3	0	1	0	4	10	3	1	0	6	1	0	1	2	0	0	2	3	2	k__Bacteria;p__Proteobacteria;c__Alphaproteobacteria;o__Rhodobacterales;f__Rhodobacteraceae;g__Rubellimicrobium;s__
OTU_1103	10	7	6	19	18	9	15	37	3	12	21	16	12	12	9	9	17	22	8	20	10	17	6	5	9	5	8	11	18	51	12	9	20	18	9	13	10	6	14	3	5	14	14	22	17	k__Bacteria;p__Chloroflexi;c__Anaerolineae;o__Ardenticatenales;f__;g__;s__
OTU_1104	0	0	0	0	0	265	19	0	0	0	0	0	0	0	0	0	0	0	0	0	0	0	0	0	0	0	0	0	0	0	0	0	0	0	0	0	0	0	0	0	0	0	0	0	0	k__Bacteria;p__Firmicutes;c__Clostridia;o__Clostridiales;f__Ruminococcaceae;g__Oscillibacter;s__[Clostridium]_leptum
OTU_1105	0	0	0	0	0	29	0	0	0	0	0	0	0	0	0	0	0	0	0	0	0	36	0	0	0	0	0	0	0	0	0	0	0	0	0	0	0	0	0	0	0	0	0	0	0	k__Bacteria;p__Firmicutes;c__Bacilli;o__Bacillales;f__Alicyclobacillaceae;g__Alicyclobacillus
OTU_1106	4	0	0	7	1	11	1	0	0	0	1	1	1	4	0	0	0	1	1	0	1	1	0	0	1	0	0	0	0	0	1	1	0	1	0	4	2	0	1	0	0	1	4	2	0	k__Bacteria
OTU_1107	5	7	8	0	0	0	6	0	6	3	7	1	0	2	2	3	3	5	3	0	1	1	4	7	3	2	0	0	3	0	8	7	0	41	14	13	3	4	2	12	6	6	1	3	0	k__Bacteria;p__Bacteroidetes;c__Bacteroidia;o__Cytophagales;f__Hymenobacteraceae;g__Pontibacter;s__
OTU_1108	2	0	0	5	4	1	1	1	0	1	2	2	7	1	5	1	4	2	2	5	7	6	2	3	4	1	0	1	0	0	1	4	6	6	1	1	7	1	1	5	3	4	0	1	2	k__Bacteria;p__Actinobacteria;c__Thermoleophilia;o__Gaiellales;f__Gaiellaceae;g__Gaiella;s__
OTU_1109	11	11	4	13	19	7	9	11	12	3	11	8	5	14	11	17	14	8	9	14	7	19	11	9	13	21	17	11	21	16	14	14	17	18	7	14	15	16	8	9	5	14	12	11	7	k__Bacteria;p__Acidobacteria
OTU_1110	1	0	0	1	1	1	1	0	0	0	0	1	1	1	3	0	1	1	1	3	1	2	1	3	1	0	0	0	1	3	0	0	2	1	0	0	0	0	1	1	33	4	1	3	4	k__Bacteria;p__Firmicutes;c__Bacilli;o__Bacillales;f__Paenibacillaceae;g__Paenibacillus
OTU_1111	1	0	1	4	5	0	3	3	1	0	0	3	2	2	3	1	1	1	1	1	3	5	1	1	5	0	4	1	2	4	1	1	2	1	5	3	3	1	2	2	1	3	1	3	0	k__Bacteria
OTU_1112	0	1	1	3	0	0	1	2	0	1	4	2	3	1	1	2	1	0	1	0	10	0	2	1	5	0	0	3	0	3	1	0	0	3	12	0	1	3	2	0	0	3	0	0	4	k__Bacteria;p__Proteobacteria;c__Deltaproteobacteria;o__Myxococcales;f__Sandaracinaceae;g__;s__
OTU_1113	0	0	12	1	0	0	0	0	1	3	0	0	0	0	0	2	0	0	0	0	3	0	0	26	3	0	1	0	0	0	7	0	0	0	0	0	3	0	0	0	0	0	0	0	1	k__Bacteria;p__Proteobacteria;c__Gammaproteobacteria;o__unidentified_Gammaproteobacteria;f__unidentified_Gammaproteobacteria;g__Candidatus_Berkiella;s__
OTU_1114	6	0	1	1	6	6	7	5	1	8	4	3	3	3	1	1	3	5	10	3	5	7	2	2	9	3	4	2	6	5	7	3	3	1	5	3	1	5	5	3	2	6	3	1	4	k__Bacteria;p__Proteobacteria;c__Deltaproteobacteria;o__Myxococcales;f__;g__;s__
OTU_1115	2	2	1	0	1	3	3	1	0	2	2	1	3	2	0	1	0	1	0	4	0	1	1	0	0	5	1	0	1	1	0	2	3	0	0	3	3	0	1	3	0	6	0	0	0	k__Bacteria
OTU_1116	0	0	0	0	1	0	0	0	1	0	0	0	4	0	0	0	18	0	0	0	0	0	0	0	153	0	0	0	0	0	1	2	2	0	0	0	0	0	0	0	0	0	0	0	0	k__Bacteria;p__unidentified_Bacteria;c__unidentified_Bacteria;o__Campylobacterales;f__unidentified_Campylobacterales;g__Sulfurovum
OTU_1117	0	0	0	0	0	9	4	8	0	0	0	0	1	0	5	0	0	2	0	0	0	0	0	1	1	2	0	0	0	0	0	2	0	0	1	28	0	98	0	0	0	0	0	0	0	k__Bacteria;p__Bacteroidetes;c__Bacteroidia;o__Bacteroidales;f__Muribaculaceae;g__;s__
OTU_1118	5	2	0	6	4	3	5	4	0	7	5	1	4	3	1	4	7	4	10	5	1	3	1	1	5	3	6	5	6	8	7	7	10	1	1	3	6	1	4	7	1	1	3	3	2	k__Bacteria;p__Gemmatimonadetes;c__unidentified_Gemmatimonadetes;o__Gemmatimonadales;f__Gemmatimonadaceae
OTU_1119	0	3	7	3	1	5	1	2	2	0	1	5	3	2	3	0	0	0	1	2	1	5	0	4	2	5	4	2	2	4	0	2	0	0	3	1	4	0	1	0	3	0	4	0	2	k__Bacteria;p__Firmicutes;c__Clostridia;o__Clostridiales;f__unidentified_Clostridiales;g__Tepidimicrobium
OTU_1120	2	4	1	14	1	0	1	4	1	5	2	4	2	2	3	1	1	2	0	6	11	0	1	0	1	0	1	3	0	0	7	1	0	0	1	5	3	0	0	0	0	0	3	0	2	k__Bacteria;p__Proteobacteria;c__Alphaproteobacteria;o__Rhodobacterales;f__Rhodobacteraceae;g__Rhodobacter;s__
OTU_1121	0	0	0	0	0	7	0	11	0	0	0	0	0	1	1	0	1	2	0	1	0	2	0	0	0	5	0	0	0	0	0	1	0	0	0	0	0	55	0	0	0	0	0	0	0	k__Bacteria;p__Bacteroidetes;c__Bacteroidia;o__Bacteroidales;f__Rikenellaceae;g__Alistipes;s__
OTU_1122	4	4	1	4	7	4	5	5	6	4	4	7	7	5	7	4	5	5	2	13	4	13	4	7	3	3	7	9	5	4	5	6	14	2	10	3	5	17	7	5	6	5	3	3	10	k__Bacteria;p__Firmicutes;c__Bacilli;o__Bacillales;f__Bacillaceae;g__Virgibacillus
OTU_1123	4	2	1	0	0	4	0	0	1	1	0	2	3	6	5	2	1	3	7	9	5	3	2	1	2	5	4	3	4	4	0	0	6	3	7	4	1	1	3	1	6	2	1	3	4	k__Bacteria;p__unidentified_Bacteria;c__unidentified_Bacteria;o__unidentified_Bacteria;f__unidentified_Bacteria
OTU_1124	0	0	0	2	2	0	1	1	6	1	1	0	2	3	0	1	3	0	1	2	1	2	0	1	0	3	1	1	3	3	2	0	3	0	0	0	1	0	0	0	0	2	0	0	1	k__Bacteria;p__Proteobacteria;c__Deltaproteobacteria;o__Desulfarculales;f__Desulfarculaceae;g__;s__
OTU_1125	1	2	1	1	0	5	3	3	0	0	0	0	2	2	1	0	1	0	0	4	2	3	1	0	4	1	1	1	1	0	0	0	0	0	1	0	1	0	2	0	0	1	2	0	0	k__Bacteria;p__Proteobacteria;c__Gammaproteobacteria;o__unidentified_Gammaproteobacteria;f__unidentified_Gammaproteobacteria;g__Aquicella;s__
OTU_1126	0	0	0	0	0	123	20	0	0	0	0	0	0	0	0	0	0	0	0	0	0	54	0	0	0	0	0	0	0	0	0	0	0	0	0	0	1	0	0	0	3	0	0	0	0	k__Bacteria;p__Proteobacteria;c__Gammaproteobacteria;o__Pseudomonadales;f__Moraxellaceae;g__Acinetobacter;s__Acinetobacter_sp_NIPH_298
OTU_1127	5	1	2	2	2	3	1	2	0	3	2	0	2	4	1	4	2	4	6	5	0	1	0	3	0	2	2	0	3	5	1	1	1	0	0	1	0	2	1	0	0	0	5	8	0	k__Bacteria;p__Proteobacteria;c__Alphaproteobacteria
OTU_1128	0	0	0	0	0	139	1	5	0	0	0	0	0	0	0	0	0	0	0	0	0	2	0	0	0	0	0	0	0	0	0	0	0	0	0	0	0	10	0	0	0	0	0	0	0	k__Bacteria;p__Firmicutes;c__Erysipelotrichia;o__Erysipelotrichales;f__Erysipelotrichaceae;g__Turicibacter;s__
OTU_1129	10	9	7	11	8	7	4	4	8	1	8	7	3	2	5	4	8	4	7	3	5	3	2	5	3	11	9	7	15	12	6	5	7	10	12	6	4	6	4	3	5	9	5	4	10	k__Bacteria;p__Chloroflexi;c__Chloroflexia;o__Chloroflexales;f__Roseiflexaceae;g__;s__
OTU_1130	2	0	0	1	1	0	0	0	0	1	0	0	1	1	0	0	0	0	0	2	5	5	5	1	1	2	1	2	3	4	1	0	0	3	1	1	0	3	5	3	0	2	0	0	0	k__Bacteria;p__Bacteroidetes;c__Bacteroidia;o__Sphingobacteriales;f__;g__;s__
OTU_1131	3	1	2	1	1	11	6	3	1	1	5	1	1	1	3	1	2	3	5	5	7	3	4	1	3	1	0	3	1	1	1	3	3	9	6	3	3	6	3	1	0	4	1	3	6	k__Bacteria
OTU_1132	12	11	17	12	7	8	9	6	8	19	13	5	7	13	13	8	13	10	9	9	18	5	7	17	11	8	4	13	12	10	7	5	5	17	6	11	9	6	9	10	6	12	8	7	18	k__Bacteria;p__Proteobacteria;c__Alphaproteobacteria;o__Caulobacterales;f__Caulobacteraceae;g__;s__
OTU_1133	0	0	0	0	0	58	0	0	0	0	0	0	0	0	0	0	1	0	0	0	0	1	0	0	0	0	0	0	0	0	0	0	0	0	0	0	0	4	0	0	0	0	0	0	0	k__Bacteria;p__Firmicutes;c__Clostridia;o__Clostridiales;f__Ruminococcaceae
OTU_1134	5	6	5	11	19	6	8	5	9	9	8	6	5	4	3	8	13	3	9	5	8	7	14	7	11	5	4	12	7	8	8	7	10	9	2	11	11	1	3	5	1	6	4	7	6	k__Bacteria;p__Chloroflexi;c__Chloroflexia;o__Chloroflexales;f__Roseiflexaceae;g__;s__
OTU_1135	4	1	0	3	0	2	5	1	2	1	4	8	0	0	0	5	5	5	4	1	3	0	8	3	3	0	2	1	0	1	5	2	4	4	5	2	7	0	6	0	1	4	1	4	0	k__Bacteria;p__Armatimonadetes;c__Fimbriimonadia;o__Fimbriimonadales;f__Fimbriimonadaceae;g__;s__
OTU_1136	5	3	1	5	12	7	3	6	3	6	3	1	8	5	5	2	6	4	7	5	4	2	1	4	3	3	3	8	6	5	2	2	10	3	6	3	5	9	5	3	1	2	5	2	6	k__Bacteria;p__Actinobacteria;c__Thermoleophilia;o__Solirubrobacterales;f__;g__;s__
OTU_1137	0	5	0	1	3	0	4	2	0	1	2	4	0	1	0	3	3	2	2	0	2	1	1	1	6	0	0	4	0	2	1	0	0	1	2	0	1	0	0	1	0	6	1	4	0	k__Bacteria;p__Verrucomicrobia;c__Verrucomicrobiae;o__;f__;g__;s__
OTU_1138	3	1	0	0	1	1	1	0	0	0	0	2	1	0	3	0	1	0	1	0	3	0	0	0	1	0	0	1	0	1	1	0	4	0	0	1	3	0	1	0	2	0	2	6	2	k__Bacteria;p__Proteobacteria;c__Deltaproteobacteria;o__Myxococcales
OTU_1139	1	2	0	4	0	0	0	2	0	2	3	0	1	0	1	1	1	10	6	12	3	0	1	0	3	2	0	2	1	0	1	1	1	3	1	3	5	0	1	2	0	6	1	0	1	k__Bacteria;p__Verrucomicrobia;c__Verrucomicrobiae;o__;f__;g__;s__
OTU_1140	6	11	5	17	15	0	7	0	12	3	7	2	5	9	3	8	10	9	5	11	8	11	6	9	3	9	7	7	15	0	12	6	15	7	5	4	16	4	11	11	5	6	9	5	4	k__Bacteria;p__Acidobacteria;c__;o__;f__;g__;s__
OTU_1141	1	2	1	3	1	2	0	3	1	1	0	1	8	2	1	0	3	3	1	0	0	0	0	0	0	3	1	1	4	0	0	0	0	0	0	2	0	0	1	0	0	2	0	0	0	k__Bacteria;p__Proteobacteria;c__Gammaproteobacteria;o__unidentified_Gammaproteobacteria;f__unidentified_Gammaproteobacteria;g__Aquicella;s__
OTU_1142	3	5	2	1	2	7	2	5	0	5	1	3	1	7	3	8	9	3	4	7	8	1	1	2	3	8	4	14	9	5	3	9	5	5	3	9	3	4	5	5	1	1	8	1	3	k__Bacteria;p__Proteobacteria;c__Deltaproteobacteria;o__Myxococcales;f__Nannocystaceae;g__Nannocystis
OTU_1143	6	6	1	12	24	8	11	10	9	6	10	8	29	14	10	8	5	5	4	8	11	25	4	4	19	7	7	8	11	10	6	9	4	4	6	6	13	16	5	5	5	7	14	5	6	k__Bacteria;p__Acidobacteria;c__unidentified_Acidobacteria;o__unidentified_Acidobacteria;f__unidentified_Acidobacteria;g__unidentified_Acidobacteria;s__uncultivated_soil_bacterium_clone_S111
OTU_1144	5	6	3	3	4	5	3	10	3	3	5	8	7	6	4	6	11	7	6	9	7	7	6	5	7	17	10	9	9	10	6	4	2	0	2	7	3	13	7	1	3	6	9	4	3	k__Bacteria;p__Proteobacteria;c__Deltaproteobacteria;o__Bdellovibrionales;f__Bdellovibrionaceae;g__;s__
OTU_1145	2	18	3	0	1	3	0	0	4	4	5	5	3	2	1	6	1	0	3	2	1	3	2	1	1	3	1	4	1	0	3	7	1	1	5	1	3	0	4	0	2	0	1	1	3	k__Bacteria;p__Proteobacteria;c__Deltaproteobacteria;o__Myxococcales;f__Archangiaceae
OTU_1146	4	2	3	2	2	1	7	2	5	1	3	1	4	4	5	4	1	2	3	3	5	5	7	2	5	2	2	3	3	5	4	7	4	9	5	7	2	10	5	14	5	3	0	7	3	k__Bacteria;p__Gemmatimonadetes;c__Longimicrobia;o__Longimicrobiales;f__Longimicrobiaceae;g__;s__
OTU_1147	7	1	8	5	1	1	5	1	6	2	7	16	1	2	1	4	1	1	5	1	3	5	11	2	3	4	4	5	3	4	4	2	5	3	5	4	0	0	3	1	0	4	5	4	12	k__Bacteria;p__Chloroflexi;c__Chloroflexia;o__Chloroflexales;f__Roseiflexaceae;g__;s__
OTU_1148	8	11	17	9	3	3	6	5	10	22	10	6	5	5	5	5	5	6	11	5	7	2	1	11	4	3	2	2	5	1	7	15	2	12	3	7	3	3	11	2	6	6	3	9	5	k__Bacteria;p__Proteobacteria;c__Alphaproteobacteria;o__Rhodobacterales;f__Rhodobacteraceae;g__Rubellimicrobium;s__
OTU_1149	0	0	4	3	1	4	3	2	3	1	2	1	1	4	10	0	9	5	2	7	5	0	2	5	1	2	1	0	5	5	1	0	0	10	0	1	1	6	5	0	1	1	8	7	4	k__Bacteria;p__Proteobacteria;c__Alphaproteobacteria;o__Sphingomonadales;f__Sphingomonadaceae
OTU_1150	3	0	0	3	1	1	6	3	4	3	5	3	2	2	5	4	5	4	3	2	0	5	12	3	5	3	1	1	1	0	3	6	4	4	3	2	7	13	1	3	3	2	3	5	6	k__Bacteria;p__Chloroflexi;c__Chloroflexia;o__Chloroflexales;f__Roseiflexaceae;g__;s__
OTU_1151	3	5	3	4	3	5	3	0	7	5	3	5	11	2	0	6	1	3	3	5	3	5	14	4	6	5	3	6	2	4	1	6	3	7	9	3	0	3	1	3	0	5	1	4	6	k__Bacteria;p__Bacteroidetes;c__Rhodothermia;o__Rhodothermales;f__Rhodothermaceae;g__Rubrivirga
OTU_1152	6	1	5	3	9	3	4	5	5	8	3	3	5	6	3	4	4	3	9	8	11	8	5	2	7	1	5	3	5	0	5	3	7	3	3	3	5	5	5	7	2	6	5	1	9	k__Bacteria;p__Proteobacteria;c__Alphaproteobacteria;o__unidentified_Alphaproteobacteria;f__unidentified_Alphaproteobacteria;g__unidentified_Alphaproteobacteria
OTU_1153	2	3	18	4	1	4	1	0	1	6	6	3	1	0	4	4	1	9	3	1	0	0	8	1	1	0	2	1	1	0	1	5	2	2	7	1	3	0	1	3	2	6	0	3	3	k__Bacteria;p__Bacteroidetes;c__Bacteroidia;o__Chitinophagales;f__Chitinophagaceae
OTU_1154	1	1	1	1	1	1	1	0	0	4	1	2	0	1	0	0	3	3	2	5	1	2	0	1	5	0	0	1	0	0	3	1	2	4	1	0	1	0	0	3	0	4	0	1	0	k__Bacteria;p__Verrucomicrobia;c__Verrucomicrobiae;o__;f__;g__;s__
OTU_1155	3	1	3	0	3	3	3	0	0	0	4	3	1	3	1	1	2	0	0	1	2	0	1	0	1	3	2	2	2	2	2	0	0	1	0	3	1	0	3	1	0	0	0	0	0	k__Bacteria;p__Proteobacteria;c__Alphaproteobacteria;o__Rhizobiales;f__Beijerinckiaceae;g__Chelatococcus;s__
OTU_1156	0	0	1	0	0	7	7	7	0	0	0	1	1	1	1	0	0	1	0	0	0	10	0	1	5	6	2	0	0	0	0	3	0	0	0	0	0	91	2	0	0	0	0	0	0	k__Bacteria;p__Bacteroidetes;c__Bacteroidia;o__Bacteroidales;f__Muribaculaceae;g__;s__
OTU_1157	1	0	0	0	0	1	0	1	2	3	0	6	2	2	2	1	0	1	0	3	2	8	5	6	3	0	0	0	0	0	1	0	0	1	1	0	0	0	0	2	0	0	0	2	0	k__Bacteria
OTU_1158	1	5	1	0	2	3	1	8	3	2	1	0	7	0	2	2	2	1	1	1	5	3	4	3	9	0	4	1	1	0	1	1	2	2	1	1	0	9	1	0	1	2	1	2	2	k__Bacteria;p__Proteobacteria;c__Deltaproteobacteria;o__;f__;g__;s__
OTU_1159	1	0	0	0	3	2	0	2	2	0	2	0	5	2	5	1	0	4	0	0	0	3	0	0	0	0	2	0	0	1	0	0	0	0	0	1	1	1	1	4	1	0	2	1	2	k__Bacteria;p__Bacteroidetes;c__Bacteroidia;o__Chitinophagales;f__;g__;s__
OTU_1160	2	1	0	1	7	0	0	3	0	1	0	3	4	2	4	2	4	1	1	3	0	3	0	0	3	5	2	3	2	5	0	1	2	0	0	3	0	1	5	0	1	4	2	0	6	k__Bacteria;p__Acidobacteria;c__;o__;f__;g__;s__
OTU_1161	5	5	11	4	5	7	3	3	9	11	8	6	4	10	10	2	5	9	3	13	2	5	11	3	8	3	9	9	9	15	9	2	6	3	13	4	5	6	7	2	5	2	2	8	18	k__Bacteria;p__Proteobacteria;c__Deltaproteobacteria;o__Myxococcales;f__Polyangiaceae;g__Polyangium
OTU_1162	2	1	0	2	1	2	0	1	5	5	0	3	5	0	4	0	0	3	0	1	4	4	0	3	2	3	4	2	0	3	2	5	1	1	2	1	0	1	0	1	3	1	9	3	2	k__Bacteria;p__Firmicutes;c__Bacilli;o__Bacillales;f__Thermoactinomycetaceae;g__Thermoactinomyces;s__Thermoactinomyces_vulgaris
OTU_1163	4	2	1	1	0	0	1	2	3	0	1	2	3	0	2	0	0	1	1	0	1	2	4	2	1	1	0	1	0	0	0	0	0	1	1	2	1	0	1	0	0	1	0	1	2	k__Bacteria;p__Actinobacteria;c__;o__;f__;g__;s__
OTU_1164	2	3	14	0	1	1	3	1	3	1	1	2	0	0	0	2	1	4	1	3	1	3	0	0	1	0	2	1	1	0	7	5	4	0	0	7	1	3	3	1	0	0	0	3	2	k__Bacteria;p__Bacteroidetes;c__Bacteroidia;o__Chitinophagales;f__;g__;s__
OTU_1165	5	11	5	4	3	0	4	2	2	6	12	5	1	0	0	0	1	7	5	0	1	1	1	9	4	0	1	1	3	0	4	7	3	7	7	5	13	14	3	12	0	1	1	0	6	k__Bacteria;p__Verrucomicrobia;c__Verrucomicrobiae;o__;f__;g__;s__
OTU_1166	6	3	3	3	2	1	3	2	4	1	2	1	7	5	2	0	5	2	5	5	3	0	1	3	3	2	1	1	2	0	4	3	2	2	9	3	0	10	1	2	0	2	1	3	4	k__Bacteria;p__Proteobacteria;c__Alphaproteobacteria;o__unidentified_Alphaproteobacteria;f__unidentified_Alphaproteobacteria
OTU_1167	6	7	11	4	1	6	1	1	3	8	7	3	3	5	5	3	6	2	5	3	3	2	4	11	5	5	4	9	9	9	3	5	5	6	9	5	4	6	7	4	0	4	4	4	11	k__Bacteria;p__Actinobacteria;c__Acidimicrobiia;o__;f__;g__;s__
OTU_1168	1	1	0	0	1	2	3	1	3	0	0	1	4	2	0	4	1	0	2	1	0	0	0	4	1	4	0	1	2	0	0	1	1	0	0	0	3	5	0	1	0	0	0	0	2	k__Bacteria;p__Acidobacteria;c__Acidobacteriia;o__Solibacterales;f__unidentified_Solibacterales;g__Bryobacter;s__
OTU_1169	1	3	0	1	2	1	0	50	0	7	1	3	7	1	0	2	6	1	0	2	0	1	2	0	0	4	0	0	0	1	0	2	3	3	4	11	5	1	0	0	0	2	0	0	2	k__Bacteria;p__Oxyphotobacteria;c__unidentified_Oxyphotobacteria;o__unidentified_Oxyphotobacteria;f__unidentified_Oxyphotobacteria;g__unidentified_Oxyphotobacteria
OTU_1170	1	1	0	1	1	0	1	1	3	1	4	2	1	4	1	4	0	1	1	0	0	2	0	1	1	1	0	0	0	0	1	2	2	1	0	2	0	0	1	3	0	0	1	0	2	k__Bacteria;p__unidentified_Bacteria;c__unidentified_Bacteria;o__unidentified_Bacteria;f__unidentified_Bacteria;g__unidentified_Bacteria
OTU_1171	28	24	20	20	25	11	20	25	14	15	25	15	39	31	19	21	17	16	13	32	29	56	21	14	28	26	14	18	29	15	10	9	14	13	20	15	40	21	16	24	13	26	18	17	13	k__Bacteria;p__Actinobacteria;c__Acidimicrobiia;o__;f__;g__;s__
OTU_1172	6	7	9	5	11	8	3	7	11	10	9	10	7	6	1	12	3	3	9	11	9	7	7	8	1	7	8	9	5	16	7	5	10	7	5	11	7	3	8	9	6	8	19	5	5	k__Bacteria;p__Proteobacteria;c__Alphaproteobacteria;o__Rhizobiales;f__unidentified_Rhizobiales;g__Bauldia;s__
OTU_1173	6	1	4	0	0	0	0	1	6	5	4	0	1	0	0	2	0	1	1	0	2	0	1	3	1	0	0	0	1	0	3	1	1	8	4	0	2	2	0	3	0	0	1	0	1	k__Bacteria
OTU_1174	0	0	1	0	1	1	1	5	0	1	0	1	1	1	0	12	8	1	1	1	0	2	7	0	0	0	0	0	0	0	2	2	3	0	1	1	1	0	1	0	0	0	0	1	0	k__Bacteria;p__Chloroflexi;c__Chloroflexia;o__Chloroflexales;f__Roseiflexaceae;g__;s__
OTU_1175	3	2	9	5	1	1	3	6	3	2	5	3	1	2	5	6	1	13	5	5	3	1	5	1	3	5	4	3	4	1	2	4	6	3	5	5	9	10	1	10	0	4	1	0	6	k__Bacteria;p__Chloroflexi;c__Chloroflexia;o__Thermomicrobiales;f__;g__;s__
OTU_1176	1	7	6	1	2	0	3	0	3	5	2	7	0	6	0	2	0	3	1	3	0	5	1	1	9	0	2	0	0	1	3	9	0	8	2	1	2	0	5	1	1	0	1	1	2	k__Bacteria;p__unidentified_Bacteria;c__unidentified_Bacteria;o__unidentified_Bacteria;f__unidentified_Bacteria;g__unidentified_Bacteria
OTU_1177	7	12	9	3	3	4	5	3	6	8	2	8	7	7	4	4	10	7	3	11	6	3	4	5	4	12	11	17	9	15	4	8	3	9	6	11	8	0	6	7	4	5	8	7	11	k__Bacteria;p__Acidobacteria
OTU_1178	0	1	2	0	0	1	0	0	0	2	1	0	1	0	1	0	1	1	1	1	0	2	1	0	1	0	0	0	1	0	1	1	0	1	1	0	2	0	0	5	1	1	1	1	1	k__Bacteria;p__Actinobacteria;c__Rubrobacteria;o__Rubrobacterales;f__unidentified_Rubrobacterales;g__Rubrobacter;s__
OTU_1179	1	0	0	1	1	2	4	0	0	1	2	4	0	2	0	0	0	2	1	1	1	0	1	0	0	0	0	3	0	1	0	1	0	0	1	3	0	0	0	0	0	0	1	2	0	k__Bacteria;p__Armatimonadetes;c__Fimbriimonadia;o__Fimbriimonadales;f__Fimbriimonadaceae;g__;s__
OTU_1180	0	0	0	0	3	3	5	8	1	0	6	6	1	4	0	9	1	5	0	0	0	2	4	0	1	6	8	0	1	5	0	2	0	1	0	5	5	3	3	1	0	3	1	0	0	k__Bacteria;p__Gemmatimonadetes;c__unidentified_Gemmatimonadetes;o__Gemmatimonadales;f__Gemmatimonadaceae;g__Gemmatimonas;s__
OTU_1181	3	5	2	8	27	1	8	19	6	4	6	1	21	13	3	12	12	20	7	13	14	11	12	6	15	3	8	9	5	8	9	3	14	0	1	11	17	15	7	12	0	9	9	4	2	k__Bacteria;p__Rokubacteria;c__;o__;f__;g__;s__
OTU_1182	7	4	4	3	13	3	3	2	7	7	6	5	3	0	10	6	7	2	1	6	4	6	5	5	5	6	5	7	4	10	1	6	2	4	7	7	8	5	6	11	5	7	9	3	1	k__Bacteria;p__Acidobacteria;c__;o__;f__;g__;s__
OTU_1183	4	1	3	2	1	2	4	3	0	6	5	3	1	2	4	0	5	7	3	1	4	1	1	2	1	4	2	6	0	5	1	3	1	3	5	6	0	0	1	3	0	0	0	7	6	k__Bacteria;p__Proteobacteria;c__Deltaproteobacteria;o__Myxococcales
OTU_1184	1	0	0	1	1	0	0	1	0	3	1	1	0	2	0	2	0	1	1	1	0	2	0	0	0	1	1	1	1	0	0	1	1	1	0	0	1	0	0	0	2	1	1	1	1	k__Bacteria;p__Actinobacteria;c__;o__;f__;g__;s__
OTU_1185	0	0	0	1	1	1	1	0	0	0	0	1	0	1	0	0	0	0	1	0	1	0	0	1	3	1	2	3	1	2	1	0	5	1	0	1	1	0	4	1	0	0	1	1	1	k__Bacteria
OTU_1186	0	1	1	2	2	1	0	0	2	0	3	0	3	0	3	1	1	4	6	0	0	0	0	7	0	6	0	4	3	6	0	2	2	0	4	0	0	0	8	18	1	0	10	1	3	k__Bacteria;p__Proteobacteria;c__Gammaproteobacteria;o__Cellvibrionales;f__Cellvibrionaceae
OTU_1187	3	1	3	3	2	8	0	5	2	0	8	6	1	6	3	4	2	4	3	7	7	2	2	3	2	7	5	18	7	10	5	1	0	7	5	2	6	0	7	4	2	3	4	10	2	k__Bacteria;p__Proteobacteria;c__Deltaproteobacteria;o__Myxococcales;f__Polyangiaceae;g__Pajaroellobacter;s__
OTU_1188	35	36	24	28	16	11	20	20	16	25	14	9	23	25	25	22	32	25	39	28	22	11	12	17	22	14	18	31	24	36	25	24	40	31	25	22	27	10	13	22	18	25	33	29	26	k__Bacteria;p__Proteobacteria;c__Alphaproteobacteria;o__Sphingomonadales;f__Sphingomonadaceae
OTU_1189	0	1	0	2	3	1	3	4	0	0	1	2	3	3	1	2	2	1	0	1	7	5	1	0	2	1	3	3	3	3	1	0	0	0	1	0	2	8	3	1	0	5	1	0	1	k__Bacteria;p__Proteobacteria;c__Deltaproteobacteria;o__Myxococcales;f__;g__;s__
OTU_1190	3	1	0	0	0	4	1	8	1	6	0	1	5	1	0	4	5	1	3	3	2	5	5	1	2	4	6	5	0	6	1	2	5	3	10	2	0	1	1	5	1	1	1	7	2	k__Bacteria;p__Proteobacteria;c__Deltaproteobacteria;o__Myxococcales
OTU_1191	1	1	0	0	1	3	1	1	1	3	0	0	4	7	1	0	1	0	3	3	2	1	0	3	3	3	2	3	3	2	1	1	1	0	1	2	1	0	0	1	0	0	0	1	1	k__Bacteria;p__Actinobacteria;c__Acidimicrobiia;o__unidentified_Acidimicrobiia;f__unidentified_Acidimicrobiia;g__unidentified_Acidimicrobiia;s__Actinobacteria_bacterium_IMCC26207
OTU_1192	8	8	5	9	11	1	1	5	5	10	4	2	2	6	4	10	4	7	11	10	5	2	4	7	11	5	7	7	13	7	5	5	4	10	9	6	6	6	3	1	3	7	9	7	6	k__Bacteria;p__Proteobacteria;c__Gammaproteobacteria;o__unidentified_Gammaproteobacteria;f__unidentified_Gammaproteobacteria;g__unidentified_Gammaproteobacteria;s__Steroidobacter_sp_WWH78
OTU_1193	3	3	1	1	7	5	3	3	6	2	3	8	2	2	5	4	3	3	2	1	6	8	5	3	2	2	5	1	5	0	3	6	4	3	5	4	3	2	5	5	3	4	5	1	4	k__Bacteria;p__Firmicutes;c__Bacilli;o__Bacillales;f__Planococcaceae;g__Psychrobacillus;s__Psychrobacillus_psychrodurans
OTU_1194	23	48	28	11	22	17	20	35	46	65	30	21	15	16	31	27	28	18	22	23	20	19	21	68	23	22	27	62	38	30	14	39	55	18	25	28	15	4	21	21	15	9	14	20	37	k__Bacteria;p__Proteobacteria;c__Deltaproteobacteria;o__Myxococcales;f__Archangiaceae;g__Archangium;s__Archangium_gephyra
OTU_1195	2	1	1	1	1	5	3	3	5	0	5	1	5	1	3	0	4	2	1	1	3	12	6	3	7	1	0	0	1	1	2	1	2	5	3	0	6	0	0	1	0	2	0	1	2	k__Bacteria;p__Actinobacteria;c__;o__;f__;g__;s__
OTU_1196	1	0	1	4	1	5	3	1	1	4	4	1	0	1	4	0	2	1	4	3	3	1	1	1	3	1	1	5	2	6	0	0	2	5	1	1	1	0	0	3	1	0	0	3	5	k__Bacteria;p__Proteobacteria;c__Deltaproteobacteria;o__Myxococcales;f__Haliangiaceae;g__Haliangium;s__
OTU_1197	2	1	0	3	0	1	1	1	0	1	1	0	0	0	1	0	0	1	1	0	1	1	0	0	0	1	1	1	1	5	3	3	1	1	2	2	1	0	0	0	0	2	1	1	1	k__Bacteria;p__Actinobacteria;c__Acidimicrobiia;o__;f__;g__;s__
OTU_1198	6	5	10	7	7	9	7	1	10	8	8	5	7	13	3	6	5	5	4	8	9	8	5	7	13	9	8	8	5	10	4	5	5	7	15	7	7	8	7	9	4	8	8	6	7	k__Bacteria;p__Acidobacteria;c__;o__;f__;g__;s__
OTU_1199	1	1	0	1	0	1	1	1	0	0	2	0	1	4	0	0	1	0	0	1	1	2	0	3	2	1	0	1	0	2	3	1	1	1	2	0	2	0	1	0	0	0	0	1	2	k__Bacteria;p__Actinobacteria;c__Acidimicrobiia
OTU_1200	0	0	0	0	0	34	0	0	0	0	0	0	0	0	0	0	0	1	0	0	0	0	0	0	0	0	0	0	0	0	0	0	0	0	0	0	0	21	0	0	0	0	0	0	0	k__Bacteria;p__Firmicutes;c__Clostridia;o__Clostridiales;f__Lachnospiraceae
OTU_1201	0	0	0	0	0	0	0	0	0	7	4	0	0	0	0	0	0	0	0	0	0	0	25	0	0	5	0	0	9	0	2	4	0	0	1	0	2	0	0	0	0	0	0	1	1	k__Bacteria;p__Proteobacteria;c__Gammaproteobacteria;o__Xanthomonadales;f__Xanthomonadaceae;g__Pseudoxanthomonas
OTU_1202	0	0	1	3	1	0	0	1	0	1	2	3	3	3	2	0	0	1	0	3	1	0	0	0	3	5	2	1	3	3	2	2	0	1	0	0	4	0	1	3	1	2	1	0	0	k__Bacteria;p__Chloroflexi;c__Dehalococcoidia;o__;f__;g__;s__
OTU_1203	3	1	5	2	2	2	3	0	6	3	2	3	0	2	1	3	2	3	3	5	3	1	4	1	1	5	1	1	1	0	0	3	3	2	1	3	1	5	1	1	5	1	4	3	2	k__Bacteria;p__Actinobacteria;c__unidentified_Actinobacteria;o__Micrococcales;f__Bogoriellaceae;g__Georgenia
OTU_1204	5	2	1	2	2	1	3	1	3	1	1	6	0	0	1	2	0	2	4	2	1	1	4	1	2	5	4	3	5	0	0	0	0	6	3	1	1	2	5	5	0	3	3	2	2	k__Bacteria;p__Chloroflexi;c__Anaerolineae;o__;f__;g__;s__
OTU_1205	3	4	7	0	5	5	2	4	8	8	11	3	6	1	3	4	1	3	2	4	1	1	23	3	3	7	4	6	5	2	6	8	1	0	3	2	13	0	1	5	0	4	4	1	7	k__Bacteria;p__Chloroflexi;c__Chloroflexia;o__Thermomicrobiales;f__;g__;s__
OTU_1206	0	0	0	0	1	40	0	0	0	0	0	0	0	0	0	0	0	0	0	0	0	0	0	0	0	0	0	0	0	0	0	0	0	0	0	9	0	0	1	0	0	0	0	0	0	k__Bacteria;p__Firmicutes;c__Clostridia;o__Clostridiales;f__Ruminococcaceae;g__unidentified_Ruminococcaceae
OTU_1207	0	0	5	5	1	3	0	1	0	0	4	0	5	1	4	0	2	5	5	0	3	5	0	2	5	0	6	3	5	4	1	1	4	0	5	2	1	0	1	0	1	2	1	1	4	k__Bacteria;p__Proteobacteria;c__Deltaproteobacteria;o__Myxococcales
OTU_1208	16	7	4	3	4	5	5	7	5	1	9	10	9	6	7	4	3	1	1	3	7	10	6	1	8	14	4	3	8	7	1	3	5	5	10	0	1	3	3	0	1	9	7	4	6	k__Bacteria;p__Acidobacteria;c__unidentified_Acidobacteria;o__unidentified_Acidobacteria;f__unidentified_Acidobacteria;g__unidentified_Acidobacteria;s__Acidobacteria_bacterium_RBG_16_70_10
OTU_1209	8	9	11	3	1	1	5	1	6	8	5	9	6	4	10	3	7	1	7	5	5	5	6	2	1	5	2	6	7	2	4	1	4	15	7	10	3	2	9	13	19	10	7	5	10	k__Bacteria;p__Proteobacteria;c__Deltaproteobacteria;o__Myxococcales;f__Sandaracinaceae;g__Sandaracinus;s__
OTU_1210	1	1	0	0	0	0	0	0	0	0	19	1	0	3	0	0	1	0	0	1	0	18	0	0	0	1	0	0	0	0	0	0	0	0	0	0	0	0	0	0	0	0	0	0	0	k__Bacteria;p__Bacteroidetes;c__Bacteroidia;o__Chitinophagales;f__Chitinophagaceae;g__Chitinophaga
OTU_1211	0	0	1	3	5	1	1	4	0	0	1	1	2	2	0	0	0	3	0	4	1	3	0	0	1	0	0	1	3	0	1	0	0	0	0	0	0	3	0	1	0	6	0	0	0	k__Bacteria;p__Bacteroidetes;c__Bacteroidia;o__Chitinophagales;f__;g__;s__
OTU_1212	19	20	18	19	21	22	11	18	28	13	20	34	18	20	29	21	18	17	22	16	20	25	16	18	26	23	20	15	24	20	14	18	17	30	39	18	16	13	17	13	13	27	26	25	31	k__Bacteria;p__Actinobacteria;c__unidentified_Actinobacteria;o__Micromonosporales;f__Micromonosporaceae;g__Virgisporangium;s__
OTU_1213	6	4	3	1	0	0	9	0	1	14	5	1	3	2	2	0	5	0	3	3	1	0	1	7	2	5	2	1	1	3	3	4	5	5	0	1	1	0	2	3	1	1	3	0	4	k__Bacteria;p__Gemmatimonadetes;c__Longimicrobia;o__Longimicrobiales;f__Longimicrobiaceae;g__;s__
OTU_1214	0	1	1	1	1	2	1	0	0	0	4	0	0	8	3	1	2	1	0	0	9	2	0	0	2	1	0	0	1	1	1	0	0	0	0	1	0	0	2	0	1	0	7	5	2	k__Bacteria;p__Proteobacteria;c__Gammaproteobacteria;o__unidentified_Gammaproteobacteria;f__unidentified_Gammaproteobacteria;g__Aquicella;s__
OTU_1215	3	0	1	1	0	3	1	1	0	1	0	3	0	4	2	2	5	1	13	1	1	2	0	11	1	0	0	1	3	6	0	3	1	3	5	1	4	6	12	10	10	0	1	5	3	k__Bacteria;p__Acidobacteria;c__unidentified_Acidobacteria;o__unidentified_Acidobacteria;f__unidentified_Acidobacteria;g__unidentified_Acidobacteria
OTU_1216	7	5	5	12	13	5	7	13	10	3	6	11	8	4	3	27	11	9	14	12	6	5	18	3	28	7	11	14	7	7	9	7	14	7	8	7	16	9	8	9	2	6	3	8	6	k__Bacteria;p__Chloroflexi;c__Chloroflexia;o__Chloroflexales;f__Roseiflexaceae;g__;s__
OTU_1217	5	2	3	3	8	2	2	3	1	1	2	1	3	0	3	1	1	5	2	3	0	0	2	3	7	2	3	3	5	2	4	1	9	5	1	4	4	10	4	0	1	2	0	1	2	k__Bacteria;p__Acidobacteria;c__unidentified_Acidobacteria;o__unidentified_Acidobacteria;f__unidentified_Acidobacteria;g__unidentified_Acidobacteria
OTU_1218	1	1	0	1	1	5	2	0	0	1	4	5	0	0	1	3	2	1	2	0	1	0	0	0	1	0	1	5	0	1	1	1	3	1	2	3	1	2	5	1	1	0	1	4	2	k__Bacteria;p__Elusimicrobia;c__;o__;f__;g__;s__
OTU_1219	11	9	11	16	9	10	18	14	8	15	7	8	17	6	5	15	14	10	15	7	16	14	10	9	15	12	21	8	15	17	12	18	5	21	12	11	17	18	10	17	11	2	13	11	8	k__Bacteria;p__Acidobacteria
OTU_1220	4	2	1	12	14	1	2	7	1	0	1	2	11	6	3	5	4	5	3	3	2	6	0	3	3	5	5	10	6	9	6	5	3	2	1	2	6	0	2	3	2	1	4	1	2	k__Bacteria;p__Latescibacteria;c__;o__;f__;g__;s__
OTU_1221	0	3	0	1	5	4	3	7	0	2	4	4	3	2	1	1	1	0	3	4	3	4	1	0	2	12	3	1	5	14	2	1	0	1	1	2	2	0	2	2	1	6	1	0	0	k__Bacteria
OTU_1222	0	0	0	0	0	0	0	0	0	0	0	5	27	1	20	0	1	1	0	1	0	0	0	0	1	0	1	0	0	0	0	0	0	3	0	0	0	0	0	3	1	0	0	0	0	k__Bacteria;p__Proteobacteria;c__Gammaproteobacteria;o__Xanthomonadales;f__Rhodanobacteraceae;g__Pseudofulvimonas;s__
OTU_1223	2	3	3	0	0	0	1	4	0	6	1	1	3	7	0	1	3	0	1	0	0	3	4	17	7	3	1	5	3	5	3	3	0	0	3	1	5	5	4	2	1	2	2	0	2	k__Bacteria;p__Bacteroidetes;c__Bacteroidia;o__Sphingobacteriales;f__;g__;s__
OTU_1224	0	0	0	0	0	1	10	2	0	1	8	12	6	6	7	0	0	0	0	0	0	6	0	0	0	0	0	0	0	0	1	0	0	0	0	1	0	15	0	0	0	5	13	5	11	k__Bacteria;p__Firmicutes;c__Bacilli;o__Lactobacillales;f__Lactobacillaceae;g__Lactobacillus;s__Lactobacillus_amylovorus
OTU_1225	3	11	18	1	2	3	9	1	6	4	7	3	1	2	5	4	0	1	1	2	5	1	0	5	3	3	1	3	2	9	6	7	3	8	5	8	2	0	2	7	1	2	1	5	2	k__Bacteria;p__Gemmatimonadetes;c__Longimicrobia;o__Longimicrobiales;f__Longimicrobiaceae;g__;s__
OTU_1226	3	1	1	2	1	1	1	1	3	3	1	3	4	3	4	2	3	1	1	0	2	3	0	1	5	0	0	1	1	1	5	3	3	1	5	1	4	0	2	0	3	0	1	3	4	k__Bacteria;p__Actinobacteria;c__Thermoleophilia;o__Gaiellales;f__;g__;s__
OTU_1227	0	2	1	3	0	1	3	1	0	2	5	6	3	2	3	0	2	1	3	4	1	0	0	1	1	6	4	5	3	6	5	7	2	1	6	1	3	0	3	2	0	0	0	6	5	k__Bacteria;p__Proteobacteria;c__Deltaproteobacteria;o__Myxococcales;f__Haliangiaceae;g__Haliangium;s__
OTU_1228	7	3	1	2	3	8	5	4	0	1	1	1	3	2	3	0	4	5	5	3	5	6	6	6	7	4	11	5	2	3	7	5	8	3	7	3	4	3	7	4	3	3	2	1	2	k__Bacteria;p__Actinobacteria;c__Thermoleophilia;o__Gaiellales;f__;g__;s__
OTU_1229	0	1	0	0	0	21	5	18	0	0	0	0	0	0	1	0	0	3	0	0	0	8	0	0	2	6	1	0	0	0	1	6	0	0	0	0	0	130	0	0	0	0	0	0	0	k__Bacteria;p__Bacteroidetes;c__Bacteroidia;o__Bacteroidales;f__Muribaculaceae;g__;s__
OTU_1230	6	18	17	16	8	10	5	5	73	10	10	14	6	16	17	5	7	5	7	4	12	6	34	13	12	8	8	11	89	6	16	11	9	12	7	5	44	6	7	6	8	4	10	23	30	k__Bacteria;p__Actinobacteria;c__unidentified_Actinobacteria;o__Micromonosporales;f__Micromonosporaceae
OTU_1231	0	3	1	2	0	1	0	0	3	0	4	6	1	1	2	4	1	0	3	5	1	4	0	0	2	0	1	1	2	0	2	2	3	3	3	3	2	0	5	1	2	3	3	3	0	k__Bacteria;p__Acidobacteria;c__Acidobacteriia;o__Acidobacteriales;f__unidentified_Acidobacteriales;g__Candidatus_Koribacter;s__
OTU_1232	3	1	2	5	8	1	2	1	1	3	2	5	17	6	3	7	1	0	4	0	5	11	7	2	5	2	2	7	3	5	2	2	7	7	5	3	4	8	1	1	4	6	6	3	4	k__Bacteria;p__Actinobacteria;c__Acidimicrobiia;o__;f__;g__;s__
OTU_1233	0	14	15	2	0	0	0	1	1	1	3	6	1	0	2	0	2	1	3	0	2	2	2	11	3	1	1	0	0	0	0	3	0	10	5	0	1	0	0	0	0	2	0	0	0	k__Bacteria
OTU_1234	10	9	15	6	3	1	4	3	14	11	2	4	2	3	7	9	3	4	6	5	5	3	4	4	7	3	2	5	16	2	9	10	8	11	7	8	7	0	7	5	5	3	3	5	12	k__Bacteria;p__Acidobacteria;c__unidentified_Acidobacteria;o__unidentified_Acidobacteria;f__unidentified_Acidobacteria;g__Stenotrophobacter;s__
OTU_1235	4	9	7	5	5	11	14	5	5	3	13	3	1	7	4	8	4	7	7	5	4	8	4	13	15	3	9	5	3	12	2	8	7	6	13	3	11	0	11	8	3	4	1	4	6	k__Bacteria;p__Proteobacteria;c__Deltaproteobacteria;o__Bdellovibrionales;f__Bdellovibrionaceae;g__;s__
OTU_1236	4	0	0	3	1	1	1	0	1	1	1	2	1	2	1	2	1	3	3	2	2	3	5	1	4	3	1	0	3	5	3	0	3	3	1	1	3	0	1	1	1	2	0	3	2	k__Bacteria;p__Proteobacteria;c__Deltaproteobacteria
OTU_1237	0	1	0	1	1	0	2	2	0	2	2	1	6	2	4	0	1	0	1	1	0	1	6	2	2	0	1	2	1	0	1	0	0	1	2	1	1	2	0	0	0	3	1	1	4	k__Bacteria;p__Actinobacteria;c__Acidimicrobiia;o__;f__;g__;s__
OTU_1238	6	1	3	5	9	1	4	4	2	2	5	2	5	7	1	4	5	0	3	5	4	1	4	1	1	3	4	2	0	10	0	2	1	5	2	5	3	4	2	0	2	2	5	3	2	k__Bacteria;p__Proteobacteria;c__Deltaproteobacteria;o__Myxococcales;f__Sandaracinaceae;g__;s__
OTU_1239	11	1	1	2	0	5	1	1	2	3	3	1	3	1	2	0	0	3	2	3	0	1	1	0	2	4	5	3	3	4	1	5	0	1	2	3	4	0	8	4	1	6	3	1	2	k__Bacteria;p__Bacteroidetes;c__Rhodothermia;o__Rhodothermales;f__Rhodothermaceae
OTU_1240	5	4	2	10	8	5	2	9	0	2	4	5	5	10	4	4	6	5	4	5	7	5	1	1	3	7	5	5	13	10	5	4	4	2	3	4	10	8	5	8	5	3	1	6	5	k__Bacteria;p__Acidobacteria;c__unidentified_Acidobacteria;o__unidentified_Acidobacteria;f__unidentified_Acidobacteria
OTU_1241	2	1	1	1	3	0	2	5	5	0	2	1	1	5	0	2	4	2	3	3	3	3	0	0	3	1	0	0	0	2	4	1	0	0	0	1	5	2	0	3	2	3	2	1	6	k__Bacteria;p__Gemmatimonadetes;c__unidentified_Gemmatimonadetes;o__Gemmatimonadales;f__Gemmatimonadaceae;g__;s__
OTU_1242	3	5	5	7	5	8	5	5	1	1	5	2	7	5	1	1	3	0	3	3	1	2	1	1	2	5	4	2	1	3	1	4	4	6	4	1	5	1	0	4	0	2	1	2	0	k__Bacteria;p__Acidobacteria;c__unidentified_Acidobacteria;o__unidentified_Acidobacteria;f__unidentified_Acidobacteria;g__unidentified_Acidobacteria;s__Acidobacteria_bacterium_RBG_16_70_10
OTU_1243	4	2	3	0	0	7	0	1	5	0	2	3	0	0	1	1	1	0	0	0	1	5	0	1	0	0	0	0	1	0	0	0	0	10	1	0	0	0	0	0	1	0	0	0	1	k__Bacteria;p__Chloroflexi;c__Chloroflexia;o__Thermomicrobiales;f__;g__;s__
OTU_1244	0	0	0	0	0	0	0	0	0	0	0	12	0	2	0	0	0	0	0	0	2	2	0	1	0	0	0	1	3	1	0	0	0	0	5	0	12	0	5	1	0	0	0	5	5	k__Bacteria;p__Bacteroidetes;c__Bacteroidia;o__Sphingobacteriales;f__;g__;s__
OTU_1245	8	3	5	3	9	3	7	5	10	1	5	2	9	4	7	7	6	3	7	3	7	8	7	1	3	2	3	2	3	4	5	3	7	9	1	2	5	6	7	3	3	3	3	5	8	k__Bacteria;p__Acidobacteria
OTU_1246	1	1	1	0	0	0	0	0	0	3	0	0	0	0	18	0	1	1	1	0	1	2	0	0	0	4	0	1	0	0	0	3	0	1	0	1	9	0	0	0	0	3	0	0	74	k__Bacteria;p__Gemmatimonadetes;c__Longimicrobia;o__Longimicrobiales;f__Longimicrobiaceae;g__;s__
OTU_1247	1	0	0	0	0	1	1	0	0	23	1	0	1	2	1	2	1	0	0	2	0	1	6	0	0	2	4	0	0	0	0	0	0	0	0	0	0	2	0	0	1	0	0	0	0	k__Bacteria;p__Proteobacteria;c__Deltaproteobacteria;o__Myxococcales;f__Sandaracinaceae;g__;s__
OTU_1248	1	10	3	1	1	4	7	0	0	3	4	3	1	4	2	2	3	1	1	4	1	0	0	3	3	0	0	1	2	1	1	3	0	0	1	7	5	0	1	1	2	6	1	2	2	k__Bacteria;p__Verrucomicrobia;c__Verrucomicrobiae;o__Verrucomicrobiales;f__Verrucomicrobiaceae;g__Roseimicrobium;s__
OTU_1249	0	0	0	0	0	3	4	9	0	0	0	3	1	4	3	0	0	4	0	0	1	0	2	0	0	1	1	0	0	0	0	3	1	0	0	0	0	45	0	0	0	0	0	0	0	k__Bacteria;p__Bacteroidetes;c__Bacteroidia;o__Bacteroidales;f__Rikenellaceae;g__Alistipes
OTU_1250	2	0	3	1	0	3	1	0	9	2	1	1	1	2	2	4	0	3	1	1	3	0	0	1	0	0	2	0	3	0	2	1	0	2	2	1	3	0	0	3	1	5	3	1	5	k__Bacteria
OTU_1251	1	1	0	1	5	3	1	1	0	0	0	0	1	0	0	2	0	0	0	3	1	1	2	0	3	3	1	3	1	2	1	1	0	0	0	1	6	2	0	0	1	2	2	0	0	k__Bacteria;p__Proteobacteria;c__Deltaproteobacteria;o__Myxococcales;f__;g__;s__
OTU_1252	2	2	1	2	3	3	1	2	4	1	1	5	1	1	0	0	6	0	3	7	1	4	2	1	1	2	2	4	4	0	0	0	3	3	0	0	5	0	0	0	0	8	1	1	1	k__Bacteria;p__;c__;o__;f__;g__;s__
OTU_1253	9	6	2	3	11	10	4	5	8	7	10	3	6	8	13	7	15	5	11	11	7	5	1	6	5	5	7	7	3	11	8	9	17	7	7	8	16	16	5	13	8	14	11	9	8	k__Bacteria;p__Actinobacteria;c__Thermoleophilia;o__Solirubrobacterales;f__;g__;s__
OTU_1254	1	0	7	4	4	1	2	0	4	1	5	2	0	0	1	4	0	0	0	1	1	0	2	0	0	5	4	1	1	3	3	13	2	1	3	7	3	0	4	1	2	1	1	3	2	k__Bacteria;p__Bacteroidetes;c__Bacteroidia;o__Sphingobacteriales;f__;g__;s__
OTU_1255	3	3	3	1	0	4	3	0	3	1	2	2	4	4	2	1	18	2	9	3	5	7	0	19	1	2	1	4	2	3	4	0	2	6	2	4	1	0	1	2	3	6	1	1	9	k__Bacteria;p__Proteobacteria;c__Gammaproteobacteria;o__Legionellales;f__Legionellaceae;g__Legionella;s__Legionella_feeleii
OTU_1256	4	3	11	5	3	1	2	7	2	7	5	10	7	6	15	4	6	4	4	1	3	1	4	40	0	9	4	1	0	1	9	4	0	9	3	6	6	1	3	0	10	4	20	2	12	k__Bacteria;p__Proteobacteria;c__Alphaproteobacteria;o__Sphingomonadales;f__Sphingomonadaceae;g__Sphingopyxis
OTU_1257	0	5	5	0	0	3	1	0	7	11	0	4	1	1	6	5	3	1	4	1	2	0	0	3	1	0	1	0	3	0	2	5	0	0	5	0	3	0	1	0	2	1	0	5	6	k__Bacteria;p__Proteobacteria;c__Alphaproteobacteria;o__unidentified_Alphaproteobacteria;f__Acetobacteraceae;g__Roseomonas;s__
OTU_1258	1	0	0	3	2	4	0	2	2	0	1	5	7	10	1	0	2	0	2	5	0	2	1	2	5	7	8	5	2	2	1	1	0	3	1	3	2	4	3	0	0	2	4	5	2	k__Bacteria;p__Actinobacteria;c__;o__;f__;g__;s__
OTU_1259	11	9	5	10	5	1	7	5	4	11	5	8	0	2	1	0	7	17	18	5	6	0	4	6	4	0	0	6	1	2	5	9	8	5	2	13	13	0	7	2	4	7	5	3	2	k__Bacteria;p__Verrucomicrobia;c__Verrucomicrobiae;o__;f__;g__;s__
OTU_1260	5	1	1	3	1	4	5	1	0	20	1	3	3	3	3	2	1	3	7	3	4	3	7	6	3	1	4	5	2	4	4	3	1	1	2	5	3	6	0	2	1	2	1	3	2	k__Bacteria;p__Proteobacteria;c__Deltaproteobacteria;o__Myxococcales;f__Sandaracinaceae;g__;s__
OTU_1261	2	6	4	3	4	5	4	6	2	7	14	24	7	5	10	12	4	10	9	5	7	2	16	10	6	5	5	4	8	2	7	12	3	9	10	6	5	6	3	1	6	2	3	10	10	k__Bacteria;p__Bacteroidetes;c__Bacteroidia;o__Cytophagales;f__Microscillaceae
OTU_1262	5	1	6	5	6	5	3	5	1	3	1	3	11	7	2	1	2	1	7	5	5	2	7	4	3	8	3	3	2	2	5	8	9	3	3	7	4	3	8	5	1	1	5	6	6	k__Bacteria;p__Proteobacteria;c__Deltaproteobacteria;o__Myxococcales;f__Haliangiaceae;g__Haliangium;s__
OTU_1263	0	0	0	0	0	91	0	0	0	0	0	0	0	0	0	0	0	0	0	0	0	0	0	0	0	0	0	0	0	0	0	0	0	0	0	0	0	0	0	0	0	0	0	0	0	k__Bacteria;p__Firmicutes;c__Clostridia;o__Clostridiales;f__Ruminococcaceae;g__Ruminiclostridium;s__
OTU_1264	0	0	0	0	1	3	1	1	1	0	2	8	3	3	0	1	1	0	0	0	0	3	4	0	0	3	5	0	0	2	0	1	0	0	0	3	0	0	1	1	0	2	1	0	0	k__Bacteria;p__Gemmatimonadetes;c__unidentified_Gemmatimonadetes;o__Gemmatimonadales;f__Gemmatimonadaceae;g__;s__
OTU_1265	4	5	1	4	15	3	5	18	5	7	5	2	9	12	7	10	5	12	4	12	9	16	4	3	7	4	8	9	10	17	9	4	8	4	6	10	6	15	11	7	2	10	6	3	4	k__Bacteria;p__Acidobacteria;c__;o__;f__;g__;s__
OTU_1266	1	3	1	9	2	5	1	3	0	3	5	1	8	4	3	0	1	3	1	5	1	0	10	9	8	2	2	3	3	6	6	1	4	1	3	4	2	1	2	2	1	0	3	1	2	k__Bacteria;p__Proteobacteria;c__Alphaproteobacteria;o__Micropepsales;f__Micropepsaceae;g__;s__
OTU_1267	6	0	0	4	3	3	6	3	6	3	4	3	1	0	3	0	1	1	1	5	2	2	0	2	4	1	1	1	4	9	0	1	4	6	3	3	1	2	2	4	6	4	3	3	4	k__Bacteria;p__Proteobacteria;c__Deltaproteobacteria;o__Myxococcales
OTU_1268	5	6	4	2	7	1	3	9	0	4	2	1	4	3	5	4	5	3	7	3	10	3	7	1	2	5	4	4	1	5	3	0	11	3	3	2	7	0	4	10	3	2	5	5	8	k__Bacteria;p__Proteobacteria;c__Deltaproteobacteria;o__Desulfarculales;f__Desulfarculaceae;g__;s__
OTU_1269	6	6	27	4	1	1	1	3	4	9	4	8	0	1	17	5	4	4	7	0	2	2	0	3	3	1	0	1	0	0	3	18	0	3	0	13	0	15	7	1	0	2	2	0	9	k__Bacteria;p__Bacteroidetes;c__Bacteroidia;o__Chitinophagales;f__Chitinophagaceae;g__Flavisolibacter
OTU_1270	0	1	0	0	4	0	3	0	0	0	0	0	0	0	0	0	7	0	2	0	5	0	0	2	0	3	1	1	1	0	0	1	1	9	3	0	0	0	1	0	2	4	7	0	12	k__Bacteria;p__Proteobacteria;c__Gammaproteobacteria;o__Xanthomonadales;f__Xanthomonadaceae;g__Thermomonas;s__
OTU_1271	1	3	0	5	13	5	3	7	4	3	6	8	12	6	3	17	5	0	5	4	4	8	9	7	5	2	1	3	3	3	2	2	5	7	1	5	23	0	3	7	1	4	3	7	2	k__Bacteria;p__Chloroflexi;c__Anaerolineae
OTU_1272	8	6	8	9	9	3	7	7	6	9	6	8	7	3	10	7	4	3	6	3	5	9	2	5	3	6	7	11	8	8	6	11	12	2	6	9	7	6	7	5	0	4	5	5	10	k__Bacteria;p__Actinobacteria;c__Acidimicrobiia
OTU_1273	1	1	5	1	5	5	7	1	0	5	8	0	0	0	0	0	3	0	0	0	0	0	7	8	0	0	0	0	0	0	0	0	0	0	0	0	0	0	2	3	0	0	8	0	0	k__Bacteria;p__Bacteroidetes;c__Bacteroidia;o__Flavobacteriales;f__Flavobacteriaceae;g__Flavobacterium
OTU_1274	6	1	1	3	0	5	0	1	9	5	3	5	1	0	5	0	0	1	1	3	0	6	2	3	0	2	3	0	1	4	0	1	1	1	1	1	0	1	0	1	1	2	0	1	4	k__Bacteria;p__Actinobacteria;c__unidentified_Actinobacteria;o__Corynebacteriales;f__Nocardiaceae;g__Williamsia;s__Williamsia_faeni
OTU_1275	1	4	14	1	1	5	3	2	2	5	3	4	0	0	1	8	1	3	0	1	0	2	0	7	3	3	1	0	2	0	0	13	0	1	0	5	5	0	3	3	0	0	0	1	0	k__Bacteria;p__Bacteroidetes;c__Bacteroidia;o__Sphingobacteriales;f__;g__;s__
OTU_1276	1	1	1	0	2	1	3	1	6	1	5	0	0	0	1	7	0	1	0	0	0	0	0	13	0	1	1	0	0	1	0	0	2	3	1	1	3	0	1	2	0	0	1	0	2	k__Bacteria;p__unidentified_Bacteria;c__unidentified_Bacteria;o__unidentified_Bacteria;f__unidentified_Bacteria;g__unidentified_Bacteria
OTU_1277	2	2	0	0	3	0	5	3	1	1	2	0	0	0	1	0	2	1	3	2	1	1	0	0	1	1	0	3	1	3	1	2	4	2	3	0	0	3	1	0	6	2	1	1	2	k__Bacteria;p__Chloroflexi
OTU_1278	0	3	3	1	0	0	5	0	0	5	1	0	2	0	0	0	1	1	1	0	2	0	0	0	0	0	0	0	0	0	3	3	2	3	9	0	0	0	0	0	1	0	0	0	0	k__Bacteria
OTU_1279	1	1	4	5	1	1	1	1	2	9	10	0	0	0	3	1	3	0	3	1	1	1	19	5	0	0	2	5	22	2	3	4	4	1	1	0	11	1	1	1	4	2	0	1	7	k__Bacteria;p__Proteobacteria;c__Deltaproteobacteria;o__Myxococcales;f__Haliangiaceae;g__Haliangium;s__
OTU_1280	24	16	27	23	16	14	16	15	33	34	25	22	15	16	21	29	16	21	15	9	13	11	13	2	23	21	17	20	18	15	19	24	18	22	19	26	11	13	14	13	13	13	22	31	24	k__Bacteria;p__Proteobacteria;c__Alphaproteobacteria;o__Rhizobiales;f__Beijerinckiaceae
OTU_1281	0	2	7	0	1	0	0	1	0	1	0	5	0	0	1	0	0	0	0	0	0	0	0	0	3	1	0	1	0	0	1	4	0	1	0	3	1	0	0	0	1	0	0	1	0	k__Bacteria;p__unidentified_Bacteria;c__unidentified_Bacteria;o__unidentified_Bacteria;f__unidentified_Bacteria;g__unidentified_Bacteria
OTU_1282	1	1	0	3	4	0	1	0	4	6	1	3	3	0	1	0	1	6	1	3	2	6	0	0	1	5	5	3	3	4	0	4	1	4	2	4	6	3	5	3	4	4	5	1	4	k__Bacteria;p__Actinobacteria;c__Thermoleophilia;o__Solirubrobacterales;f__;g__;s__
OTU_1283	6	3	2	6	4	3	4	5	5	2	7	0	1	4	0	9	3	5	9	5	2	1	2	1	2	2	5	14	3	5	5	1	5	3	1	0	8	6	6	4	3	4	5	2	6	k__Bacteria;p__Actinobacteria;c__Acidimicrobiia;o__;f__;g__;s__
OTU_1284	0	1	0	3	1	0	0	0	0	0	1	5	4	2	5	0	0	0	0	1	0	0	4	1	2	4	5	5	4	1	1	0	0	1	2	1	0	3	1	1	3	0	4	1	1	k__Bacteria;p__Firmicutes;c__Bacilli;o__Bacillales;f__Bacillaceae
OTU_1285	1	3	0	1	0	1	1	1	3	2	1	1	1	2	4	2	3	2	6	1	3	1	4	3	1	0	2	1	2	2	1	0	1	0	3	1	1	19	0	0	1	2	1	1	4	k__Bacteria;p__Firmicutes;c__Clostridia;o__Clostridiales;f__Lachnospiraceae;g__Herbinix;s__Herbinix_luporum
OTU_1286	8	3	5	1	1	0	3	0	7	13	3	1	1	0	10	4	9	1	0	1	1	2	2	9	0	6	0	0	0	2	3	1	0	0	9	2	0	3	7	0	1	2	0	1	4	k__Bacteria;p__Proteobacteria;c__Alphaproteobacteria;o__Sphingomonadales;f__Sphingomonadaceae;g__Altererythrobacter;s__Porphyrobacter_mercurialis
OTU_1287	0	0	0	0	1	3	5	1	0	0	1	6	3	3	2	4	2	0	2	0	1	1	7	3	0	5	2	15	6	10	0	1	0	3	1	1	7	0	5	0	0	0	0	7	2	k__Bacteria;p__Proteobacteria;c__Deltaproteobacteria;o__Myxococcales
OTU_1288	1	1	1	3	3	4	1	0	1	6	1	3	0	2	1	8	3	3	1	2	0	2	1	0	2	5	6	7	2	2	1	4	1	5	1	9	5	0	1	0	0	4	3	1	2	k__Bacteria;p__Chloroflexi;c__Chloroflexia;o__Chloroflexales;f__Roseiflexaceae;g__;s__
OTU_1289	2	1	3	3	1	3	0	0	0	0	1	5	1	1	1	2	1	10	2	0	0	2	0	0	1	1	1	3	4	0	1	0	1	1	3	1	1	0	0	0	1	4	0	0	3	k__Bacteria;p__Chloroflexi;c__Anaerolineae;o__Caldilineales;f__Caldilineaceae;g__Litorilinea;s__
OTU_1290	2	1	0	3	0	1	1	1	0	1	3	0	2	2	1	0	2	1	3	3	3	1	4	1	5	1	2	2	1	4	5	1	5	1	1	1	0	0	1	0	1	1	1	1	3	k__Bacteria;p__Chloroflexi;c__;o__;f__;g__;s__
OTU_1291	2	2	3	3	3	3	5	3	1	1	3	4	3	3	1	2	0	3	5	3	4	3	6	2	4	6	3	4	4	5	8	3	2	3	2	4	4	1	2	5	0	0	4	3	8	k__Bacteria;p__Latescibacteria;c__;o__;f__;g__;s__
OTU_1292	0	0	5	0	0	0	0	1	0	1	0	2	0	2	3	2	3	9	3	3	1	1	0	1	2	0	2	1	1	0	1	2	1	2	0	1	1	0	0	0	0	6	4	1	0	k__Bacteria;p__Armatimonadetes;c__;o__;f__;g__;s__
OTU_1293	20	22	12	18	19	17	21	19	16	27	68	52	63	46	36	32	27	20	25	30	18	9	17	13	24	15	26	25	17	34	13	24	21	22	22	24	23	12	30	21	12	41	70	49	38	k__Bacteria;p__Proteobacteria;c__Gammaproteobacteria;o__unidentified_Gammaproteobacteria;f__Nitrosomonadaceae;g__;s__
OTU_1294	2	1	13	1	1	4	0	3	1	5	6	2	1	4	1	0	1	0	5	0	0	2	5	3	3	4	4	1	3	5	4	1	2	3	3	2	8	1	2	0	1	3	3	5	5	k__Bacteria;p__Proteobacteria;c__Deltaproteobacteria;o__Myxococcales;f__Vulgatibacteraceae;g__Vulgatibacter;s__
OTU_1295	3	3	0	1	6	1	1	3	1	1	0	1	3	0	2	0	1	3	3	6	3	2	0	2	3	1	1	2	1	3	3	0	1	2	0	0	3	0	1	0	0	0	1	0	2	k__Bacteria;p__Proteobacteria;c__Alphaproteobacteria;o__Caulobacterales;f__Hyphomonadaceae;g__;s__
OTU_1296	4	4	1	1	7	5	7	5	1	3	3	0	4	3	5	0	7	1	7	1	6	8	2	2	4	2	8	3	4	6	7	3	5	0	1	3	2	6	9	2	0	5	2	3	3	k__Bacteria;p__Proteobacteria;c__Gammaproteobacteria
OTU_1297	0	0	0	1	0	0	0	0	0	0	0	0	0	3	0	0	7	0	0	0	0	0	32	1	0	1	0	0	0	0	0	0	0	0	0	0	0	3	0	0	1	8	0	0	0	k__Bacteria;p__Bacteroidetes;c__Bacteroidia;o__Flavobacteriales;f__Flavobacteriaceae;g__Flavobacterium;s__Flavobacterium_psychrolimnae
OTU_1298	0	0	8	0	1	0	0	0	0	0	1	1	0	0	0	2	0	0	0	1	1	0	0	0	0	0	0	0	0	0	1	3	0	1	0	4	0	0	4	0	3	0	0	3	4	k__Bacteria;p__Acidobacteria;c__Holophagae;o__;f__;g__;s__
OTU_1299	3	7	11	6	2	3	4	6	15	12	6	11	8	12	11	5	6	11	5	5	6	1	6	7	1	9	10	5	4	5	3	11	5	2	7	11	3	2	7	1	8	1	5	7	7	k__Bacteria;p__Actinobacteria;c__unidentified_Actinobacteria;o__Propionibacteriales;f__Nocardioidaceae;g__Nocardioides
OTU_1300	7	2	3	0	3	5	1	5	8	10	5	2	9	5	5	3	3	1	3	6	7	3	5	5	3	5	3	6	6	8	5	3	2	2	3	1	7	0	3	7	3	6	1	3	5	k__Bacteria;p__Proteobacteria;c__Deltaproteobacteria;o__Myxococcales;f__Sandaracinaceae;g__;s__
OTU_1301	1	0	0	7	0	1	2	0	0	0	0	1	1	4	0	0	2	1	1	1	4	0	5	4	1	2	0	3	0	2	1	0	0	1	0	4	1	1	2	0	0	2	2	1	3	k__Bacteria;p__Verrucomicrobia;c__Verrucomicrobiae;o__;f__;g__;s__
OTU_1302	2	3	0	3	7	1	1	3	1	1	0	2	1	1	1	0	1	0	1	3	1	6	2	1	3	2	1	5	0	0	2	1	0	3	3	2	1	2	1	1	0	2	0	1	2	k__Bacteria;p__Proteobacteria;c__Deltaproteobacteria;o__;f__;g__;s__
OTU_1303	14	7	17	8	10	15	5	12	15	18	13	10	11	8	3	30	9	27	15	20	11	6	15	23	14	8	18	11	19	11	5	13	8	7	13	11	23	6	9	21	10	10	7	4	13	k__Bacteria;p__Chloroflexi;c__Chloroflexia;o__Thermomicrobiales;f__;g__;s__
OTU_1304	5	7	3	7	13	8	11	5	0	9	9	3	3	4	3	2	6	14	9	13	7	1	11	56	8	5	8	11	6	7	5	1	6	7	4	9	8	3	9	6	2	9	5	5	0	k__Bacteria;p__Verrucomicrobia;c__Verrucomicrobiae;o__;f__;g__;s__
OTU_1305	18	9	1	21	21	5	13	9	10	5	10	6	12	10	9	10	8	7	11	16	11	17	6	0	11	13	13	11	11	15	13	9	4	5	12	8	11	13	9	10	3	13	14	12	6	k__Bacteria;p__Acidobacteria;c__unidentified_Acidobacteria;o__unidentified_Acidobacteria;f__unidentified_Acidobacteria;g__unidentified_Acidobacteria;s__Acidobacteria_bacterium_RBG_16_70_10
OTU_1306	1	8	8	1	7	1	7	14	8	9	1	11	1	2	48	0	5	0	5	4	1	8	0	2	28	1	0	0	0	0	3	34	1	13	5	16	0	4	5	3	3	1	7	1	10	k__Bacteria;p__Oxyphotobacteria;c__unidentified_Oxyphotobacteria;o__unidentified_Oxyphotobacteria;f__unidentified_Oxyphotobacteria;g__unidentified_Oxyphotobacteria
OTU_1307	2	0	2	1	0	0	1	1	2	1	2	3	1	1	1	0	0	0	1	3	3	1	0	0	1	1	4	0	3	0	3	3	2	5	1	0	0	1	3	2	1	2	1	3	0	k__Bacteria;p__Gemmatimonadetes;c__Longimicrobia;o__Longimicrobiales;f__Longimicrobiaceae;g__;s__
OTU_1308	6	4	9	8	5	2	5	3	0	5	6	3	1	7	6	3	10	4	0	2	7	7	5	6	5	2	4	5	5	11	7	4	0	1	3	4	5	16	8	1	3	3	1	6	2	k__Bacteria;p__Bacteroidetes;c__Bacteroidia;o__Chitinophagales;f__;g__;s__
OTU_1309	4	0	0	1	0	2	1	3	3	0	1	6	1	0	2	2	3	6	0	3	3	2	4	1	1	1	0	2	0	0	0	4	4	5	1	0	2	6	1	1	0	4	0	4	2	k__Bacteria;p__Chloroflexi;c__Anaerolineae;o__Caldilineales;f__Caldilineaceae;g__;s__
OTU_1310	1	0	0	1	6	5	2	1	0	0	1	0	4	2	1	2	2	1	2	0	1	5	2	1	0	1	2	1	1	1	1	0	4	1	0	0	1	3	1	2	1	1	2	0	0	k__Bacteria;p__Gemmatimonadetes;c__unidentified_Gemmatimonadetes;o__Gemmatimonadales;f__Gemmatimonadaceae;g__;s__
OTU_1311	15	9	9	16	21	9	5	6	8	9	9	9	19	14	9	8	7	9	11	14	11	10	6	5	8	15	17	15	17	9	12	7	15	3	8	9	16	13	18	27	8	8	15	6	5	k__Bacteria;p__Acidobacteria
OTU_1312	0	0	0	2	1	1	1	0	1	7	0	0	0	0	0	7	1	0	0	0	0	1	0	0	0	1	0	0	0	0	0	2	3	1	0	1	3	0	0	0	2	0	0	3	2	k__Bacteria;p__Proteobacteria;c__Deltaproteobacteria;o__Bdellovibrionales;f__Bdellovibrionaceae;g__Bdellovibrio;s__
OTU_1313	2	2	4	1	4	3	3	3	0	1	4	4	9	7	4	1	7	2	7	2	14	6	2	4	8	3	4	3	4	3	6	0	1	8	1	0	6	4	1	2	1	2	4	5	1	k__Bacteria;p__Proteobacteria;c__Alphaproteobacteria;o__Rhizobiales;f__unidentified_Rhizobiales;g__Nordella;s__
OTU_1314	1	0	0	3	0	0	0	1	0	3	5	2	0	0	2	4	0	1	1	0	2	1	2	2	0	1	0	0	3	0	1	1	3	5	2	0	1	0	0	1	2	0	0	0	2	k__Bacteria;p__Bacteroidetes;c__Ignavibacteria
OTU_1315	2	0	0	0	0	3	1	3	0	0	0	1	2	2	4	2	0	2	2	1	1	2	6	5	2	0	0	3	1	3	0	1	2	1	0	1	3	0	3	7	0	1	1	3	0	k__Bacteria;p__Bacteroidetes;c__Bacteroidia;o__Cytophagales;f__Microscillaceae;g__Ohtaekwangia;s__
OTU_1316	4	3	3	1	1	2	1	3	0	7	2	1	2	3	3	2	6	6	5	2	9	1	4	1	5	1	4	5	3	6	3	5	6	4	2	7	2	5	1	3	6	4	2	3	2	k__Bacteria;p__Proteobacteria;c__Alphaproteobacteria
OTU_1317	0	9	2	2	0	6	0	0	0	30	1	1	1	1	1	2	2	3	1	0	2	3	6	3	1	2	1	8	14	2	7	4	0	0	0	3	4	0	0	1	1	2	1	7	20	k__Bacteria;p__Proteobacteria;c__Deltaproteobacteria;o__Myxococcales;f__Sandaracinaceae;g__;s__
OTU_1318	19	22	11	27	24	14	10	29	12	18	23	11	25	17	20	34	19	27	21	20	15	20	12	9	24	13	23	18	17	28	28	18	21	28	15	27	23	14	16	26	10	19	26	32	18	k__Bacteria;p__Acidobacteria
OTU_1319	1	0	1	3	2	3	1	1	1	1	1	1	2	1	0	0	1	3	0	1	1	1	0	1	1	3	5	1	3	5	3	1	3	0	0	2	1	0	0	0	0	0	0	1	1	k__Bacteria;p__Bacteroidetes;c__Bacteroidia;o__Sphingobacteriales;f__;g__;s__
OTU_1320	5	9	5	7	9	6	10	4	9	10	6	12	9	8	5	4	18	10	6	5	7	2	18	6	7	0	6	8	11	5	7	5	10	7	4	4	12	2	5	5	4	5	3	5	4	k__Bacteria;p__Proteobacteria;c__Alphaproteobacteria;o__Rhizobiales;f__unidentified_Rhizobiales;g__Nordella
OTU_1321	2	4	5	1	2	2	2	4	4	2	6	5	1	4	2	1	3	3	1	3	3	1	4	2	9	2	4	3	5	6	3	2	5	9	5	3	2	8	12	3	2	4	1	9	12	k__Bacteria;p__Proteobacteria;c__Deltaproteobacteria;o__Myxococcales;f__Phaselicystidaceae;g__Phaselicystis;s__
OTU_1322	28	23	28	22	32	26	28	37	28	25	28	29	34	28	44	42	30	22	28	18	31	39	37	30	29	24	27	23	42	31	25	15	31	36	41	17	26	22	20	21	35	35	16	37	36	k__Bacteria;p__Firmicutes;c__Bacilli;o__Bacillales;f__Bacillaceae;g__Bacillus
OTU_1323	3	4	5	5	7	9	10	2	5	0	10	8	1	3	4	10	7	5	4	5	2	3	4	3	3	10	7	4	3	1	5	3	1	11	5	9	9	6	7	13	3	6	4	6	13	k__Bacteria;p__Chloroflexi;c__Anaerolineae;o__;f__;g__;s__
OTU_1324	0	0	0	0	0	0	4	1	0	0	0	0	0	1	1	0	0	1	0	0	0	0	0	0	0	3	0	0	0	0	0	3	0	0	0	0	0	94	0	0	0	0	0	0	0	k__Bacteria;p__Bacteroidetes;c__Bacteroidia;o__Bacteroidales;f__Muribaculaceae;g__;s__
OTU_1325	7	0	2	1	0	1	4	0	0	4	2	6	1	1	5	3	0	5	0	7	0	4	2	11	7	1	0	0	1	0	1	1	0	2	3	0	0	0	4	6	0	2	5	2	4	k__Bacteria;p__Bacteroidetes;c__Bacteroidia;o__Chitinophagales;f__Saprospiraceae;g__;s__
OTU_1326	9	2	2	0	0	1	0	0	0	0	5	0	6	0	0	0	1	2	0	0	0	0	0	0	1	0	0	0	1	0	0	0	2	1	3	0	0	0	0	67	0	0	1	0	0	k__Bacteria;p__Bacteroidetes;c__Bacteroidia;o__Chitinophagales;f__Chitinophagaceae;g__Chitinophaga
OTU_1327	4	5	2	3	10	0	10	5	7	4	14	13	3	9	3	10	5	20	7	11	4	2	13	15	13	7	3	6	5	2	9	5	10	22	11	11	12	0	11	10	4	9	4	7	2	k__Bacteria;p__Chloroflexi;c__Anaerolineae;o__Anaerolineales;f__Anaerolineaceae;g__;s__
OTU_1328	3	5	8	9	5	1	1	7	1	5	2	1	5	7	4	9	3	9	7	7	10	2	0	1	2	1	3	11	5	11	8	6	3	2	4	5	2	1	3	6	3	5	11	10	1	k__Bacteria;p__Proteobacteria;c__Alphaproteobacteria;o__unidentified_Alphaproteobacteria;f__Geminicoccaceae;g__Candidatus_Alysiosphaera;s__
OTU_1329	0	0	0	0	0	0	1	0	0	0	0	0	2	0	2	0	0	1	3	13	0	5	0	0	0	3	1	1	0	0	0	0	7	0	1	1	0	0	5	0	1	0	19	0	2	k__Bacteria;p__Bacteroidetes;c__Bacteroidia;o__Chitinophagales;f__Chitinophagaceae;g__Taibaiella
OTU_1330	0	0	1	0	0	1	0	0	0	0	1	0	3	0	1	0	1	1	0	1	4	1	0	1	0	4	2	0	5	0	2	0	0	0	0	0	2	0	1	0	1	3	4	1	0	k__Bacteria;p__Actinobacteria;c__Acidimicrobiia;o__;f__;g__;s__
OTU_1331	0	0	0	0	0	3	7	7	1	0	0	0	1	0	5	0	0	0	0	0	0	0	0	0	1	0	0	0	0	0	1	3	0	0	0	0	0	64	0	0	0	0	0	0	0	k__Bacteria;p__Firmicutes;c__Clostridia;o__Clostridiales;f__Lachnospiraceae;g__;s__
OTU_1332	0	1	1	0	5	1	2	3	0	3	0	5	0	4	0	1	2	2	0	0	3	1	0	4	1	2	1	2	1	4	0	0	0	0	0	0	3	0	2	3	0	6	4	1	0	k__Bacteria;p__Gemmatimonadetes;c__unidentified_Gemmatimonadetes;o__Gemmatimonadales;f__Gemmatimonadaceae
OTU_1333	8	10	10	11	8	7	11	10	13	19	8	6	11	9	13	8	11	14	8	9	11	13	6	1	13	9	11	18	7	8	6	9	7	7	8	10	13	8	10	10	8	15	6	8	8	k__Bacteria;p__Actinobacteria;c__Acidimicrobiia;o__;f__;g__;s__
OTU_1334	5	3	3	7	4	7	4	3	3	6	5	7	7	9	7	3	7	5	8	10	5	3	4	14	9	5	4	3	2	0	7	2	19	4	7	5	5	4	7	3	4	10	2	9	5	k__Bacteria;p__Firmicutes;c__Bacilli;o__Bacillales;f__Bacillaceae;g__Bacillus;s__Bacillus_decolorationis
OTU_1335	2	6	7	7	5	5	11	1	2	2	4	10	17	6	3	3	1	5	6	5	1	5	4	0	2	0	0	1	3	1	3	9	0	0	0	2	1	1	8	5	0	0	0	9	2	k__Bacteria;p__Bacteroidetes;c__Bacteroidia;o__Chitinophagales;f__Chitinophagaceae;g__Ferruginibacter;s__
OTU_1336	0	1	0	0	0	0	1	2	3	7	15	2	1	1	2	0	0	0	0	4	2	0	13	7	0	1	1	1	16	0	12	6	0	3	1	1	1	4	0	0	0	0	1	2	32	k__Bacteria;p__Bacteroidetes;c__Bacteroidia;o__Cytophagales;f__Microscillaceae;g__;s__
OTU_1337	1	2	1	2	5	4	1	3	1	1	4	0	5	4	1	0	1	1	1	1	4	5	0	0	1	2	4	2	7	2	2	1	0	2	1	0	1	11	2	1	0	2	0	3	2	k__Bacteria;p__Proteobacteria;c__Deltaproteobacteria
OTU_1338	3	1	1	3	6	1	1	1	3	0	4	3	3	4	2	1	2	2	1	0	1	3	0	1	0	5	2	1	6	0	1	0	3	1	3	3	2	2	3	3	6	3	3	4	1	k__Bacteria;p__Acidobacteria;c__unidentified_Acidobacteria;o__unidentified_Acidobacteria;f__unidentified_Acidobacteria;g__unidentified_Acidobacteria;s__uncultivated_soil_bacterium_clone_C028
OTU_1339	2	1	1	2	5	1	1	0	0	2	2	5	3	4	3	0	2	6	1	2	7	3	2	1	1	2	2	7	5	3	1	1	3	0	1	1	1	0	1	0	3	3	7	0	0	k__Bacteria;p__Proteobacteria;c__Deltaproteobacteria;o__Myxococcales;f__Haliangiaceae;g__Haliangium;s__
OTU_1340	6	6	7	5	7	0	5	3	3	3	4	4	5	3	2	4	3	3	8	6	1	3	4	6	3	2	4	6	3	2	9	2	6	9	5	5	5	5	2	1	3	5	4	1	2	k__Bacteria;p__Actinobacteria;c__Thermoleophilia;o__Solirubrobacterales;f__;g__;s__
OTU_1341	1	0	3	2	2	7	9	8	4	5	7	6	0	4	1	7	4	7	0	0	3	7	10	8	5	8	10	0	2	2	0	2	0	8	2	10	11	6	1	11	0	6	1	4	4	k__Bacteria;p__Gemmatimonadetes;c__unidentified_Gemmatimonadetes;o__Gemmatimonadales;f__Gemmatimonadaceae
OTU_1342	2	1	1	0	2	0	3	0	2	1	2	3	1	0	0	2	1	3	2	0	2	2	0	2	1	3	3	7	3	3	1	0	0	0	1	0	1	0	2	2	1	0	0	0	1	k__Bacteria;p__Bacteroidetes;c__Bacteroidia;o__Chitinophagales
OTU_1343	2	1	5	5	6	3	3	5	3	9	1	3	1	5	5	7	3	2	6	1	1	0	4	2	3	2	1	3	4	1	3	4	2	4	8	1	3	0	5	3	3	4	1	3	2	k__Bacteria;p__Proteobacteria;c__Deltaproteobacteria;o__Myxococcales;f__Haliangiaceae;g__Haliangium;s__
OTU_1344	12	7	4	6	3	0	4	5	0	5	1	2	4	1	3	7	0	1	1	5	2	14	5	7	2	0	7	5	1	10	1	5	8	3	7	5	23	7	3	5	4	2	1	3	4	k__Bacteria;p__Actinobacteria;c__unidentified_Actinobacteria;o__Streptosporangiales;f__Thermomonosporaceae;g__Actinocorallia
OTU_1345	0	1	0	3	7	1	5	9	0	3	8	3	9	5	0	6	9	3	0	5	4	7	0	4	7	1	3	9	4	15	1	0	1	1	1	5	5	0	8	3	2	5	2	2	1	k__Bacteria;p__Gemmatimonadetes;c__;o__;f__;g__;s__
OTU_1346	42	36	33	42	66	45	40	38	39	45	54	45	94	66	42	59	53	33	50	56	44	61	47	26	37	51	46	47	51	53	48	35	46	56	50	44	50	31	48	51	39	62	77	51	52	k__Bacteria;p__Proteobacteria;c__Alphaproteobacteria;o__Rhizobiales;f__Xanthobacteraceae
OTU_1347	4	5	3	7	5	6	8	8	7	4	5	1	1	6	5	10	13	12	12	2	8	6	9	13	6	5	5	7	9	6	7	7	13	9	7	13	9	1	8	9	4	4	6	7	10	k__Bacteria;p__Actinobacteria;c__Nitriliruptoria;o__Euzebyales;f__Euzebyaceae;g__;s__
OTU_1348	1	34	2	3	1	1	1	2	4	6	2	1	0	3	5	1	3	1	5	3	2	2	4	6	3	1	0	1	16	3	10	9	3	1	7	1	23	0	2	2	3	3	0	3	18	k__Bacteria;p__Actinobacteria;c__Thermoleophilia;o__Solirubrobacterales
OTU_1349	4	7	1	3	1	3	2	16	3	2	3	5	5	3	2	0	9	7	1	1	6	5	5	4	3	1	0	3	3	3	1	0	3	7	1	5	3	1	9	3	1	2	1	2	2	k__Bacteria
OTU_1350	3	0	0	0	0	1	2	2	3	0	1	7	0	0	1	1	1	0	0	0	0	1	1	1	2	0	0	0	1	0	0	0	0	3	1	1	0	3	3	0	3	2	0	0	2	k__Bacteria;p__Chloroflexi;c__Dehalococcoidia;o__;f__;g__;s__
OTU_1351	4	6	13	1	0	1	5	2	0	4	1	0	0	1	3	0	5	1	1	4	3	1	0	2	2	3	3	1	1	1	1	9	2	3	3	3	7	0	4	3	1	4	2	1	2	k__Bacteria;p__Gemmatimonadetes;c__;o__;f__;g__;s__
OTU_1352	1	1	0	0	1	2	0	1	1	0	0	1	1	0	1	3	0	1	1	1	2	0	1	0	0	1	1	1	1	0	7	1	0	0	0	1	1	1	0	1	1	2	3	3	0	k__Bacteria;p__Proteobacteria;c__Alphaproteobacteria;o__unidentified_Alphaproteobacteria;f__unidentified_Alphaproteobacteria
OTU_1353	0	0	0	0	0	71	0	1	0	0	1	0	0	0	1	0	0	0	0	0	0	1	0	0	0	0	0	0	0	0	0	0	0	0	0	1	0	16	0	0	0	0	0	0	0	k__Bacteria;p__Firmicutes;c__Clostridia;o__Clostridiales;f__Lachnospiraceae;g__Lachnoclostridium
OTU_1354	1	0	0	0	0	1	0	1	0	0	1	0	3	0	2	0	3	1	0	0	0	2	0	0	0	2	1	2	0	0	0	1	0	1	1	2	1	0	2	0	1	2	0	0	0	k__Bacteria;p__unidentified_Bacteria;c__unidentified_Bacteria;o__unidentified_Bacteria;f__unidentified_Bacteria;g__unidentified_Bacteria;s__soil_bacterium_WWH121
OTU_1355	1	1	0	1	4	0	3	0	0	1	0	0	3	2	1	0	1	2	2	5	3	1	2	0	1	2	4	1	2	1	1	1	2	2	1	2	2	0	0	2	0	4	1	1	0	k__Bacteria
OTU_1356	2	8	2	6	13	7	8	13	1	7	7	1	7	13	3	1	7	5	1	9	5	12	6	1	3	7	8	5	11	8	4	6	3	0	1	4	9	3	7	1	2	17	24	5	0	k__Bacteria;p__Proteobacteria;c__Gammaproteobacteria;o__unidentified_Gammaproteobacteria;f__Nitrosomonadaceae;g__;s__
OTU_1357	6	3	1	0	1	1	1	4	4	3	2	3	1	4	1	4	1	1	1	7	1	3	0	0	0	5	8	6	1	6	2	3	1	1	0	5	3	0	1	2	1	2	3	1	1	k__Bacteria;p__Acidobacteria;c__Holophagae;o__;f__;g__;s__
OTU_1358	1	2	4	0	0	0	5	0	0	25	1	2	0	0	0	8	1	0	1	0	1	0	0	1	3	0	1	1	0	1	0	4	0	3	1	2	3	0	5	0	0	0	0	0	1	k__Bacteria;p__Bacteroidetes;c__Bacteroidia;o__Flavobacteriales;f__Crocinitomicaceae
OTU_1359	10	0	4	4	5	17	3	7	0	18	9	10	0	6	1	7	4	6	9	3	10	5	7	6	19	7	6	12	9	10	9	14	5	4	13	5	5	2	10	6	0	0	4	2	4	k__Bacteria;p__Bacteroidetes;c__Bacteroidia;o__;f__;g__;s__
OTU_1360	3	3	15	25	7	0	5	0	8	3	19	15	1	0	3	11	1	3	2	6	3	0	2	3	0	1	0	1	1	3	3	3	1	10	4	11	0	0	9	7	5	2	0	17	5	k__Bacteria;p__Proteobacteria;c__Gammaproteobacteria;o__unidentified_Gammaproteobacteria;f__Burkholderiaceae;g__Caenimonas;s__
OTU_1361	7	2	1	2	8	3	1	7	5	1	2	1	7	7	2	5	5	7	3	3	5	4	1	3	3	4	6	5	6	5	3	4	3	2	1	1	1	4	7	11	3	4	6	2	2	k__Bacteria;p__Gemmatimonadetes;c__unidentified_Gemmatimonadetes;o__Gemmatimonadales;f__Gemmatimonadaceae;g__;s__
OTU_1362	0	0	1	1	2	0	1	1	0	0	0	1	0	1	0	0	0	0	0	0	0	0	1	0	0	1	2	1	4	1	1	2	0	0	1	1	0	0	2	0	1	0	0	1	0	k__Bacteria;p__Bacteroidetes;c__Bacteroidia;o__Sphingobacteriales;f__;g__;s__
OTU_1363	0	0	0	0	0	0	0	0	0	0	0	0	3	0	0	0	113	0	0	0	0	0	0	0	0	0	0	0	0	0	0	0	0	0	0	0	0	0	0	0	0	0	0	0	0	k__Bacteria;p__;c__;o__;f__;g__;s__
OTU_1364	12	7	15	11	5	7	14	6	4	3	6	6	5	7	1	10	6	2	5	5	3	3	2	4	3	6	10	9	5	7	14	7	9	9	14	10	6	3	3	11	3	2	11	7	4	k__Bacteria;p__Acidobacteria;c__Holophagae;o__;f__;g__;s__
OTU_1365	1	1	0	0	3	3	0	0	3	3	3	3	3	1	1	1	3	0	3	3	1	1	4	5	5	0	3	4	3	1	0	2	1	1	6	0	3	3	5	3	0	4	3	3	2	k__Bacteria;p__Acidobacteria;c__;o__;f__;g__;s__
OTU_1366	1	0	4	3	0	0	3	1	12	2	3	3	0	1	1	2	1	3	1	0	0	0	1	0	1	0	1	0	0	0	1	3	2	5	2	1	0	0	1	5	2	1	0	2	2	k__Bacteria;p__Bacteroidetes;c__Bacteroidia;o__Chitinophagales;f__Chitinophagaceae;g__;s__
OTU_1367	2	2	0	2	1	0	3	2	0	0	0	1	1	4	0	3	5	1	0	3	1	0	0	0	1	0	4	3	0	1	3	2	1	1	1	1	2	2	1	3	0	2	5	2	0	k__Bacteria;p__Acidobacteria
OTU_1368	2	1	3	0	3	0	0	3	0	3	1	2	3	2	1	1	1	1	1	2	5	6	0	0	0	3	5	5	4	1	5	0	0	3	2	2	1	8	1	1	2	5	3	2	1	k__Bacteria;p__Proteobacteria;c__Deltaproteobacteria;o__Myxococcales;f__Nannocystaceae;g__Nannocystis;s__
OTU_1369	5	3	0	1	0	3	2	6	1	3	2	5	4	3	1	1	3	5	2	3	2	2	4	1	5	3	3	0	1	1	2	3	6	0	1	1	4	0	1	1	1	2	1	3	2	k__Bacteria;p__Proteobacteria;c__Gammaproteobacteria;o__unidentified_Gammaproteobacteria;f__Nitrosomonadaceae;g__;s__
OTU_1370	4	0	0	0	3	0	2	0	0	4	1	1	1	3	1	0	1	1	3	4	3	0	2	1	3	0	5	3	3	3	0	1	0	0	3	6	0	0	1	5	0	0	1	1	2	k__Bacteria;p__Proteobacteria;c__Gammaproteobacteria;o__unidentified_Gammaproteobacteria;f__unidentified_Gammaproteobacteria;g__Steroidobacter
OTU_1371	1	1	1	11	7	7	3	13	1	3	2	0	16	14	2	3	5	17	3	7	3	6	2	3	7	9	13	7	7	13	9	4	9	0	1	12	15	5	9	12	3	8	11	6	0	k__Bacteria;p__Rokubacteria;c__;o__;f__;g__;s__
OTU_1372	20	5	20	10	9	20	18	12	9	6	10	14	5	0	9	8	11	24	16	14	13	9	7	9	12	10	10	9	18	13	10	5	21	27	21	8	5	2	11	9	5	13	5	6	27	k__Bacteria
OTU_1373	10	17	13	10	3	5	8	3	16	9	8	10	4	11	4	10	12	11	9	11	7	5	6	2	4	21	18	13	7	9	5	8	7	3	3	13	15	0	7	7	9	10	29	12	5	k__Bacteria;p__Actinobacteria;c__unidentified_Actinobacteria;o__Propionibacteriales;f__Nocardioidaceae;g__Nocardioides
OTU_1374	7	3	1	3	6	3	3	2	0	3	1	2	3	1	0	6	5	2	8	3	4	1	2	2	0	2	4	3	2	5	3	3	2	1	1	6	6	11	3	2	0	2	3	7	1	k__Bacteria;p__Elusimicrobia
OTU_1375	1	0	0	0	0	0	0	0	0	0	0	1	0	0	1	1	0	1	0	0	0	2	0	84	2	0	0	0	0	0	0	0	0	0	1	0	0	0	0	0	1	1	0	0	1	k__Bacteria;p__unidentified_Bacteria;c__unidentified_Bacteria;o__unidentified_Bacteria;f__unidentified_Bacteria;g__unidentified_Bacteria;s__bacterium_LWQ8
OTU_1376	3	1	3	3	3	3	5	10	3	0	4	5	4	6	3	4	5	7	5	3	10	7	6	5	5	12	7	6	7	21	3	1	10	10	5	6	2	2	5	3	3	6	5	5	10	k__Bacteria;p__Latescibacteria;c__;o__;f__;g__;s__
OTU_1377	0	0	0	0	0	0	11	13	0	0	0	19	11	0	3	0	1	0	0	2	0	0	0	0	7	0	0	0	0	0	0	0	0	0	1	3	0	0	0	0	0	0	0	0	1	k__Bacteria;p__Oxyphotobacteria;c__unidentified_Oxyphotobacteria;o__unidentified_Oxyphotobacteria;f__unidentified_Oxyphotobacteria;g__unidentified_Oxyphotobacteria;s__Edaphochlorella_mirabilis
OTU_1378	30	13	29	18	10	21	17	17	15	15	17	19	7	14	12	17	13	40	22	25	8	8	26	5	13	25	24	23	26	20	26	29	13	41	21	33	14	15	29	30	10	16	20	27	24	k__Bacteria;p__Bacteroidetes;c__Bacteroidia;o__Chitinophagales;f__Saprospiraceae;g__;s__
OTU_1379	0	0	1	1	1	0	0	1	0	1	3	0	2	0	1	0	2	0	0	1	1	1	5	0	3	0	1	1	0	0	1	1	2	0	0	0	0	1	0	0	0	1	1	0	0	k__Bacteria
OTU_1380	5	5	2	7	3	0	11	5	0	3	8	4	3	2	2	7	5	16	2	8	1	1	4	1	4	1	3	11	3	3	1	1	5	4	5	4	9	0	13	1	3	12	9	14	1	k__Bacteria;p__Verrucomicrobia;c__Verrucomicrobiae;o__;f__;g__;s__
OTU_1381	3	2	8	0	0	1	1	2	2	0	4	1	0	0	0	5	3	3	0	0	6	0	0	0	0	0	0	0	1	2	1	2	0	0	3	4	0	0	1	0	0	0	1	1	1	k__Bacteria;p__Bacteroidetes;c__Bacteroidia;o__Cytophagales;f__Hymenobacteraceae;g__Hymenobacter
OTU_1382	1	0	1	0	3	5	0	3	0	1	1	1	0	0	1	0	4	2	1	1	3	1	1	0	0	0	0	0	3	0	1	0	0	0	0	1	3	2	1	1	1	1	3	0	1	k__Bacteria;p__Acidobacteria;c__;o__;f__;g__;s__
OTU_1383	1	3	0	0	2	3	1	0	0	0	0	0	0	1	0	0	1	5	1	1	3	0	1	0	0	0	1	0	0	0	0	0	0	1	2	1	0	1	0	0	0	0	0	0	0	k__Bacteria;p__Armatimonadetes;c__Fimbriimonadia;o__Fimbriimonadales;f__Fimbriimonadaceae;g__;s__
OTU_1384	1	3	3	2	0	3	1	0	0	3	1	0	1	5	5	4	1	1	3	3	1	0	1	0	0	0	4	7	6	2	3	1	2	0	0	1	5	6	1	0	3	2	1	0	2	k__Bacteria;p__Actinobacteria;c__Acidimicrobiia;o__unidentified_Acidimicrobiia;f__Iamiaceae;g__Iamia
OTU_1385	0	1	0	3	0	0	1	3	0	0	1	0	1	2	1	1	1	0	1	0	0	1	0	0	1	1	0	1	3	0	3	0	0	1	1	0	1	0	0	3	1	0	3	0	1	k__Bacteria;p__Acidobacteria;c__unidentified_Acidobacteria;o__unidentified_Acidobacteria;f__unidentified_Acidobacteria;g__unidentified_Acidobacteria;s__Acidobacteria_bacterium_RBG_16_70_10
OTU_1386	1	3	4	3	5	4	2	7	8	3	6	6	2	6	3	18	7	7	14	3	2	8	10	5	12	5	11	7	9	4	7	1	9	3	6	7	5	0	5	4	4	5	7	5	6	k__Bacteria;p__Actinobacteria;c__unidentified_Actinobacteria;o__Streptosporangiales;f__Streptosporangiaceae;g__Streptosporangium;s__
OTU_1387	0	1	2	0	1	0	0	0	5	4	0	1	0	0	3	3	0	2	0	0	0	0	0	1	0	0	0	0	0	0	0	1	0	5	0	0	0	3	0	0	0	0	0	0	0	k__Bacteria;p__Proteobacteria;c__Alphaproteobacteria;o__unidentified_Alphaproteobacteria;f__Acetobacteraceae;g__Roseomonas;s__Roseomonas_sp_Atb2
OTU_1388	10	6	3	7	7	3	9	9	6	7	7	1	2	2	6	4	9	12	15	4	6	1	5	7	6	7	5	7	11	8	1	5	7	9	8	7	3	2	7	13	7	6	5	5	15	k__Bacteria;p__Gemmatimonadetes;c__Longimicrobia;o__Longimicrobiales;f__Longimicrobiaceae;g__;s__
OTU_1389	3	1	7	0	5	5	3	3	3	1	4	2	2	2	1	2	1	3	9	0	3	4	2	4	3	3	1	3	4	0	1	1	4	5	3	6	3	5	2	2	1	4	7	1	2	k__Bacteria;p__Chloroflexi;c__Chloroflexia;o__Thermomicrobiales;f__;g__;s__
OTU_1390	2	4	1	5	4	3	1	7	1	1	4	1	7	4	5	4	3	0	0	3	3	11	6	1	5	3	2	2	3	2	2	3	3	0	3	3	3	5	1	2	0	3	5	3	0	k__Bacteria;p__Latescibacteria;c__;o__;f__;g__;s__
OTU_1391	0	1	0	2	0	1	1	2	0	1	1	1	2	0	2	0	0	0	4	0	2	0	1	2	1	2	1	2	0	1	1	2	5	1	1	1	1	0	0	0	1	0	2	2	2	k__Bacteria;p__Proteobacteria;c__Deltaproteobacteria;o__Bdellovibrionales;f__Bdellovibrionaceae;g__Bdellovibrio;s__
OTU_1392	0	0	0	0	0	71	2	0	0	0	0	0	0	0	0	0	0	0	0	0	0	1	0	0	0	0	0	0	0	0	0	0	0	0	0	0	1	3	0	0	0	0	0	0	0	k__Bacteria;p__Firmicutes;c__Clostridia;o__Clostridiales;f__Lachnospiraceae;g__;s__
OTU_1393	1	1	5	0	1	1	0	0	0	0	0	1	1	5	1	0	1	0	2	4	1	0	1	0	0	0	3	1	3	2	1	0	1	1	1	3	1	9	0	1	0	2	0	1	1	k__Bacteria;p__Proteobacteria;c__Alphaproteobacteria;o__Rhizobiales
OTU_1394	0	3	0	0	0	0	6	11	0	0	0	0	0	0	1	0	0	1	0	0	0	0	0	0	0	2	0	0	0	0	0	0	0	0	0	0	0	50	0	0	0	0	0	0	0	k__Bacteria;p__Bacteroidetes;c__Bacteroidia;o__Bacteroidales;f__Muribaculaceae;g__;s__
OTU_1395	0	3	0	0	1	0	0	1	0	0	0	0	1	0	1	1	1	0	0	0	1	0	2	3	2	1	1	0	1	3	1	0	1	1	2	3	0	1	0	0	1	1	7	0	0	k__Bacteria;p__Firmicutes;c__Bacilli;o__Bacillales;f__Bacillaceae;g__Caldalkalibacillus;s__
OTU_1396	10	5	9	14	12	5	8	9	17	6	8	1	10	8	17	12	7	9	12	9	4	10	6	5	9	12	5	3	6	5	7	8	16	12	9	9	11	5	7	11	15	15	9	12	10	k__Bacteria;p__Actinobacteria;c__unidentified_Actinobacteria;o__Propionibacteriales;f__Nocardioidaceae;g__Nocardioides
OTU_1397	0	0	0	1	0	0	0	0	1	1	0	0	2	0	0	0	0	0	1	0	1	0	0	1	0	1	2	0	0	0	1	1	0	1	1	1	0	0	0	0	0	0	1	1	1	k__Bacteria
OTU_1398	3	0	0	1	5	0	0	3	0	5	0	1	0	0	1	5	1	3	0	3	1	1	2	0	2	0	1	3	3	5	3	1	3	0	1	0	0	0	0	1	0	0	2	0	2	k__Bacteria;p__Proteobacteria;c__Gammaproteobacteria;o__unidentified_Gammaproteobacteria
OTU_1399	1	1	2	1	5	5	2	5	0	6	6	5	1	8	5	1	4	5	3	1	16	4	1	5	3	2	2	10	5	5	1	8	2	1	3	5	3	0	2	1	0	2	2	7	8	k__Bacteria;p__Proteobacteria;c__Deltaproteobacteria;o__Myxococcales
OTU_1400	2	1	1	0	1	7	0	0	0	1	3	2	0	2	0	0	1	5	0	0	3	3	0	2	0	0	0	0	0	0	0	0	0	1	1	0	0	1	3	1	3	1	0	0	2	k__Bacteria;p__Dadabacteria;c__;o__;f__;g__;s__
OTU_1401	5	1	7	1	1	3	2	1	0	0	1	10	0	1	1	0	1	0	1	0	0	10	8	4	2	1	0	0	3	0	1	0	0	5	2	0	0	5	3	0	0	3	0	0	12	k__Bacteria;p__Chloroflexi;c__Anaerolineae;o__Caldilineales;f__Caldilineaceae;g__Litorilinea;s__
OTU_1402	2	0	7	3	0	1	1	3	1	4	9	9	0	2	2	4	3	0	6	2	3	3	8	0	2	5	1	1	2	1	5	7	2	1	1	1	0	0	1	0	0	0	1	3	4	k__Bacteria;p__Bacteroidetes;c__Bacteroidia;o__Cytophagales;f__Microscillaceae
OTU_1403	1	1	0	0	0	0	0	0	0	1	0	0	0	3	2	0	1	0	0	0	0	1	0	1	0	1	1	0	2	0	0	1	2	1	3	1	0	0	0	0	0	2	2	0	2	k__Bacteria;p__Firmicutes;c__Clostridia;o__Clostridiales;f__unidentified_Clostridiales;g__Symbiobacterium
OTU_1404	2	3	0	0	2	0	1	3	1	1	3	3	2	2	2	2	7	3	5	1	3	6	0	2	5	1	1	1	1	3	3	2	1	4	3	4	3	3	2	0	1	3	2	1	2	k__Bacteria;p__Acidobacteria;c__;o__;f__;g__;s__
OTU_1405	3	3	1	1	0	1	5	1	1	1	2	4	5	2	1	4	4	0	1	3	3	3	15	3	9	2	1	1	2	0	1	3	3	2	1	1	4	3	1	2	0	1	1	0	2	k__Bacteria;p__Chloroflexi;c__Chloroflexia;o__Chloroflexales;f__Roseiflexaceae;g__;s__
OTU_1406	0	3	7	3	0	12	5	1	0	3	8	2	5	8	1	0	1	5	0	0	3	6	0	7	0	11	4	10	2	10	5	1	0	1	5	4	3	0	9	1	0	13	8	0	9	k__Bacteria;p__Proteobacteria;c__Gammaproteobacteria;o__unidentified_Gammaproteobacteria;f__Burkholderiaceae;g__Hydrogenophaga
OTU_1407	1	0	2	2	0	1	0	0	0	2	0	0	1	0	2	1	0	5	3	1	3	1	4	1	0	1	2	3	0	3	1	1	0	1	0	2	0	0	1	0	0	0	1	0	1	k__Bacteria;p__Chloroflexi;c__;o__;f__;g__;s__
OTU_1408	1	0	0	0	0	3	2	0	0	0	0	3	1	3	0	0	0	0	0	1	1	2	2	0	2	0	4	7	3	3	3	1	0	1	3	1	0	0	1	0	4	2	0	3	1	k__Bacteria;p__Proteobacteria;c__Deltaproteobacteria;o__Myxococcales;f__Polyangiaceae
OTU_1409	3	3	1	3	3	1	0	2	3	1	1	9	3	4	3	4	3	16	3	6	3	3	6	1	3	5	5	1	7	0	3	7	3	3	1	2	1	0	3	5	5	2	2	2	4	k__Bacteria;p__Chloroflexi;c__Anaerolineae;o__Caldilineales;f__Caldilineaceae;g__Litorilinea;s__
OTU_1410	1	0	1	0	3	1	1	3	0	0	4	1	6	1	0	1	0	1	1	3	1	2	0	0	0	0	2	1	2	3	0	0	1	0	0	2	4	5	3	0	0	8	4	0	0	k__Bacteria;p__Proteobacteria;c__Deltaproteobacteria;o__Myxococcales;f__Sandaracinaceae;g__;s__
OTU_1411	0	0	1	1	2	1	1	2	0	1	1	1	3	3	0	0	2	1	0	1	1	3	0	0	3	0	1	0	1	4	0	1	0	1	0	0	3	2	1	1	0	2	0	1	3	k__Bacteria;p__Chloroflexi;c__Anaerolineae;o__;f__;g__;s__
OTU_1412	0	0	0	0	3	0	0	0	0	0	1	0	0	1	1	0	1	1	0	0	2	2	0	0	0	1	0	1	1	0	0	0	2	1	0	1	0	0	1	0	0	4	1	0	0	k__Bacteria;p__unidentified_Bacteria;c__unidentified_Bacteria;o__unidentified_Bacteria;f__unidentified_Bacteria
OTU_1413	0	0	1	4	2	0	0	1	0	0	1	0	1	0	0	0	1	2	1	5	3	4	2	1	4	0	0	0	0	0	1	0	0	0	0	0	3	4	0	1	0	2	0	0	0	k__Bacteria
OTU_1414	7	1	2	3	5	3	3	3	1	4	4	8	2	7	5	0	1	0	1	5	1	0	2	3	5	3	7	3	4	5	0	3	3	3	9	3	3	0	2	8	2	4	1	4	7	k__Bacteria;p__Acidobacteria;c__Acidobacteriia;o__Solibacterales;f__unidentified_Solibacterales;g__Bryobacter;s__
OTU_1415	0	0	4	0	1	8	5	2	0	0	1	1	4	1	0	2	5	4	1	1	1	3	1	1	6	0	1	0	1	1	1	4	0	1	2	1	3	0	3	1	0	2	0	1	4	k__Bacteria;p__Chloroflexi;c__Anaerolineae;o__;f__;g__;s__
OTU_1416	6	5	1	1	8	6	7	7	2	1	1	7	1	1	2	6	4	4	3	1	9	7	1	3	3	1	0	0	3	2	2	4	7	1	3	2	6	0	2	1	1	1	0	2	3	k__Bacteria;p__Nitrospirae;c__Nitrospira;o__Nitrospirales;f__Nitrospiraceae;g__;s__
OTU_1417	1	4	1	1	2	1	0	5	4	9	0	0	4	0	2	0	3	1	2	2	4	0	7	2	4	1	5	7	13	5	7	2	1	0	2	3	7	0	2	1	3	2	2	3	3	k__Bacteria;p__Actinobacteria;c__Acidimicrobiia;o__unidentified_Acidimicrobiia;f__Iamiaceae;g__Iamia
OTU_1418	4	2	3	3	0	0	0	3	1	1	0	0	2	0	0	3	3	11	5	0	1	1	0	3	1	1	4	4	1	0	1	3	7	6	5	1	0	0	0	0	2	6	3	1	2	k__Bacteria;p__Armatimonadetes;c__;o__;f__;g__;s__
OTU_1419	1	1	0	0	1	0	2	0	1	2	1	3	0	1	0	0	3	1	3	5	1	0	0	3	3	1	1	1	1	1	1	0	3	1	2	1	1	0	1	1	0	2	3	1	2	k__Bacteria;p__Proteobacteria;c__Deltaproteobacteria
OTU_1420	2	0	0	0	0	3	1	6	2	1	1	1	4	1	1	2	1	2	0	0	0	5	2	3	0	1	4	4	3	4	2	1	3	3	4	5	5	0	0	0	4	4	5	1	0	k__Bacteria;p__Firmicutes;c__Bacilli;o__Bacillales;f__Bacillaceae;g__Gracilibacillus;s__Gracilibacillus_dipsosauri
OTU_1421	1	3	1	4	5	0	5	3	0	1	1	4	3	5	1	0	2	3	1	5	1	0	4	3	4	2	2	3	7	2	2	0	0	5	1	2	5	0	3	3	1	8	4	1	4	k__Bacteria;p__Verrucomicrobia;c__Verrucomicrobiae;o__Opitutales;f__Opitutaceae;g__Alterococcus;s__
OTU_1422	0	0	1	5	8	5	6	0	0	10	0	1	0	5	0	0	1	3	0	0	1	2	0	0	1	0	2	2	1	6	0	3	0	1	2	1	4	11	3	1	1	2	0	1	2	k__Bacteria;p__Proteobacteria;c__Gammaproteobacteria;o__unidentified_Gammaproteobacteria;f__Methylophilaceae;g__Methylotenera;s__
OTU_1423	0	1	0	3	0	1	1	0	0	1	2	0	0	0	2	3	0	1	0	0	3	1	0	1	2	0	0	0	0	0	1	1	4	5	1	0	3	4	3	3	0	2	1	5	4	k__Bacteria;p__Proteobacteria;c__Deltaproteobacteria;o__Bdellovibrionales;f__Bdellovibrionaceae;g__Bdellovibrio;s__
OTU_1424	0	2	0	3	0	0	7	0	0	0	0	0	0	0	0	0	0	1	1	0	0	1	0	1	2	0	0	0	1	2	0	0	0	1	1	0	4	0	2	0	0	2	3	3	2	k__Bacteria;p__Verrucomicrobia;c__Verrucomicrobiae;o__Chthoniobacterales;f__Chthoniobacteraceae;g__Chthoniobacter;s__
OTU_1425	1	1	0	0	1	0	0	1	0	1	1	0	0	0	0	4	3	1	1	1	0	1	0	0	0	1	2	3	1	0	1	2	1	1	0	2	0	0	3	0	3	2	0	1	3	k__Bacteria;p__Gemmatimonadetes;c__unidentified_Gemmatimonadetes;o__Gemmatimonadales;f__Gemmatimonadaceae;g__Gemmatimonas;s__
OTU_1426	12	12	7	7	20	19	15	22	12	12	15	5	22	10	20	12	21	16	14	16	11	16	9	13	17	17	14	13	18	16	9	5	14	17	14	12	19	6	7	18	9	16	15	9	17	k__Bacteria;p__Proteobacteria;c__Gammaproteobacteria;o__unidentified_Gammaproteobacteria;f__unidentified_Gammaproteobacteria;g__Acidibacter;s__
OTU_1427	3	5	14	3	1	5	9	0	4	3	2	8	0	2	11	4	0	0	3	0	4	1	4	35	9	5	1	2	7	0	5	10	2	8	9	3	1	0	2	3	4	2	4	10	8	k__Bacteria;p__Cyanobacteria;c__;o__;f__;g__;s__
OTU_1428	4	14	9	8	3	2	3	0	19	11	6	5	2	8	9	4	3	1	15	3	5	4	4	7	3	3	5	3	5	3	5	19	21	13	5	9	7	0	9	4	3	2	7	3	8	k__Bacteria;p__Acidobacteria;c__unidentified_Acidobacteria;o__unidentified_Acidobacteria;f__unidentified_Acidobacteria;g__Aridibacter;s__
OTU_1429	7	2	1	1	5	3	3	3	1	5	3	4	7	4	5	2	4	3	5	7	1	4	4	2	7	0	1	3	2	1	3	4	7	5	3	1	1	4	2	3	5	2	4	3	2	k__Bacteria;p__Actinobacteria;c__Thermoleophilia;o__Solirubrobacterales;f__;g__;s__
OTU_1430	3	0	2	0	1	3	6	1	0	1	5	3	0	2	3	4	0	4	3	29	1	4	15	3	2	0	2	5	0	4	1	8	0	0	0	1	3	0	1	5	0	0	0	0	2	k__Bacteria;p__Actinobacteria;c__unidentified_Actinobacteria;o__Streptosporangiales;f__Streptosporangiaceae
OTU_1431	2	0	0	1	2	0	3	3	0	1	0	1	0	0	5	0	9	1	1	3	3	2	5	3	2	2	2	3	2	1	0	1	3	1	1	2	0	0	5	0	0	3	5	1	7	k__Bacteria;p__Proteobacteria;c__Gammaproteobacteria;o__unidentified_Gammaproteobacteria;f__Rhodocyclaceae;g__Georgfuchsia;s__
OTU_1432	0	0	3	1	1	2	1	2	0	3	4	0	2	0	1	0	2	0	0	0	2	1	0	0	1	1	1	4	3	0	1	0	1	0	3	3	0	0	0	2	1	0	0	1	2	k__Bacteria;p__Actinobacteria;c__Thermoleophilia;o__Solirubrobacterales;f__Solirubrobacteraceae;g__Patulibacter;s__
OTU_1433	6	3	2	3	5	2	4	5	3	2	5	3	3	1	2	8	7	3	3	2	0	3	2	1	0	5	2	6	7	5	2	2	3	2	1	3	4	4	8	3	2	7	7	3	4	k__Bacteria;p__Gemmatimonadetes;c__;o__;f__;g__;s__
OTU_1434	19	0	0	0	0	5	0	0	0	1	1	0	0	0	1	0	0	0	0	0	0	0	0	3	0	1	0	0	0	0	0	0	0	0	0	0	0	4	0	0	0	0	0	0	0	k__Bacteria;p__Proteobacteria;c__Gammaproteobacteria;o__Xanthomonadales;f__Xanthomonadaceae;g__Luteimonas
OTU_1435	0	0	0	0	0	0	3	19	1	0	0	0	0	2	5	0	1	0	0	0	0	5	0	0	1	0	1	0	0	0	0	11	0	0	1	0	1	48	0	0	0	0	0	1	0	k__Bacteria;p__unidentified_Bacteria;c__unidentified_Bacteria;o__unidentified_Bacteria;f__unidentified_Bacteria;g__Candidatus_Saccharimonas;s__
OTU_1436	0	3	1	0	1	0	3	0	0	0	0	0	2	0	0	0	0	1	0	0	0	0	0	0	1	2	1	3	0	2	0	0	0	0	1	3	0	0	0	1	0	0	0	1	0	k__Bacteria;p__Proteobacteria;c__Gammaproteobacteria
OTU_1437	12	12	9	15	32	15	17	6	10	15	19	7	12	27	11	12	20	15	16	18	16	12	22	6	19	18	18	17	10	6	16	17	17	14	8	27	18	21	22	25	14	15	26	15	4	k__Bacteria;p__Acidobacteria
OTU_1438	3	3	3	7	9	3	5	5	4	7	10	4	7	2	4	2	10	5	4	7	12	8	6	7	4	2	5	8	7	5	8	14	6	2	5	7	3	10	4	2	1	0	5	4	6	k__Bacteria;p__Proteobacteria;c__Deltaproteobacteria;o__Myxococcales;f__Polyangiaceae;g__;s__
OTU_1439	0	0	0	4	3	1	0	2	0	3	1	1	0	3	0	0	1	1	0	3	3	1	2	3	1	0	0	0	0	0	1	0	0	0	0	0	1	0	0	0	0	2	1	0	0	k__Bacteria;p__Verrucomicrobia;c__Verrucomicrobiae;o__;f__;g__;s__
OTU_1440	2	2	3	1	3	1	1	1	0	4	0	1	0	2	1	0	1	0	1	5	0	2	4	2	5	4	3	0	0	2	1	0	0	1	2	1	1	0	3	0	3	4	5	1	3	k__Bacteria;p__Proteobacteria;c__Alphaproteobacteria;o__unidentified_Alphaproteobacteria;f__Geminicoccaceae;g__Candidatus_Alysiosphaera;s__
OTU_1441	0	1	6	1	1	0	2	2	0	0	6	4	1	0	3	1	3	3	5	0	1	1	0	0	0	0	1	1	0	0	3	5	0	1	0	1	0	0	1	0	3	1	1	1	2	k__Bacteria;p__Bacteroidetes;c__Bacteroidia;o__Chitinophagales;f__Chitinophagaceae
OTU_1442	0	12	9	1	2	1	0	1	2	1	0	2	0	2	1	2	3	1	0	1	0	0	0	5	1	0	0	0	0	0	0	1	1	3	0	4	1	18	1	1	2	0	1	0	0	k__Bacteria;p__unidentified_Bacteria;c__unidentified_Bacteria;o__unidentified_Bacteria;f__unidentified_Bacteria;g__unidentified_Bacteria;s__Candidatus_Saccharibacteria_bacterium_RAAC3_TM7_1
OTU_1443	4	3	2	1	0	0	0	3	0	2	1	0	5	3	1	0	1	5	0	4	1	6	4	7	3	3	0	0	0	0	1	3	4	3	4	1	1	4	2	1	1	0	1	1	1	k__Bacteria;p__Actinobacteria;c__Thermoleophilia;o__Gaiellales;f__;g__;s__
OTU_1444	0	2	1	1	1	0	4	0	0	0	4	6	0	0	1	4	1	0	0	1	2	0	1	1	1	0	1	0	1	0	0	0	0	0	1	0	4	0	1	1	0	2	0	0	1	k__Bacteria;p__Verrucomicrobia;c__Verrucomicrobiae;o__Verrucomicrobiales;f__Verrucomicrobiaceae;g__Roseimicrobium;s__
OTU_1445	5	4	1	0	3	2	0	0	2	3	2	0	5	4	3	0	5	1	1	0	0	1	4	0	0	1	2	1	3	2	5	4	0	0	0	3	5	1	1	1	1	3	1	3	2	k__Bacteria;p__Proteobacteria;c__Alphaproteobacteria;o__unidentified_Alphaproteobacteria;f__Geminicoccaceae;g__Candidatus_Alysiosphaera;s__
OTU_1446	6	3	10	4	9	3	4	8	9	9	2	3	4	3	3	5	4	10	3	9	3	3	2	2	3	5	5	9	2	6	6	17	4	5	5	7	4	3	5	7	6	5	1	6	3	k__Bacteria;p__Proteobacteria;c__Alphaproteobacteria;o__unidentified_Alphaproteobacteria;f__unidentified_Alphaproteobacteria;g__Skermanella;s__
OTU_1447	0	2	9	1	0	0	0	0	0	0	34	1	0	0	0	0	0	0	0	0	1	0	0	0	0	0	0	0	0	0	0	0	0	0	0	0	0	0	0	0	0	0	0	0	1	k__Bacteria;p__Proteobacteria;c__Alphaproteobacteria;o__Sphingomonadales;f__Sphingomonadaceae
OTU_1448	3	6	1	5	3	2	3	7	8	5	0	8	4	4	5	8	9	5	9	3	3	8	4	3	13	7	8	9	9	6	7	5	11	5	4	6	7	1	3	3	1	5	5	7	6	k__Bacteria;p__Actinobacteria;c__Rubrobacteria;o__Rubrobacterales;f__unidentified_Rubrobacterales;g__Rubrobacter;s__
OTU_1449	13	6	9	7	5	10	8	7	2	8	11	3	5	7	3	6	12	3	9	11	7	7	4	1	9	7	11	8	10	15	9	9	7	9	9	12	7	10	7	9	5	6	5	5	13	k__Bacteria;p__Gemmatimonadetes;c__;o__;f__;g__;s__
OTU_1450	15	18	21	14	17	7	11	15	13	9	9	7	8	14	9	12	14	46	23	19	17	14	4	9	16	10	13	24	21	15	11	12	16	9	13	12	9	15	14	21	5	14	17	10	10	k__Bacteria
OTU_1451	2	1	0	3	4	1	7	2	4	1	1	1	1	1	4	1	2	0	0	3	3	1	0	0	1	2	1	1	5	3	1	3	6	0	1	1	3	1	2	3	1	3	9	1	5	k__Bacteria;p__Actinobacteria;c__unidentified_Actinobacteria;o__Propionibacteriales;f__Propionibacteriaceae
OTU_1452	3	20	4	2	5	3	7	2	6	14	6	3	3	1	3	1	2	2	3	4	3	6	6	6	3	5	3	8	10	4	2	7	1	1	1	5	10	5	6	2	0	2	2	6	6	k__Bacteria;p__Fibrobacteres;c__Fibrobacteria;o__Fibrobacterales;f__Fibrobacteraceae;g__;s__
OTU_1453	2	9	2	5	1	3	5	1	3	9	3	10	1	3	2	8	5	4	4	4	7	0	5	3	1	0	3	3	1	2	3	4	3	4	7	1	1	0	5	3	3	0	1	13	2	k__Bacteria;p__Proteobacteria;c__Alphaproteobacteria;o__Rhizobiales
OTU_1454	3	1	0	1	2	0	5	3	3	0	5	3	7	2	2	1	1	0	6	1	7	2	1	0	4	2	3	1	6	9	1	3	2	9	3	1	3	0	0	0	1	1	1	1	7	k__Bacteria;p__Acidobacteria;c__Acidobacteriia;o__Solibacterales;f__unidentified_Solibacterales;g__Candidatus_Solibacter;s__
OTU_1455	29	8	18	7	13	32	21	27	9	19	16	10	5	10	20	18	10	40	16	28	16	18	17	20	29	21	26	34	19	21	11	6	18	21	16	27	15	26	33	28	6	21	12	10	18	k__Bacteria;p__Rokubacteria;c__;o__;f__;g__;s__
OTU_1456	29	23	37	22	26	42	30	21	23	32	24	20	34	32	23	25	24	29	28	26	37	23	24	21	21	27	17	18	23	24	40	11	35	25	31	35	29	17	22	24	36	24	29	29	25	k__Bacteria;p__Proteobacteria;c__Alphaproteobacteria;o__Rhizobiales;f__Rhizobiaceae
OTU_1457	0	1	0	0	4	1	1	5	5	0	3	3	3	0	1	0	1	1	0	1	5	0	0	3	2	3	1	12	2	10	1	0	0	1	1	2	1	0	7	1	1	1	1	1	4	k__Bacteria;p__Proteobacteria;c__Deltaproteobacteria;o__Myxococcales;f__Haliangiaceae;g__Haliangium;s__
OTU_1458	8	12	8	16	6	6	11	11	7	13	10	10	12	10	14	12	15	9	15	15	13	12	13	8	11	9	15	13	18	23	11	9	18	15	10	9	11	6	15	16	5	13	17	9	13	k__Bacteria;p__Acidobacteria
OTU_1459	4	2	0	6	5	1	5	9	3	1	6	1	7	7	3	0	4	1	5	14	5	3	6	1	6	8	5	11	10	9	5	3	3	7	5	3	5	6	3	3	4	6	5	5	1	k__Bacteria;p__Acidobacteria;c__unidentified_Acidobacteria;o__unidentified_Acidobacteria;f__unidentified_Acidobacteria;g__unidentified_Acidobacteria;s__Acidobacteria_bacterium_RBG_16_70_10
OTU_1460	0	0	0	1	3	2	0	0	0	0	0	0	3	2	2	1	1	3	0	0	1	0	0	0	0	1	3	1	0	4	0	0	4	2	1	1	0	0	1	0	0	2	0	1	2	k__Bacteria;p__Acidobacteria;c__unidentified_Acidobacteria;o__unidentified_Acidobacteria;f__unidentified_Acidobacteria;g__unidentified_Acidobacteria;s__uncultivated_soil_bacterium_clone_S111
OTU_1461	0	0	2	0	1	0	1	0	0	0	8	0	0	0	0	0	2	0	1	0	1	0	1	11	0	0	0	1	0	5	1	0	0	0	0	0	0	0	0	0	0	0	0	0	0	k__Bacteria;p__Bacteroidetes;c__Bacteroidia;o__Chitinophagales;f__Chitinophagaceae
OTU_1462	2	5	5	2	1	3	1	1	6	0	2	6	5	4	1	4	1	11	2	2	1	3	2	4	7	3	2	1	0	1	2	1	2	4	3	2	1	4	3	1	0	2	0	0	2	k__Bacteria;p__Chloroflexi;c__Anaerolineae;o__Caldilineales;f__Caldilineaceae;g__;s__
OTU_1463	0	0	0	0	0	0	0	0	0	0	0	0	0	0	2	0	1	0	0	0	0	0	0	0	0	0	0	0	0	0	0	0	0	0	0	0	0	66	0	0	0	0	0	0	0	k__Bacteria;p__Firmicutes;c__Clostridia;o__Clostridiales;f__Lachnospiraceae
OTU_1464	0	0	0	0	0	8	4	10	1	0	1	1	0	8	1	0	0	3	0	0	0	11	0	0	0	4	0	0	0	0	0	3	0	0	0	33	0	42	0	0	0	0	0	0	0	k__Bacteria;p__Proteobacteria;c__Gammaproteobacteria;o__unidentified_Gammaproteobacteria;f__Burkholderiaceae;g__Parasutterella;s__
OTU_1465	0	0	0	2	0	1	0	4	0	0	0	0	1	1	3	0	0	1	0	0	0	7	2	1	2	1	0	0	1	0	2	0	0	0	1	0	0	0	2	1	1	2	0	0	0	k__Bacteria;p__Chloroflexi
OTU_1466	0	1	3	1	0	1	0	0	1	6	3	0	0	0	0	0	0	0	1	1	1	0	29	1	0	3	4	0	43	0	2	7	0	1	1	0	7	0	0	0	0	0	1	0	7	k__Bacteria;p__Proteobacteria;c__Deltaproteobacteria;o__Myxococcales;f__Haliangiaceae;g__Haliangium;s__
OTU_1467	5	1	5	2	3	0	1	3	1	1	2	2	1	6	3	0	5	6	3	2	4	3	4	6	3	2	3	5	3	5	1	4	6	2	5	3	5	6	1	3	3	4	2	3	2	k__Bacteria;p__Proteobacteria;c__Deltaproteobacteria;o__Myxococcales;f__Nannocystaceae;g__Nannocystis;s__Nannocystis_pusilla
OTU_1468	0	11	0	26	0	5	17	0	0	1	0	5	2	1	0	0	0	0	14	0	3	0	2	4	0	0	14	0	0	3	1	1	0	1	5	1	3	0	7	0	10	0	0	3	0	k__Bacteria;p__Proteobacteria;c__Deltaproteobacteria;o__Bdellovibrionales;f__Bacteriovoracaceae;g__Bacteriovorax
OTU_1469	0	0	1	1	3	2	1	0	0	1	0	3	0	1	0	1	3	0	4	0	0	1	2	0	0	0	2	0	1	1	0	0	1	0	0	0	0	1	0	0	0	0	0	1	0	k__Bacteria;p__;c__;o__;f__;g__;s__
OTU_1470	0	0	1	1	0	0	0	0	2	13	0	0	1	0	0	0	2	0	0	0	0	3	0	0	0	0	0	0	0	0	0	2	0	0	0	0	2	9	3	0	0	0	0	0	3	k__Bacteria;p__Bacteroidetes;c__Bacteroidia;o__Sphingobacteriales;f__Sphingobacteriaceae;g__Pedobacter;s__
OTU_1471	5	1	5	5	4	3	0	3	0	2	0	5	3	3	0	2	5	7	3	3	1	1	2	2	2	5	2	4	3	4	0	1	7	3	3	1	2	8	1	3	0	5	7	1	4	k__Bacteria;p__Chloroflexi;c__Anaerolineae;o__Caldilineales;f__Caldilineaceae;g__;s__
OTU_1472	0	2	0	3	0	0	0	2	0	2	5	1	0	0	0	0	0	1	5	0	0	0	4	2	0	0	0	1	7	0	0	0	3	3	0	0	0	0	4	1	0	0	0	0	3	k__Bacteria;p__Bacteroidetes;c__Bacteroidia;o__Sphingobacteriales;f__unidentified_Sphingobacteriales;g__unidentified_Sphingobacteriales;s__Bacteroidetes_bacterium_OLB11
OTU_1473	1	3	0	3	6	3	0	1	8	3	4	5	1	4	1	0	1	3	8	6	3	5	2	1	9	2	3	2	3	2	0	4	3	2	3	2	3	0	3	1	4	5	4	1	4	k__Bacteria;p__Firmicutes;c__Bacilli;o__Bacillales;f__Planococcaceae;g__Lysinibacillus
OTU_1474	5	5	3	4	7	5	5	7	7	3	4	7	9	5	8	1	2	4	1	6	9	15	6	14	3	1	1	1	5	4	2	0	6	4	7	3	5	4	0	2	15	5	5	4	6	k__Bacteria;p__Firmicutes;c__Bacilli;o__Bacillales;f__Paenibacillaceae;g__Paenibacillus
OTU_1475	3	0	2	0	3	5	3	10	0	3	5	3	11	4	4	5	9	3	11	2	4	1	4	5	3	0	3	4	3	2	1	1	12	1	1	3	1	2	4	8	0	5	6	3	8	k__Bacteria;p__Proteobacteria;c__Gammaproteobacteria
OTU_1476	1	1	0	1	0	0	0	0	0	2	0	0	1	0	2	0	0	0	0	0	0	1	2	0	0	1	0	3	2	1	1	1	0	3	1	0	0	0	0	0	0	0	0	0	1	k__Bacteria;p__Elusimicrobia
OTU_1477	0	0	0	1	0	1	0	0	1	8	4	1	0	0	0	0	1	5	0	1	3	0	0	35	0	0	0	0	0	3	0	0	4	6	1	0	0	1	3	0	0	2	0	1	1	k__Bacteria;p__Proteobacteria;c__Gammaproteobacteria;o__unidentified_Gammaproteobacteria;f__Methylophilaceae;g__Methylobacillus;s__
OTU_1478	1	0	0	0	0	0	1	0	0	1	0	3	23	1	0	0	1	1	1	0	0	0	2	64	0	0	0	1	0	0	0	0	1	2	0	1	0	0	0	0	0	1	0	0	0	k__Bacteria;p__Proteobacteria;c__Alphaproteobacteria;o__unidentified_Alphaproteobacteria;f__unidentified_Alphaproteobacteria
OTU_1479	1	1	0	0	1	0	0	35	0	0	0	0	0	2	0	0	0	0	1	0	0	0	1	0	1	0	0	0	0	0	0	0	1	0	0	0	0	0	0	0	0	0	0	0	0	k__Bacteria;p__Proteobacteria;c__Alphaproteobacteria
OTU_1480	0	0	2	1	1	0	0	0	0	0	1	0	2	0	1	0	0	2	1	1	0	2	0	1	2	1	0	0	0	0	0	1	3	0	3	0	0	3	0	0	0	1	1	0	4	k__Bacteria;p__Chloroflexi
OTU_1481	8	16	11	14	14	10	7	13	20	11	9	6	7	10	7	17	12	9	20	20	15	8	7	17	22	7	8	7	13	20	12	9	23	16	24	12	13	6	12	9	11	13	7	12	21	k__Bacteria;p__Proteobacteria;c__Alphaproteobacteria;o__unidentified_Alphaproteobacteria;f__unidentified_Alphaproteobacteria
OTU_1482	2	2	0	1	3	5	3	1	2	0	0	0	4	2	7	1	0	0	4	0	3	1	0	0	0	2	1	1	3	1	1	3	2	1	1	1	2	0	0	3	1	0	0	3	2	k__Bacteria;p__Actinobacteria;c__unidentified_Actinobacteria;o__Streptomycetales;f__Streptomycetaceae;g__Streptomyces
OTU_1483	7	11	3	3	7	5	7	2	7	5	7	3	7	4	7	12	3	3	5	5	4	2	8	6	15	3	3	5	2	5	7	4	7	15	6	7	9	7	14	2	3	4	3	5	4	k__Bacteria;p__Proteobacteria;c__Gammaproteobacteria;o__unidentified_Gammaproteobacteria;f__Burkholderiaceae;g__unidentified_Burkholderiaceae;s__beta_proteobacterium_WX163
OTU_1484	1	1	14	0	1	0	0	0	0	1	1	1	0	0	5	0	3	0	1	0	1	1	0	0	0	5	0	0	1	0	1	7	0	0	0	11	0	7	2	0	0	0	0	0	2	k__Bacteria;p__Bacteroidetes;c__Bacteroidia;o__Chitinophagales;f__Chitinophagaceae;g__Parasegetibacter;s__Parasegetibacter_luojiensis
OTU_1485	5	3	3	0	3	9	5	5	4	3	1	5	4	2	5	2	8	9	9	9	5	3	8	1	7	3	6	6	10	4	6	1	15	7	5	6	3	2	3	3	5	6	6	1	6	k__Bacteria;p__Gemmatimonadetes;c__unidentified_Gemmatimonadetes;o__Gemmatimonadales;f__Gemmatimonadaceae;g__;s__
OTU_1486	1	5	4	4	0	2	3	3	0	0	1	1	1	2	3	0	0	2	5	3	2	0	0	3	2	1	1	3	1	5	1	1	2	0	3	1	3	3	0	2	1	0	1	1	0	k__Bacteria;p__Actinobacteria;c__Thermoleophilia;o__Gaiellales;f__;g__;s__
OTU_1487	0	0	0	1	0	1	0	2	0	0	0	2	0	0	1	0	1	1	1	0	0	2	1	1	3	2	0	0	0	0	0	0	1	1	3	0	0	0	1	1	0	0	0	1	0	k__Bacteria
OTU_1488	3	1	0	1	1	0	1	0	2	0	0	1	1	2	1	3	1	1	1	0	3	2	0	2	1	0	0	0	0	0	2	2	0	0	0	0	0	6	1	2	0	4	0	1	0	k__Bacteria;p__Proteobacteria;c__Gammaproteobacteria;o__Legionellales;f__Legionellaceae;g__Legionella;s__
OTU_1489	5	2	3	1	0	0	0	0	2	2	2	0	1	0	4	0	4	4	5	3	2	0	0	1	2	1	1	4	2	4	4	2	3	3	3	0	1	6	1	0	1	3	3	5	3	k__Bacteria;p__Proteobacteria;c__Alphaproteobacteria;o__unidentified_Alphaproteobacteria;f__Acetobacteraceae;g__Craurococcus;s__
OTU_1490	0	0	1	1	0	3	3	4	2	1	4	1	2	1	1	1	2	2	3	0	1	0	1	1	0	5	5	5	3	0	0	1	0	0	0	2	1	6	0	1	0	3	1	1	0	k__Bacteria;p__Proteobacteria;c__Gammaproteobacteria;o__Legionellales;f__Legionellaceae;g__Legionella
OTU_1491	1	5	3	10	2	1	3	1	7	13	2	4	1	2	8	2	5	3	2	9	1	5	1	2	5	11	4	1	1	2	0	7	0	0	1	4	1	7	3	2	0	8	1	0	2	k__Bacteria;p__Proteobacteria;c__Deltaproteobacteria;o__Myxococcales;f__;g__;s__
OTU_1492	2	0	1	1	3	0	1	1	3	1	18	1	0	2	5	3	3	1	4	1	1	1	0	1	1	1	1	3	2	5	4	2	5	5	2	0	1	0	0	1	2	0	2	1	0	k__Bacteria;p__Proteobacteria;c__Deltaproteobacteria;o__Myxococcales;f__Polyangiaceae;g__Sorangium;s__Sorangium_cellulosum
OTU_1493	0	2	0	1	0	15	13	4	2	0	0	0	0	0	4	0	0	7	0	0	0	0	0	0	3	12	1	0	0	0	0	3	1	0	0	0	1	166	0	0	1	0	0	0	1	k__Bacteria;p__Bacteroidetes;c__Bacteroidia;o__Bacteroidales;f__Muribaculaceae;g__;s__
OTU_1494	6	4	3	9	7	2	7	13	5	11	4	6	4	12	5	7	9	7	6	14	5	8	9	4	11	6	7	3	3	7	7	5	15	3	5	7	13	1	6	3	5	7	6	8	4	k__Bacteria;p__Acidobacteria;c__unidentified_Acidobacteria;o__unidentified_Acidobacteria;f__unidentified_Acidobacteria;g__Stenotrophobacter;s__
OTU_1495	2	1	0	1	0	1	1	1	0	16	0	1	1	6	1	0	1	1	0	3	2	3	2	2	0	5	2	6	0	4	1	3	2	0	0	0	0	0	1	3	3	0	0	1	0	k__Bacteria;p__Proteobacteria;c__Alphaproteobacteria;o__Caulobacterales;f__Hyphomonadaceae
OTU_1496	1	1	0	5	0	0	3	5	0	3	2	2	1	2	1	3	2	3	4	4	3	3	4	5	1	0	0	0	0	3	3	0	6	4	1	1	2	3	1	1	0	4	5	1	0	k__Bacteria;p__Verrucomicrobia;c__Verrucomicrobiae;o__;f__;g__;s__
OTU_1497	4	3	3	2	3	5	5	5	2	1	5	0	3	2	7	4	1	1	8	3	5	3	9	9	12	1	1	1	3	2	4	1	2	4	6	1	19	4	2	5	4	0	0	1	5	k__Bacteria;p__Actinobacteria;c__Acidimicrobiia;o__;f__;g__;s__
OTU_1498	1	1	1	0	0	0	3	0	1	5	1	0	1	0	1	0	2	3	0	0	0	0	0	4	2	1	1	0	1	1	1	0	0	3	0	0	1	0	0	1	0	1	0	1	0	k__Bacteria
OTU_1499	5	3	6	3	1	0	0	5	2	5	1	9	2	2	1	7	6	17	9	1	5	1	4	13	4	3	5	5	3	2	4	4	6	4	3	3	3	5	3	2	2	2	3	5	5	k__Bacteria;p__Chloroflexi;c__Anaerolineae;o__Caldilineales;f__Caldilineaceae;g__Litorilinea;s__
OTU_1500	0	0	0	0	0	1	0	2	1	1	0	0	0	0	0	0	0	0	0	1	4	1	0	0	2	0	0	1	1	0	1	0	2	0	0	1	1	0	3	0	0	0	0	0	0	k__Bacteria;p__Proteobacteria;c__Gammaproteobacteria
OTU_1501	11	3	9	6	5	5	13	5	6	15	5	6	9	7	5	8	5	3	5	4	3	9	4	9	5	7	4	3	4	10	9	8	15	9	6	5	5	9	5	9	12	13	5	4	6	k__Bacteria;p__Proteobacteria;c__Alphaproteobacteria;o__Rhizobiales;f__Rhizobiaceae
OTU_1502	1	4	3	0	1	0	0	0	3	1	2	1	3	2	0	2	0	0	1	1	0	0	0	0	0	0	2	1	0	0	1	2	0	0	2	2	0	0	0	0	0	2	0	0	3	k__Bacteria;p__Gemmatimonadetes;c__Longimicrobia;o__Longimicrobiales;f__Longimicrobiaceae;g__;s__
OTU_1503	0	1	0	0	0	10	3	7	0	0	0	0	0	0	1	0	0	1	0	0	0	2	0	0	0	1	0	0	0	0	1	3	0	0	0	0	0	52	0	0	0	0	0	0	0	k__Bacteria;p__Bacteroidetes;c__Bacteroidia;o__Bacteroidales;f__Muribaculaceae;g__;s__
OTU_1504	3	4	1	1	0	0	2	1	1	0	4	0	0	0	0	3	0	0	2	0	1	0	0	5	0	2	0	0	0	0	0	3	2	1	0	3	0	1	0	0	0	0	0	0	2	k__Bacteria
OTU_1505	0	0	1	0	0	1	0	0	0	2	1	1	1	0	0	0	1	1	0	0	0	0	0	1	1	1	1	0	3	0	1	0	0	1	1	1	1	0	2	0	0	2	0	0	2	k__Bacteria;p__Chloroflexi
OTU_1506	6	5	1	7	3	5	6	5	7	4	7	4	4	1	3	8	8	3	13	7	7	5	11	6	8	3	10	7	6	8	3	7	15	4	7	3	7	8	3	2	8	8	11	4	5	k__Bacteria;p__Actinobacteria;c__Thermoleophilia;o__;f__;g__;s__
OTU_1507	0	0	1	1	4	1	2	2	1	1	0	1	1	2	1	1	1	1	3	0	1	0	0	0	0	1	0	3	1	1	3	2	3	3	1	0	2	1	4	1	0	5	3	1	0	k__Bacteria;p__Proteobacteria;c__Deltaproteobacteria;o__Desulfarculales;f__Desulfarculaceae;g__;s__
OTU_1508	11	9	9	1	1	1	5	5	6	2	10	5	8	1	0	4	1	8	5	1	0	1	1	7	3	0	1	1	1	2	4	5	3	4	4	0	17	2	1	4	0	9	5	0	6	k__Bacteria;p__;c__;o__;f__;g__;s__
OTU_1509	0	0	0	3	1	1	3	2	0	1	1	1	1	1	0	0	1	1	1	4	1	3	1	0	1	2	0	3	0	1	0	1	0	2	0	6	0	0	0	4	1	0	1	1	2	k__Bacteria;p__Chloroflexi;c__Chloroflexia;o__Chloroflexales;f__Chloroflexaceae;g__;s__
OTU_1510	0	0	1	1	4	0	0	1	0	0	4	1	3	1	0	0	3	0	0	0	0	3	2	0	1	1	0	1	0	0	0	1	0	1	0	0	0	0	0	0	1	0	3	0	0	k__Bacteria;p__Chloroflexi;c__Anaerolineae
OTU_1511	4	0	0	3	3	1	2	1	2	2	2	4	8	0	1	2	3	0	3	7	5	5	4	2	5	4	3	1	4	5	3	5	0	5	1	1	5	0	2	3	0	6	7	3	6	k__Bacteria;p__Actinobacteria;c__Acidimicrobiia;o__;f__;g__;s__
OTU_1512	3	1	0	0	0	1	0	2	4	0	1	1	0	2	0	0	0	1	1	3	2	2	0	3	2	1	3	2	3	0	1	1	1	3	4	1	0	1	1	1	3	2	5	3	0	k__Bacteria;p__Firmicutes;c__Bacilli;o__Bacillales;f__Bacillaceae;g__Oceanobacillus
OTU_1513	10	10	21	1	3	1	1	5	2	19	11	7	1	3	21	0	12	7	1	4	6	3	0	3	2	5	1	4	132	1	12	5	6	1	2	2	23	3	13	3	1	8	1	3	10	k__Bacteria;p__Gemmatimonadetes;c__Longimicrobia;o__Longimicrobiales;f__Longimicrobiaceae;g__;s__
OTU_1514	3	1	0	1	4	0	1	3	2	3	1	5	3	2	3	3	0	3	2	1	9	3	1	1	5	1	3	1	3	1	1	1	3	4	3	2	5	3	1	3	1	4	1	2	6	k__Bacteria;p__Chloroflexi;c__Chloroflexia;o__Chloroflexales;f__Roseiflexaceae;g__;s__
OTU_1515	1	1	0	4	3	0	0	0	0	3	0	0	5	2	1	4	2	4	0	1	1	2	4	1	2	2	7	5	3	6	3	1	3	0	2	6	1	1	1	0	2	1	4	3	0	k__Bacteria;p__Acidobacteria
OTU_1516	2	1	0	5	3	2	1	4	2	1	1	0	4	6	1	4	3	1	5	5	1	3	4	0	3	4	1	3	3	5	1	2	7	1	2	4	6	0	2	2	3	5	2	3	2	k__Bacteria;p__Latescibacteria;c__;o__;f__;g__;s__
OTU_1517	3	12	21	16	3	1	9	4	17	7	2	7	2	12	14	7	7	5	9	7	21	3	5	17	5	2	2	5	4	5	10	7	7	10	12	9	8	7	6	6	10	8	2	7	7	k__Bacteria;p__Proteobacteria;c__Gammaproteobacteria;o__unidentified_Gammaproteobacteria;f__Burkholderiaceae;g__Azohydromonas;s__
OTU_1518	2	0	2	0	1	0	1	1	0	7	8	0	0	0	0	2	0	1	1	1	0	0	0	3	2	0	1	1	0	0	1	0	1	0	0	0	1	0	3	0	0	0	0	0	2	k__Bacteria;p__Bacteroidetes;c__Bacteroidia;o__Sphingobacteriales;f__;g__;s__
OTU_1519	2	1	0	0	0	0	1	2	0	2	0	6	1	2	1	1	1	1	1	0	0	1	1	1	8	2	5	1	7	0	1	1	0	1	0	0	1	0	3	1	1	2	1	1	2	k__Bacteria;p__Planctomycetes;c__Phycisphaerae;o__Tepidisphaerales;f__;g__;s__
OTU_1520	0	1	0	1	1	2	0	0	0	1	0	1	0	1	1	0	3	0	0	1	0	0	0	0	0	0	0	0	0	0	0	0	2	0	0	0	1	0	0	0	1	0	3	0	1	k__Bacteria;p__Acidobacteria;c__unidentified_Acidobacteria;o__unidentified_Acidobacteria;f__unidentified_Acidobacteria;g__unidentified_Acidobacteria;s__Acidobacteria_bacterium_LX3
OTU_1521	1	0	0	1	4	10	1	3	0	3	2	2	5	2	3	5	1	2	5	12	7	2	2	0	7	5	5	5	7	11	3	1	5	2	4	3	4	0	6	3	1	4	3	3	2	k__Bacteria;p__Proteobacteria;c__Deltaproteobacteria;o__Myxococcales;f__Haliangiaceae;g__Haliangium;s__delta_proteobacterium_LWH25
OTU_1522	2	0	3	2	3	1	1	0	0	0	1	0	4	0	1	3	2	0	1	0	2	1	0	0	0	2	1	2	3	0	1	1	2	0	0	1	0	0	0	0	2	0	1	1	0	k__Bacteria;p__Bacteroidetes;c__Bacteroidia;o__Chitinophagales;f__Chitinophagaceae;g__Dinghuibacter;s__
OTU_1523	0	0	0	1	2	2	0	1	0	0	0	3	0	0	0	1	0	0	0	0	0	6	9	0	1	0	0	0	0	0	0	0	0	1	0	1	5	0	0	1	0	1	5	0	0	k__Bacteria
OTU_1524	0	0	0	0	1	0	0	7	0	0	0	0	0	1	1	0	0	0	0	1	0	1	1	1	1	1	0	0	1	0	0	0	0	0	0	0	5	0	0	3	0	1	0	0	0	k__Bacteria;p__Actinobacteria;c__Acidimicrobiia;o__;f__;g__;s__
OTU_1525	8	6	2	4	3	2	11	4	2	0	3	9	1	2	2	0	5	3	4	5	0	1	0	4	3	9	8	4	2	5	2	1	3	5	4	4	5	3	5	3	5	2	7	2	4	k__Bacteria;p__Proteobacteria;c__Gammaproteobacteria;o__unidentified_Gammaproteobacteria
OTU_1526	7	5	2	6	1	0	1	5	1	7	0	4	1	2	1	13	11	11	8	11	1	1	5	7	4	3	12	12	15	0	4	3	10	1	1	8	5	0	4	9	0	2	1	2	4	k__Bacteria;p__Planctomycetes;c__Phycisphaerae;o__Tepidisphaerales;f__;g__;s__
OTU_1527	0	0	0	0	0	45	1	0	0	0	0	0	0	0	0	0	0	0	0	0	0	12	0	0	0	0	0	0	0	0	0	0	0	0	0	0	0	0	0	0	0	0	0	0	0	k__Bacteria;p__unidentified_Bacteria;c__unidentified_Bacteria;o__Campylobacterales;f__Helicobacteraceae;g__Helicobacter;s__Helicobacter_ganmani
OTU_1528	0	0	2	1	4	0	1	0	1	0	0	1	0	5	1	3	3	1	2	0	2	0	4	0	0	1	1	0	3	3	1	2	0	0	0	1	0	0	0	0	0	0	1	0	0	k__Bacteria;p__Bacteroidetes;c__Bacteroidia;o__Flavobacteriales;f__;g__;s__
OTU_1529	2	1	1	1	3	2	3	5	1	3	4	3	1	4	1	0	2	4	3	2	0	0	0	1	0	0	3	0	0	0	5	2	3	1	1	1	1	0	0	2	0	0	1	6	3	k__Bacteria;p__Bacteroidetes;c__Bacteroidia;o__Sphingobacteriales;f__;g__;s__
OTU_1530	0	1	1	3	3	5	1	0	6	5	2	2	5	4	5	2	9	7	3	2	1	1	4	0	3	1	1	2	3	0	4	1	3	6	3	0	3	6	3	7	2	1	1	1	4	k__Bacteria;p__Bacteroidetes;c__Bacteroidia;o__Chitinophagales;f__Chitinophagaceae;g__Terrimonas;s__
OTU_1531	0	0	0	2	1	0	0	0	0	1	1	0	1	0	1	0	2	1	1	2	0	0	0	2	3	0	1	1	1	3	0	0	0	0	2	0	2	0	0	0	0	3	2	0	0	k__Bacteria;p__Verrucomicrobia;c__Verrucomicrobiae;o__;f__;g__;s__
OTU_1532	6	5	1	1	5	6	3	6	1	1	5	6	5	2	2	1	5	1	4	5	0	0	0	2	5	3	0	2	3	2	1	4	5	3	7	2	7	0	5	1	4	4	0	6	6	k__Bacteria;p__Acidobacteria
OTU_1533	2	3	0	0	0	0	1	1	0	1	0	0	0	2	1	0	0	1	0	0	0	1	2	3	3	1	0	1	4	0	1	5	2	1	1	1	3	0	0	6	0	2	0	1	4	k__Bacteria;p__Actinobacteria;c__Acidimicrobiia
OTU_1534	0	0	0	0	0	0	0	0	1	1	0	0	0	2	0	0	0	1	0	0	0	0	1	0	0	0	2	5	2	2	0	0	0	1	0	0	1	1	0	3	0	1	0	0	0	k__Bacteria;p__;c__;o__;f__;g__;s__
OTU_1535	3	1	0	1	0	3	1	3	0	0	2	0	0	2	0	0	3	0	4	1	1	1	0	0	3	1	2	0	2	3	0	2	2	2	2	5	1	0	3	1	1	8	5	1	0	k__Bacteria;p__Acidobacteria;c__unidentified_Acidobacteria;o__unidentified_Acidobacteria;f__unidentified_Acidobacteria;g__unidentified_Acidobacteria;s__Acidobacteria_bacterium_SCN_69-37
OTU_1536	0	0	0	1	1	0	0	0	0	0	0	0	0	0	1	1	0	1	0	0	1	0	0	0	1	0	0	1	1	0	0	1	0	0	0	1	1	0	0	0	1	0	0	1	0	k__Bacteria;p__Actinobacteria
OTU_1537	0	0	1	3	3	2	0	0	0	0	1	0	1	2	2	2	0	0	1	1	0	0	0	0	0	1	1	4	0	0	0	1	0	0	3	0	0	1	0	1	0	2	3	0	0	k__Bacteria;p__Proteobacteria;c__Gammaproteobacteria;o__unidentified_Gammaproteobacteria;f__unidentified_Gammaproteobacteria;g__unidentified_Gammaproteobacteria;s__bacterium_endosymbiont_of_Onthophagus_Taurus
OTU_1538	3	1	0	5	2	2	3	3	2	1	4	0	2	1	0	6	3	2	1	4	10	7	7	3	1	0	0	0	1	1	1	1	1	1	2	0	1	0	0	5	1	2	0	1	2	k__Bacteria;p__Proteobacteria;c__Deltaproteobacteria;o__Desulfarculales;f__Desulfarculaceae;g__;s__
OTU_1539	0	0	0	0	0	0	0	1	0	1	7	0	0	2	0	0	0	2	1	0	1	0	0	3	0	0	0	2	0	2	0	1	0	1	0	1	0	0	3	0	0	2	0	0	0	k__Bacteria;p__Proteobacteria;c__Deltaproteobacteria;o__Myxococcales
OTU_1540	0	0	0	1	3	1	4	0	0	5	2	0	0	4	0	2	1	1	9	1	0	2	0	1	10	0	0	8	6	3	1	0	3	0	3	2	1	0	1	1	0	1	0	1	1	k__Bacteria;p__Proteobacteria;c__Gammaproteobacteria;o__Acidiferrobacterales;f__Acidiferrobacteraceae;g__Sulfurifustis;s__
OTU_1541	5	1	3	0	0	1	0	1	0	1	4	0	1	0	0	1	2	3	1	3	1	1	0	13	3	0	0	0	1	5	2	0	0	2	0	0	1	0	0	1	1	0	1	0	1	k__Bacteria;p__Chloroflexi;c__unidentified_Chloroflexi;o__unidentified_Chloroflexi;f__unidentified_Chloroflexi;g__unidentified_Chloroflexi;s__Chloroflexi_bacterium_OLB14
OTU_1542	0	0	1	2	0	0	0	0	0	2	1	0	0	2	1	0	0	0	0	0	0	0	1	0	0	0	0	0	0	1	0	0	2	0	0	0	0	0	1	3	2	2	2	0	0	k__Bacteria;p__Proteobacteria;c__Alphaproteobacteria;o__unidentified_Alphaproteobacteria;f__unidentified_Alphaproteobacteria;g__Inquilinus;s__Inquilinus_limosus
OTU_1543	0	0	0	0	0	14	0	0	0	1	0	0	0	2	0	0	1	1	0	0	0	1	0	0	0	1	1	6	0	5	0	0	0	0	1	0	0	0	0	0	0	0	0	0	0	k__Bacteria;p__Bacteroidetes;c__Bacteroidia;o__Cytophagales;f__Microscillaceae
OTU_1544	8	3	7	9	7	1	3	16	3	3	9	13	8	8	7	8	18	8	2	7	9	7	10	11	10	5	10	9	10	12	11	8	9	9	8	8	4	10	16	9	6	22	16	7	9	k__Bacteria;p__Proteobacteria;c__Gammaproteobacteria;o__unidentified_Gammaproteobacteria;f__Burkholderiaceae;g__Caenimonas;s__
OTU_1545	0	0	5	0	0	0	0	3	1	1	0	1	0	0	5	0	0	0	0	0	0	0	0	0	0	0	0	0	0	0	0	2	0	0	0	0	1	8	0	0	0	1	0	0	2	k__Bacteria;p__Bacteroidetes;c__Bacteroidia;o__Chitinophagales;f__Chitinophagaceae;g__Cnuella;s__
OTU_1546	8	9	11	9	3	2	5	3	6	10	3	5	5	4	9	4	7	7	14	5	5	3	4	1	7	4	2	4	6	11	7	4	3	4	7	2	1	3	1	4	2	2	2	11	8	k__Bacteria;p__Proteobacteria;c__Alphaproteobacteria;o__Rhodobacterales;f__Rhodobacteraceae;g__Oceanicella;s__
OTU_1547	1	1	1	4	3	0	0	5	0	0	1	1	0	2	0	1	1	3	0	6	3	5	1	1	3	3	2	3	2	2	1	0	0	0	0	1	1	0	0	1	1	2	5	2	0	k__Bacteria;p__Proteobacteria;c__Deltaproteobacteria;o__Myxococcales
OTU_1548	0	0	0	0	5	5	3	1	5	0	3	3	7	2	1	2	0	0	1	0	1	10	0	2	3	2	4	1	0	1	2	0	0	2	1	1	8	6	2	4	0	2	0	0	4	k__Bacteria;p__Actinobacteria;c__;o__;f__;g__;s__
OTU_1549	3	0	0	0	0	0	0	1	0	0	0	2	0	0	1	1	1	0	0	0	1	0	0	1	0	0	1	3	1	0	1	1	0	3	0	1	0	6	1	0	0	1	0	0	0	k__Bacteria;p__Tenericutes;c__Mollicutes;o__Haloplasmatales;f__Haloplasmataceae;g__Haloplasma;s__
OTU_1550	2	1	1	1	1	1	1	3	0	1	2	1	0	0	2	1	0	3	0	5	0	1	2	2	1	4	4	2	0	1	3	0	1	0	1	3	1	4	3	3	0	2	2	1	0	k__Bacteria;p__Proteobacteria;c__Deltaproteobacteria;o__Myxococcales
OTU_1551	0	3	1	1	3	0	1	1	0	0	2	1	3	0	0	0	0	1	0	0	0	1	0	0	1	3	1	0	1	1	1	1	4	2	0	2	3	2	3	0	1	5	3	1	0	k__Bacteria;p__Proteobacteria;c__Deltaproteobacteria;o__Myxococcales
OTU_1552	14	11	11	8	20	17	16	23	9	13	10	10	18	16	9	18	14	13	9	15	15	14	16	9	12	21	17	17	11	20	9	9	18	16	10	15	11	9	14	12	8	15	11	16	9	k__Bacteria;p__Acidobacteria;c__unidentified_Acidobacteria;o__unidentified_Acidobacteria;f__unidentified_Acidobacteria;g__unidentified_Acidobacteria;s__Acidobacteria_bacterium_SCN_69-37
OTU_1553	32	13	43	0	0	51	26	6	21	0	14	18	0	1	12	5	0	1	0	2	24	24	21	21	28	22	0	1	13	0	0	1	1	28	26	0	1	28	24	1	10	17	2	1	32	k__Bacteria;p__Rokubacteria;c__;o__;f__;g__;s__
OTU_1554	1	1	1	2	2	4	2	3	0	0	2	0	3	4	3	4	2	3	1	4	4	0	0	0	3	3	4	5	1	4	1	1	2	1	1	1	0	0	2	3	0	3	2	5	2	k__Bacteria;p__Acidobacteria;c__;o__;f__;g__;s__
OTU_1555	1	1	1	1	3	3	2	5	2	3	4	0	0	5	4	1	2	3	3	5	3	0	0	4	4	2	3	1	2	0	1	1	7	1	8	2	1	3	3	3	0	1	0	0	6	k__Bacteria;p__Acidobacteria;c__unidentified_Acidobacteria;o__unidentified_Acidobacteria;f__unidentified_Acidobacteria;g__unidentified_Acidobacteria
OTU_1556	2	3	1	0	1	2	4	7	0	3	4	1	2	4	1	1	0	6	4	1	2	1	1	0	3	1	2	1	0	2	1	2	3	3	3	3	1	0	1	4	1	6	2	2	2	k__Bacteria
OTU_1557	2	2	0	1	0	0	0	0	0	1	2	0	0	2	2	2	2	2	1	2	3	1	0	1	1	0	0	0	1	0	0	1	0	0	2	0	3	2	1	0	0	2	0	0	2	k__Bacteria;p__Elusimicrobia
OTU_1558	9	5	5	8	5	8	2	9	10	4	9	5	7	11	7	12	5	5	11	13	3	8	7	7	13	4	7	8	6	9	7	15	9	5	4	7	11	7	5	10	5	7	6	7	12	k__Bacteria;p__Actinobacteria;c__;o__;f__;g__;s__
OTU_1559	6	8	10	7	17	12	7	10	17	6	13	8	21	19	8	24	16	7	12	11	10	16	18	4	11	8	11	18	12	7	16	5	11	10	10	11	11	6	14	15	9	15	18	9	9	k__Bacteria;p__Proteobacteria;c__Alphaproteobacteria;o__Rhizobiales;f__unidentified_Rhizobiales;g__Bauldia;s__
OTU_1560	0	1	1	0	0	6	0	0	0	0	1	0	1	2	0	0	0	1	0	11	0	1	0	3	1	0	0	0	0	0	1	2	0	3	1	0	1	1	0	3	0	2	0	0	0	k__Bacteria;p__Bacteroidetes;c__Bacteroidia;o__Cytophagales;f__Hymenobacteraceae
OTU_1561	1	0	1	2	0	0	3	1	1	2	1	1	0	0	3	0	1	6	3	3	1	2	2	0	1	1	1	5	0	0	0	3	3	7	1	1	1	0	3	0	0	3	3	2	0	k__Bacteria;p__Verrucomicrobia;c__Verrucomicrobiae;o__;f__;g__;s__
OTU_1562	7	3	5	10	7	7	2	9	6	8	8	3	4	4	3	8	6	6	8	7	6	8	9	2	1	9	9	8	5	9	9	6	4	3	6	7	6	2	7	4	5	4	7	3	6	k__Bacteria;p__Proteobacteria;c__Deltaproteobacteria;o__Myxococcales;f__;g__;s__
OTU_1563	2	3	0	0	3	1	3	2	0	3	0	4	1	0	0	4	1	2	1	0	0	0	0	0	0	1	5	1	1	4	3	5	0	1	1	1	2	0	0	0	0	0	1	1	0	k__Bacteria;p__Chloroflexi;c__Chloroflexia;o__Chloroflexales;f__Roseiflexaceae;g__;s__
OTU_1564	5	3	3	1	4	3	3	5	3	2	3	3	1	4	5	0	3	0	4	3	3	0	1	4	4	1	0	2	2	0	3	1	2	2	3	1	1	0	1	3	4	1	2	5	7	k__Bacteria;p__Proteobacteria;c__Deltaproteobacteria;o__Myxococcales;f__Archangiaceae;g__;s__
OTU_1565	20	0	9	0	0	0	0	0	0	0	0	0	0	0	0	0	0	0	0	0	0	0	0	0	0	0	0	0	0	0	0	0	1	0	0	0	0	0	0	0	0	0	0	0	0	k__Bacteria;p__Bacteroidetes;c__Bacteroidia;o__Sphingobacteriales;f__Sphingobacteriaceae;g__Pedobacter;s__Pedobacter_sp_WF1
OTU_1566	0	0	0	0	10	0	4	0	0	0	1	0	0	2	1	0	1	1	0	0	0	0	5	7	0	0	1	1	1	4	0	0	1	3	0	0	0	0	0	0	0	0	0	1	0	k__Bacteria;p__Oxyphotobacteria;c__unidentified_Oxyphotobacteria
OTU_1567	3	4	28	3	0	0	5	0	10	14	8	12	1	0	0	0	2	0	1	1	0	0	1	2	3	1	0	1	5	2	1	0	0	7	3	2	3	0	1	0	1	2	0	1	1	k__Bacteria;p__Gemmatimonadetes;c__Longimicrobia;o__Longimicrobiales;f__Longimicrobiaceae
OTU_1568	0	0	0	0	0	12	10	4	0	0	0	0	1	0	1	0	0	2	0	0	0	0	0	0	0	3	0	0	0	0	0	1	2	0	0	0	0	42	0	0	0	0	0	0	0	k__Bacteria;p__Firmicutes;c__Clostridia;o__Clostridiales;f__Lachnospiraceae;g__unidentified_Lachnospiraceae;s__Clostridium_sp_Culture-41
OTU_1569	0	0	0	0	1	0	1	1	0	1	0	0	1	0	0	0	0	1	0	0	1	2	0	0	0	0	0	0	0	0	0	0	0	3	1	0	4	0	0	0	1	0	1	3	2	k__Bacteria;p__Proteobacteria;c__Deltaproteobacteria;o__Myxococcales;f__Haliangiaceae;g__Haliangium
OTU_1570	3	1	1	1	1	0	3	2	0	1	0	1	0	0	3	0	2	1	1	0	0	0	0	0	1	1	1	3	3	1	0	1	2	1	0	0	0	0	0	3	1	4	3	1	0	k__Bacteria;p__Chloroflexi
OTU_1571	19	12	10	15	17	10	15	17	13	7	8	5	7	10	7	15	16	9	9	15	18	12	10	10	17	11	15	17	13	9	11	13	9	15	11	13	17	10	14	22	8	13	9	10	11	k__Bacteria;p__Chloroflexi;c__unidentified_Chloroflexi;o__unidentified_Chloroflexi;f__unidentified_Chloroflexi;g__unidentified_Chloroflexi;s__bacterium_Ellin6519
OTU_1572	1	1	0	1	7	1	2	7	2	2	2	3	3	6	3	4	5	3	1	1	5	5	1	2	1	3	7	5	3	16	3	3	3	0	3	3	2	1	3	4	2	4	1	3	1	k__Bacteria;p__Proteobacteria;c__Deltaproteobacteria;o__Myxococcales
OTU_1573	0	3	0	0	0	0	0	0	0	8	0	0	0	0	0	0	0	0	0	0	0	0	0	0	0	0	0	0	3	0	1	1	0	0	0	1	5	0	0	0	0	0	0	5	4	k__Bacteria;p__Proteobacteria;c__Deltaproteobacteria;o__Myxococcales;f__Sandaracinaceae;g__;s__
OTU_1574	0	0	0	0	0	5	1	2	0	0	5	8	3	3	13	0	0	0	0	0	0	6	0	0	0	0	0	0	0	0	0	1	1	0	0	0	0	0	0	0	0	2	5	7	6	k__Bacteria;p__Firmicutes;c__Clostridia;o__Clostridiales;f__Ruminococcaceae
OTU_1575	0	0	0	0	0	1	7	0	4	0	16	12	4	38	3	0	0	0	0	0	0	1	0	0	0	1	0	0	0	0	0	0	0	0	0	0	0	65	0	0	0	5	5	3	7	k__Bacteria;p__Bacteroidetes;c__Bacteroidia;o__Bacteroidales;f__Bacteroidaceae;g__Bacteroides;s__Bacteroides_vulgatus
OTU_1576	1	1	0	3	1	1	1	0	1	2	2	5	1	2	0	3	4	1	4	1	0	0	5	0	2	0	0	1	1	0	1	0	0	2	3	1	0	0	1	1	1	1	0	3	1	k__Bacteria
OTU_1577	6	5	1	5	4	1	7	13	4	3	2	6	2	1	0	1	5	2	6	4	2	6	1	0	5	6	1	4	1	6	10	1	4	3	2	5	4	1	4	2	7	2	3	6	4	k__Bacteria;p__Proteobacteria;c__Gammaproteobacteria
OTU_1578	1	0	0	0	0	0	1	0	0	0	2	3	0	1	0	2	0	1	0	1	1	0	2	0	0	0	0	3	0	0	0	0	0	0	0	0	0	0	0	1	0	2	3	1	0	k__Bacteria;p__Verrucomicrobia;c__Verrucomicrobiae;o__;f__;g__;s__
OTU_1579	4	1	2	6	1	1	1	1	2	0	2	1	9	3	5	1	2	1	1	1	3	5	2	1	5	1	5	1	3	0	1	1	3	3	5	30	1	1	2	4	3	8	7	1	0	k__Bacteria;p__Acidobacteria;c__;o__;f__;g__;s__
OTU_1580	7	12	5	10	13	3	11	11	11	11	7	4	7	5	8	11	7	8	9	8	11	7	7	11	6	3	8	5	10	9	5	5	17	14	9	6	7	2	3	11	5	6	3	3	9	k__Bacteria;p__Actinobacteria
OTU_1581	0	0	0	0	3	0	0	1	1	0	1	0	1	0	0	0	0	0	0	0	0	0	0	1	3	0	0	0	1	1	2	0	0	0	0	1	2	0	1	0	0	0	3	0	0	k__Bacteria;p__Melainabacteria;c__unidentified_Melainabacteria;o__Obscuribacterales;f__;g__;s__
OTU_1582	1	0	0	1	0	0	3	0	0	1	0	0	0	1	0	2	0	1	1	0	1	3	4	0	0	0	0	0	0	0	0	1	0	0	0	0	1	0	5	1	0	0	1	0	1	k__Bacteria;p__Chloroflexi;c__Anaerolineae;o__Ardenticatenales;f__Ardenticatenaceae;g__;s__
OTU_1583	51	72	88	35	51	19	56	21	13	30	46	31	27	56	38	27	38	33	27	24	48	48	15	24	23	52	64	37	34	49	49	65	16	35	27	52	31	13	48	48	13	35	37	69	32	k__Bacteria;p__Proteobacteria;c__Gammaproteobacteria;o__Xanthomonadales;f__Rhodanobacteraceae;g__;s__
OTU_1584	2	1	0	1	3	1	4	7	2	0	1	1	5	1	1	0	2	0	1	1	3	1	0	2	4	2	2	3	1	1	0	1	1	0	1	0	1	0	4	3	1	1	3	1	2	k__Bacteria;p__Proteobacteria;c__Gammaproteobacteria;o__unidentified_Gammaproteobacteria;f__Burkholderiaceae
OTU_1585	0	1	1	1	7	3	3	1	0	0	1	0	0	2	1	0	1	0	0	0	0	0	0	0	1	0	1	0	1	0	0	0	0	0	0	0	1	0	0	1	0	0	0	1	0	k__Bacteria
OTU_1586	0	0	3	0	1	1	2	2	2	1	1	0	1	2	1	3	1	0	0	1	2	1	4	1	1	0	1	3	0	3	2	1	1	0	1	4	2	0	0	0	2	0	1	2	4	k__Bacteria;p__Firmicutes;c__Bacilli;o__Bacillales;f__Planococcaceae;g__Solibacillus;s__Solibacillus_silvestris
OTU_1587	0	2	1	1	0	0	1	0	0	0	0	0	1	1	0	2	1	1	1	0	1	0	0	0	2	0	5	0	0	2	1	1	2	0	0	1	2	0	0	1	0	0	0	0	5	k__Bacteria;p__Proteobacteria;c__Deltaproteobacteria;o__Myxococcales
OTU_1588	2	1	5	1	1	3	0	3	3	3	5	3	3	1	1	1	0	7	1	0	1	1	2	5	1	0	0	1	1	0	1	2	1	7	2	4	4	4	1	4	0	4	1	1	3	k__Bacteria;p__Chloroflexi;c__Chloroflexia;o__Thermomicrobiales;f__;g__;s__
OTU_1589	0	0	1	1	1	0	0	1	2	3	1	0	3	0	0	0	0	1	0	0	0	2	0	0	1	2	0	0	0	1	0	1	0	1	0	1	0	0	0	0	0	4	1	1	0	k__Bacteria;p__Oxyphotobacteria;c__unidentified_Oxyphotobacteria;o__unidentified_Oxyphotobacteria;f__unidentified_Oxyphotobacteria;g__unidentified_Oxyphotobacteria
OTU_1590	7	8	2	3	4	14	3	1	1	8	3	2	1	3	1	4	4	5	2	7	4	2	4	1	7	14	4	6	5	2	4	1	4	3	5	5	3	0	1	23	5	2	7	3	7	k__Bacteria;p__Proteobacteria;c__Gammaproteobacteria;o__unidentified_Gammaproteobacteria;f__Burkholderiaceae
OTU_1591	3	3	3	0	0	2	0	0	3	0	1	2	1	0	1	0	0	0	1	0	0	3	0	1	2	3	0	0	0	2	1	1	0	1	1	1	0	0	1	3	0	0	0	1	1	k__Bacteria;p__Chloroflexi;c__Anaerolineae;o__unidentified_Anaerolineae;f__unidentified_Anaerolineae;g__unidentified_Anaerolineae;s__Chloroflexi_bacterium_OLB13
OTU_1592	0	8	3	7	2	4	9	3	9	7	10	9	0	5	0	9	5	1	1	0	5	3	2	4	0	7	0	7	9	5	9	9	0	6	2	11	8	0	9	2	1	2	1	9	3	k__Bacteria;p__Proteobacteria;c__Deltaproteobacteria;o__Myxococcales;f__Haliangiaceae;g__Haliangium;s__
OTU_1593	0	3	1	0	1	0	1	1	0	1	0	0	1	2	0	0	0	0	0	1	3	0	1	0	2	2	1	1	2	5	1	0	1	0	1	0	0	4	1	1	1	0	0	0	1	k__Bacteria;p__Proteobacteria;c__Gammaproteobacteria;o__unidentified_Gammaproteobacteria;f__unidentified_Gammaproteobacteria;g__Aquicella;s__
OTU_1594	0	0	0	3	1	2	2	2	0	1	1	1	0	1	1	2	2	1	4	0	0	2	4	1	1	0	0	1	1	2	2	3	1	3	5	0	1	0	2	1	1	0	0	2	2	k__Bacteria;p__Proteobacteria;c__Deltaproteobacteria
OTU_1595	3	1	5	5	4	5	5	5	0	1	2	1	2	4	3	2	3	10	3	5	3	1	6	1	3	2	9	2	3	12	1	2	3	1	4	1	1	1	5	3	2	4	3	3	4	k__Bacteria
OTU_1596	0	3	1	2	3	5	2	0	2	0	0	0	3	0	0	0	3	0	0	1	1	5	0	0	1	2	1	0	1	0	1	0	0	1	1	1	3	0	0	2	0	0	1	1	2	k__Bacteria;p__Actinobacteria
OTU_1597	1	0	5	0	1	0	0	0	1	2	0	0	1	1	5	0	1	1	1	3	1	0	0	7	0	0	0	0	0	0	0	1	0	0	1	0	0	0	0	0	0	0	0	0	0	k__Bacteria;p__Proteobacteria;c__Alphaproteobacteria;o__unidentified_Alphaproteobacteria;f__Acetobacteraceae;g__Roseomonas
OTU_1598	2	1	0	3	1	0	1	0	0	0	0	3	0	1	0	0	0	0	0	0	2	0	0	1	1	0	0	0	0	0	0	0	0	0	0	0	4	0	1	0	0	1	0	1	2	k__Bacteria;p__Proteobacteria;c__Deltaproteobacteria;o__Oligoflexales;f__Oligoflexaceae;g__Silvanigrella
OTU_1599	8	2	3	4	7	5	5	3	3	1	4	0	2	0	3	6	3	0	1	5	5	1	1	2	5	7	8	7	2	5	6	3	7	4	2	5	1	6	5	9	1	7	3	5	3	k__Bacteria;p__Gemmatimonadetes;c__unidentified_Gemmatimonadetes;o__Gemmatimonadales;f__Gemmatimonadaceae;g__;s__
OTU_1600	5	2	0	3	0	7	1	5	1	0	32	8	2	3	1	0	2	2	1	1	1	2	1	0	1	0	1	1	1	2	0	1	0	1	0	1	3	0	3	4	0	5	3	4	2	k__Bacteria;p__Proteobacteria;c__Deltaproteobacteria;o__Myxococcales;f__;g__;s__
OTU_1601	0	0	4	4	0	0	0	0	0	0	0	0	3	5	3	0	1	0	0	2	3	0	0	0	1	1	2	1	0	1	0	0	0	0	0	0	1	0	1	0	1	6	1	0	0	k__Bacteria;p__Proteobacteria;c__Deltaproteobacteria;o__Myxococcales;f__Haliangiaceae;g__Haliangium;s__
OTU_1602	1	0	3	1	0	4	0	0	0	0	0	4	0	0	0	0	1	5	4	1	0	0	0	0	0	2	1	2	1	3	1	0	1	3	0	2	0	0	2	3	0	0	0	1	0	k__Bacteria;p__Bacteroidetes;c__Bacteroidia;o__Chitinophagales;f__Chitinophagaceae
OTU_1603	10	7	5	13	10	11	13	15	8	6	11	5	12	6	5	10	15	13	9	10	16	13	11	15	11	5	5	10	9	13	10	6	10	14	5	1	10	9	6	7	7	10	14	5	9	k__Bacteria;p__Chloroflexi;c__Anaerolineae;o__Ardenticatenales;f__;g__;s__
OTU_1604	0	0	0	1	0	8	13	5	0	0	0	1	0	0	3	0	0	3	0	0	0	0	0	0	2	4	0	0	0	0	0	3	0	0	0	0	0	150	0	0	0	0	0	0	0	k__Bacteria;p__Bacteroidetes;c__Bacteroidia;o__Bacteroidales;f__Muribaculaceae;g__;s__
OTU_1605	1	1	0	0	1	1	0	1	0	1	0	1	0	2	1	0	1	0	1	1	0	0	0	0	0	0	1	0	3	1	2	1	0	1	1	0	1	0	0	0	0	2	0	0	0	k__Bacteria;p__Chloroflexi;c__;o__;f__;g__;s__
OTU_1606	1	4	3	4	5	5	2	1	4	4	8	0	6	2	3	3	5	4	3	3	1	7	5	3	2	3	4	8	7	7	4	5	0	0	0	4	7	34	6	5	3	4	1	7	3	k__Bacteria;p__Proteobacteria;c__Deltaproteobacteria;o__Myxococcales;f__Haliangiaceae;g__Haliangium;s__
OTU_1607	2	3	3	0	1	0	0	0	2	1	0	0	0	0	0	2	0	0	0	1	0	0	0	1	2	2	1	0	3	0	1	1	0	1	2	2	0	6	2	0	0	0	0	1	1	k__Bacteria;p__Gemmatimonadetes;c__Longimicrobia;o__Longimicrobiales;f__Longimicrobiaceae;g__;s__
OTU_1608	0	1	2	0	1	2	1	1	0	2	1	3	4	2	0	1	3	1	3	1	1	5	4	1	2	3	0	3	2	2	1	0	3	0	1	2	1	2	2	0	0	2	3	1	0	k__Bacteria;p__Gemmatimonadetes;c__unidentified_Gemmatimonadetes;o__Gemmatimonadales;f__Gemmatimonadaceae
OTU_1609	34	54	59	85	50	47	51	77	36	46	43	62	112	71	65	35	79	43	38	51	59	111	42	57	31	27	49	32	28	51	78	39	43	30	46	44	27	45	38	46	137	48	72	51	20	k__Bacteria;p__Proteobacteria;c__Alphaproteobacteria;o__Rhizobiales;f__Rhizobiaceae
OTU_1610	0	0	0	3	0	2	0	0	0	0	2	3	0	0	0	0	0	0	0	0	1	0	1	1	2	0	0	1	0	0	0	1	0	1	0	2	1	1	0	0	0	0	0	0	0	k__Bacteria;p__Bacteroidetes;c__Bacteroidia;o__Sphingobacteriales;f__;g__;s__
OTU_1611	6	7	2	3	8	3	9	10	6	3	5	1	0	9	7	4	5	9	8	1	7	5	2	1	3	8	7	3	7	10	8	2	3	7	0	5	3	0	9	6	6	4	7	7	4	k__Bacteria;p__Gemmatimonadetes;c__Longimicrobia;o__Longimicrobiales;f__Longimicrobiaceae;g__;s__
OTU_1612	0	2	0	0	0	0	0	1	0	0	1	0	1	1	0	0	0	0	1	3	2	0	0	0	0	1	1	1	1	3	1	0	1	1	0	0	1	6	1	0	0	4	0	3	2	k__Bacteria;p__Actinobacteria;c__;o__;f__;g__;s__
OTU_1613	1	1	0	3	0	0	0	2	1	0	0	1	0	0	4	2	3	1	4	0	0	0	0	0	0	1	1	2	2	0	0	0	3	0	2	0	1	0	1	0	3	2	1	1	1	k__Bacteria;p__Armatimonadetes;c__;o__;f__;g__;s__
OTU_1614	1	5	17	3	0	0	1	1	9	3	0	1	0	2	0	0	3	0	1	0	0	0	0	1	0	0	2	0	0	0	0	10	0	5	2	5	4	0	0	1	0	0	0	1	0	k__Bacteria;p__Bacteroidetes;c__Bacteroidia;o__Flavobacteriales
OTU_1615	2	6	0	4	0	0	0	11	0	0	16	0	0	0	0	0	1	4	0	0	0	0	0	0	0	0	0	0	0	0	0	0	2	0	0	0	1	0	0	0	1	0	0	0	0	k__Bacteria;p__Proteobacteria;c__Gammaproteobacteria;o__Xanthomonadales;f__Rhodanobacteraceae;g__Tahibacter
OTU_1616	2	0	4	10	5	2	6	3	3	1	4	1	0	5	3	2	3	1	3	6	4	4	0	1	4	3	1	2	5	2	3	1	6	7	0	2	1	0	10	3	2	7	5	2	2	k__Bacteria;p__Acidobacteria
OTU_1617	1	0	0	0	0	0	0	1	0	0	0	0	1	1	0	0	1	0	0	0	0	0	0	2	5	0	1	0	0	0	0	0	0	1	0	0	0	0	0	0	1	0	0	1	0	k__Bacteria;p__Proteobacteria;c__Deltaproteobacteria;o__Bdellovibrionales;f__Bdellovibrionaceae;g__Bdellovibrio;s__
OTU_1618	1	4	0	2	1	2	1	2	6	0	4	1	1	3	4	3	0	2	2	3	2	2	2	0	4	4	0	3	5	3	1	0	3	3	0	1	1	0	1	0	1	4	4	3	3	k__Bacteria;p__Actinobacteria;c__Acidimicrobiia;o__;f__;g__;s__
OTU_1619	2	0	0	3	1	6	3	0	0	0	2	1	7	1	2	0	3	9	3	3	1	3	0	13	2	1	0	1	1	0	4	0	0	2	1	1	1	0	1	0	1	2	1	0	5	k__Bacteria;p__Bacteroidetes;c__Bacteroidia;o__Chitinophagales;f__;g__;s__
OTU_1620	0	0	0	1	2	1	1	0	0	0	0	0	0	0	0	2	0	2	0	0	1	2	5	0	3	0	0	0	0	0	3	0	1	3	0	1	1	0	0	1	2	0	0	0	0	k__Bacteria;p__Chloroflexi;c__Chloroflexia;o__Chloroflexales;f__Roseiflexaceae;g__;s__
OTU_1621	1	2	0	0	1	1	1	0	0	3	0	1	0	0	0	2	1	0	2	0	3	2	2	1	3	1	1	1	1	1	0	0	0	0	0	1	1	0	1	3	1	2	0	0	3	k__Bacteria;p__Proteobacteria;c__Deltaproteobacteria;o__Myxococcales;f__;g__;s__
OTU_1622	11	11	11	10	5	6	7	6	8	10	6	4	3	4	5	5	8	5	11	7	7	5	15	8	17	8	14	7	11	10	11	11	9	10	16	9	7	5	13	13	6	12	5	5	6	k__Bacteria;p__Actinobacteria;c__Thermoleophilia;o__Gaiellales
OTU_1623	0	1	1	1	5	3	0	1	0	0	2	0	3	2	2	0	0	1	0	0	0	1	4	1	0	2	0	1	1	1	1	0	0	1	0	0	1	4	0	0	0	1	1	0	0	k__Bacteria;p__Acidobacteria;c__Acidobacteriia;o__Solibacterales;f__unidentified_Solibacterales;g__Bryobacter;s__
OTU_1624	1	0	1	0	0	1	1	0	0	1	0	0	0	2	2	0	0	1	2	1	1	1	0	0	1	0	2	3	1	3	1	0	3	0	1	1	0	0	0	0	1	1	1	0	2	k__Bacteria
OTU_1625	3	6	5	1	1	5	7	6	13	0	4	0	4	0	1	4	3	0	9	3	2	2	2	8	5	1	4	5	1	4	2	1	1	3	7	2	1	1	5	7	2	4	0	3	8	k__Bacteria;p__Actinobacteria
OTU_1626	11	7	13	12	5	6	8	10	21	9	12	15	11	19	24	10	7	7	9	15	16	5	5	22	13	5	5	9	10	8	12	18	14	13	19	12	11	3	10	11	3	16	8	6	11	k__Bacteria;p__Actinobacteria;c__unidentified_Actinobacteria;o__Frankiales
OTU_1627	1	1	1	3	1	0	1	3	0	1	1	0	1	3	1	0	1	2	1	0	4	1	0	0	3	0	1	1	1	0	1	0	1	3	0	2	2	0	0	0	1	2	1	0	3	k__Bacteria
OTU_1628	1	2	0	1	3	8	1	5	0	3	4	2	8	3	1	0	3	3	1	6	3	7	4	3	3	0	0	2	2	0	3	1	5	3	0	1	3	0	0	2	0	3	4	4	1	k__Bacteria
OTU_1629	0	0	0	1	1	8	0	0	0	0	1	0	1	0	0	0	0	0	2	0	0	0	0	1	0	13	6	1	2	0	0	0	0	0	0	3	1	0	0	0	0	0	1	0	0	k__Bacteria;p__Bacteroidetes;c__Bacteroidia;o__Cytophagales;f__Microscillaceae;g__Ohtaekwangia;s__
OTU_1630	4	0	1	2	4	1	6	2	2	2	4	0	1	0	1	1	1	2	5	1	5	1	1	0	1	6	0	3	5	3	0	1	4	0	2	3	5	0	1	1	3	0	4	2	2	k__Bacteria;p__Actinobacteria;c__unidentified_Actinobacteria;o__Frankiales
OTU_1631	2	1	1	0	0	1	3	1	0	0	2	1	1	2	1	1	4	1	5	1	0	1	4	1	1	1	2	3	1	0	1	4	4	1	1	0	0	3	1	0	1	2	0	5	4	k__Bacteria;p__Proteobacteria;c__Deltaproteobacteria;o__Oligoflexales;f__;g__;s__
OTU_1632	1	1	1	1	0	0	1	5	1	0	5	0	2	3	1	0	0	0	5	2	0	2	0	0	0	1	4	2	2	11	2	1	2	3	0	1	1	0	1	2	2	2	0	2	2	k__Bacteria
OTU_1633	1	3	2	0	0	0	3	0	0	4	1	0	0	0	0	0	2	0	1	1	0	0	0	3	0	0	0	0	0	0	0	1	0	2	4	2	0	0	1	0	0	1	0	0	0	k__Bacteria;p__Verrucomicrobia;c__Verrucomicrobiae;o__;f__;g__;s__
OTU_1634	1	0	0	0	0	0	2	0	0	0	1	2	0	0	3	3	0	0	0	1	1	1	1	0	2	1	2	0	3	1	0	2	0	1	0	0	0	0	1	0	0	2	0	1	0	k__Bacteria;p__Proteobacteria;c__Deltaproteobacteria;o__Myxococcales;f__Haliangiaceae;g__Haliangium
OTU_1635	4	5	4	2	5	10	10	3	4	9	1	4	1	2	1	8	13	5	5	3	5	1	4	8	7	2	11	10	5	10	6	6	12	1	5	9	6	0	5	8	1	5	2	1	0	k__Bacteria;p__Proteobacteria;c__Gammaproteobacteria;o__unidentified_Gammaproteobacteria;f__Nitrosomonadaceae;g__;s__
OTU_1636	32	30	18	10	21	14	19	15	27	16	13	19	17	21	15	27	24	25	20	28	26	16	24	16	17	21	26	20	18	19	25	11	20	18	18	24	17	26	20	21	19	24	32	19	16	k__Bacteria;p__Proteobacteria;c__Alphaproteobacteria;o__Rhizobiales
OTU_1637	15	5	1	9	11	10	11	13	8	7	12	12	11	3	13	4	7	11	5	11	10	18	13	7	5	7	10	13	14	11	5	5	7	9	10	4	5	21	11	5	8	7	3	4	16	k__Bacteria;p__Proteobacteria;c__Deltaproteobacteria;o__Myxococcales;f__Phaselicystidaceae;g__Phaselicystis;s__
OTU_1638	3	4	8	5	9	3	3	12	5	8	6	12	17	2	3	8	11	5	9	3	7	6	10	5	9	4	2	9	5	5	7	18	3	3	5	8	11	0	2	4	1	3	4	7	6	k__Bacteria;p__Chloroflexi;c__Chloroflexia;o__Chloroflexales;f__Roseiflexaceae;g__;s__
OTU_1639	5	3	2	4	6	1	4	3	5	1	1	1	4	5	5	1	4	3	7	9	5	2	4	5	3	1	4	3	4	5	1	2	5	3	7	3	1	6	5	3	5	3	3	3	4	k__Bacteria;p__Proteobacteria;c__Deltaproteobacteria;o__Desulfarculales;f__Desulfarculaceae;g__;s__
OTU_1640	0	1	1	5	1	1	0	1	4	1	1	0	0	3	1	0	0	1	3	0	3	6	0	1	0	0	5	0	1	0	2	1	0	0	2	1	0	1	0	0	0	0	0	0	2	k__Bacteria;p__Firmicutes;c__Limnochordia;o__Limnochordales;f__Limnochordaceae;g__;s__
OTU_1641	0	0	0	0	0	0	0	0	1	0	0	0	0	0	0	0	0	0	0	0	0	0	28	0	0	0	0	0	47	0	5	16	0	3	0	0	0	0	0	0	0	0	0	0	4	k__Bacteria;p__Proteobacteria;c__Gammaproteobacteria;o__Xanthomonadales;f__Rhodanobacteraceae;g__;s__
OTU_1642	0	0	0	1	0	1	0	0	0	1	1	0	0	0	1	0	0	1	0	0	0	1	0	0	0	5	1	0	2	4	0	0	0	0	1	0	0	0	1	0	1	0	0	0	0	k__Bacteria;p__Proteobacteria;c__Gammaproteobacteria;o__Salinisphaerales;f__Solimonadaceae;g__Polycyclovorans;s__
OTU_1643	0	0	0	2	0	5	3	2	0	5	4	4	0	0	0	3	2	1	0	0	3	1	1	5	6	0	0	0	4	2	0	1	0	3	3	1	4	0	4	1	0	0	0	2	5	k__Bacteria;p__Bacteroidetes;c__Bacteroidia
OTU_1644	6	2	1	1	2	1	0	1	4	1	1	2	1	0	3	1	2	2	1	0	1	3	2	1	1	1	4	2	0	3	1	0	3	2	7	1	5	0	2	1	3	6	5	1	3	k__Bacteria
OTU_1645	0	0	1	0	1	0	0	0	0	0	0	0	1	2	1	0	0	1	0	1	5	2	0	0	0	1	1	1	3	0	1	3	0	0	0	1	0	0	1	1	0	2	1	1	0	k__Bacteria;p__Proteobacteria;c__Deltaproteobacteria;o__Myxococcales
OTU_1646	7	5	5	3	0	17	4	4	3	11	2	0	4	2	1	1	1	3	6	2	1	1	5	19	7	0	3	8	3	9	3	3	2	9	4	1	1	0	2	7	0	1	1	0	4	k__Bacteria;p__Proteobacteria;c__Alphaproteobacteria;o__Sneathiellales;f__Sneathiellaceae;g__Ferrovibrio;s__
OTU_1647	5	7	7	1	7	5	9	5	4	11	6	3	5	5	9	4	5	3	7	5	6	4	4	8	5	3	6	5	8	4	1	3	14	6	7	5	5	2	4	9	6	7	11	7	6	k__Bacteria;p__Proteobacteria;c__Gammaproteobacteria;o__unidentified_Gammaproteobacteria
OTU_1648	1	1	1	0	1	0	0	0	0	1	1	1	0	2	1	0	1	1	1	0	0	4	0	3	1	2	1	2	2	1	0	0	0	0	0	0	0	0	0	0	0	0	1	0	0	k__Bacteria;p__Proteobacteria;c__Deltaproteobacteria;o__Myxococcales;f__Haliangiaceae;g__Haliangium;s__
OTU_1649	1	1	9	1	1	1	2	1	2	0	0	3	0	0	3	1	1	0	1	2	0	0	0	1	0	3	0	0	3	0	3	1	0	2	2	0	0	0	1	2	0	0	0	1	2	k__Bacteria;p__Bacteroidetes;c__Ignavibacteria;o__;f__;g__;s__
OTU_1650	0	1	2	4	10	5	3	2	1	0	0	0	8	1	0	2	3	1	2	0	3	0	2	0	0	3	1	1	4	0	1	1	1	0	0	0	0	0	3	0	1	0	3	3	0	k__Bacteria;p__Proteobacteria;c__Gammaproteobacteria;o__Xanthomonadales;f__Rhodanobacteraceae;g__;s__
OTU_1651	5	1	5	3	2	0	1	0	4	2	2	3	3	4	6	1	4	2	4	0	3	1	0	0	1	5	5	5	3	7	3	11	1	3	2	6	2	6	1	1	0	6	4	4	4	k__Bacteria;p__Gemmatimonadetes;c__Longimicrobia;o__Longimicrobiales;f__Longimicrobiaceae;g__;s__
OTU_1652	2	1	2	4	6	3	3	5	0	3	1	6	2	3	1	1	5	3	1	3	9	7	4	1	5	7	3	7	7	4	5	3	0	0	0	2	0	5	6	2	4	6	2	5	2	k__Bacteria;p__Proteobacteria;c__Deltaproteobacteria;o__Myxococcales;f__Haliangiaceae;g__Haliangium;s__
OTU_1653	2	1	1	2	4	3	2	5	0	0	2	3	0	3	2	8	3	3	1	3	5	6	4	3	2	1	0	1	2	1	0	1	3	3	2	0	3	0	2	0	1	0	1	1	2	k__Bacteria;p__Acidobacteria;c__Acidobacteriia;o__Solibacterales;f__unidentified_Solibacterales;g__Candidatus_Solibacter;s__
OTU_1654	1	3	3	0	3	10	6	5	0	3	3	1	1	4	2	0	3	3	2	2	1	3	4	3	3	7	3	8	9	8	1	2	3	1	3	3	3	0	3	3	1	2	1	0	0	k__Bacteria;p__Gemmatimonadetes;c__unidentified_Gemmatimonadetes;o__Gemmatimonadales;f__Gemmatimonadaceae
OTU_1655	4	12	7	1	1	0	0	0	7	0	0	0	0	2	5	0	1	0	1	0	1	8	0	1	0	1	0	0	0	0	1	11	0	1	0	16	0	0	0	0	0	0	1	0	6	k__Bacteria;p__Proteobacteria;c__Gammaproteobacteria;o__Cellvibrionales;f__Cellvibrionaceae;g__;s__
OTU_1656	3	1	2	1	3	8	5	5	2	6	6	1	7	5	1	2	6	3	3	2	3	0	4	29	0	3	2	8	3	5	1	1	0	0	3	6	0	0	1	2	1	3	3	1	2	k__Bacteria;p__Proteobacteria;c__Alphaproteobacteria;o__unidentified_Alphaproteobacteria;f__unidentified_Alphaproteobacteria;g__Reyranella;s__
OTU_1657	4	3	10	5	4	0	3	3	2	5	2	2	6	7	4	1	4	3	9	3	2	1	9	0	1	2	5	7	1	3	1	5	5	1	1	4	5	1	0	0	3	2	2	5	0	k__Bacteria;p__Actinobacteria;c__unidentified_Actinobacteria;o__Propionibacteriales;f__Nocardioidaceae;g__Nocardioides
OTU_1658	2	3	1	1	3	1	1	1	1	1	1	3	1	3	0	0	1	3	1	2	5	8	4	5	8	4	2	0	3	1	0	3	0	1	6	1	1	0	1	1	2	2	9	1	4	k__Bacteria;p__Firmicutes;c__Bacilli;o__Bacillales;f__Bacillaceae;g__Bacillus;s__Bacillus_infernus
OTU_1659	6	5	24	1	6	11	3	3	7	12	3	4	5	6	1	2	3	3	6	6	3	6	6	2	3	8	4	8	7	4	1	3	4	3	5	9	5	0	6	5	3	5	3	1	2	k__Bacteria;p__Proteobacteria;c__Alphaproteobacteria;o__Rhizobiales;f__unidentified_Rhizobiales;g__Devosia
OTU_1660	0	5	0	0	0	21	12	20	0	0	0	0	0	0	1	0	1	3	0	0	0	0	0	0	6	5	0	0	0	0	0	2	0	0	0	0	0	71	0	0	0	0	0	0	1	k__Bacteria;p__Bacteroidetes;c__Bacteroidia;o__Bacteroidales;f__Muribaculaceae;g__;s__
OTU_1661	3	8	0	1	0	16	4	7	3	1	9	0	6	6	1	5	3	5	2	1	1	1	0	2	2	0	1	7	2	33	2	1	3	0	1	1	1	2	1	0	0	1	2	1	2	k__Bacteria;p__Proteobacteria;c__Gammaproteobacteria;o__unidentified_Gammaproteobacteria;f__Methylophilaceae;g__Methylobacillus;s__
OTU_1662	1	0	3	1	9	12	4	3	0	3	1	1	1	2	0	0	2	1	4	0	1	3	2	0	1	12	7	15	3	3	0	1	2	0	0	1	2	0	1	0	0	4	1	2	0	k__Bacteria;p__Bacteroidetes;c__Bacteroidia;o__Cytophagales;f__Microscillaceae;g__Ohtaekwangia;s__
OTU_1663	0	0	0	1	1	2	1	0	0	0	0	0	3	0	0	0	0	3	0	1	1	0	0	0	1	1	0	2	0	1	0	0	2	0	1	0	0	0	1	0	0	0	0	0	2	k__Bacteria;p__Proteobacteria;c__Alphaproteobacteria;o__Rhodospirillales;f__unidentified_Rhodospirillales;g__Defluviicoccus;s__
OTU_1664	1	0	0	0	0	0	1	0	0	0	1	0	0	0	0	2	0	0	1	1	1	0	0	0	1	0	2	1	1	3	0	0	0	0	0	0	0	0	0	2	0	2	1	1	1	k__Bacteria
OTU_1665	9	3	4	1	8	0	4	6	2	6	5	5	3	8	2	4	9	3	3	7	3	12	0	4	3	4	0	3	1	2	4	1	3	4	3	5	1	5	5	4	2	2	3	3	5	k__Bacteria;p__Gemmatimonadetes;c__;o__;f__;g__;s__
OTU_1666	0	4	1	1	4	5	1	1	0	0	4	0	1	0	0	2	0	2	2	3	0	0	4	1	0	1	1	0	0	0	2	0	0	1	0	3	1	0	0	0	0	0	1	0	0	k__Bacteria;p__Verrucomicrobia;c__Verrucomicrobiae;o__Chthoniobacterales;f__Chthoniobacteraceae;g__Chthoniobacter;s__
OTU_1667	5	6	3	5	5	0	2	4	4	10	1	4	4	0	3	4	2	4	1	6	5	2	7	0	2	3	7	8	0	4	3	1	7	1	5	3	4	0	3	1	0	4	1	1	2	k__Bacteria;p__Actinobacteria;c__Acidimicrobiia;o__;f__;g__;s__
OTU_1668	0	0	0	0	0	1	1	1	0	5	0	1	0	2	2	0	1	1	0	1	1	0	6	3	0	0	0	0	0	3	0	0	1	1	0	0	0	0	0	1	0	1	0	0	0	k__Bacteria;p__Proteobacteria;c__Gammaproteobacteria
OTU_1669	2	2	5	2	0	0	3	1	1	0	7	1	1	0	0	0	0	3	1	2	1	0	2	1	0	2	0	0	1	0	1	4	0	0	3	1	7	3	3	0	1	0	0	2	3	k__Bacteria;p__Actinobacteria;c__Acidimicrobiia;o__;f__;g__;s__
OTU_1670	0	0	1	0	2	1	1	0	0	0	1	0	1	3	0	0	4	0	0	0	0	3	0	0	0	5	2	4	5	0	0	1	0	0	0	1	1	2	0	0	0	0	1	0	1	k__Bacteria;p__Proteobacteria;c__Gammaproteobacteria;o__unidentified_Gammaproteobacteria;f__unidentified_Gammaproteobacteria;g__unidentified_Gammaproteobacteria;s__obligately_oligotrophic_bacterium_KI89C
OTU_1671	5	1	4	7	1	5	0	3	4	5	0	1	4	4	4	2	4	3	4	1	9	1	2	1	1	1	5	3	0	3	2	2	4	2	4	2	1	1	1	1	1	2	3	3	0	k__Bacteria;p__Actinobacteria;c__unidentified_Actinobacteria;o__Propionibacteriales;f__Nocardioidaceae;g__Nocardioides
OTU_1672	13	9	13	19	5	10	16	13	6	10	13	7	11	10	8	8	14	5	5	13	9	5	12	7	7	11	7	5	9	11	11	7	10	5	9	8	12	6	15	13	5	15	13	9	8	k__Bacteria;p__Proteobacteria;c__Alphaproteobacteria;o__Rhizobiales
OTU_1673	0	0	0	0	0	1	1	0	1	3	3	1	0	0	1	2	0	0	0	0	0	0	0	1	0	0	1	0	0	0	1	3	0	1	1	0	1	0	0	1	0	0	0	3	0	k__Bacteria;p__Proteobacteria;c__Alphaproteobacteria
OTU_1674	0	0	1	1	0	0	0	1	0	0	0	1	0	1	1	0	4	0	0	0	1	0	0	0	3	0	0	0	0	0	1	1	2	0	1	0	0	0	1	0	1	0	0	0	0	k__Bacteria;p__Armatimonadetes;c__Chthonomonadetes;o__Chthonomonadales;f__;g__;s__
OTU_1675	1	0	2	0	0	0	0	0	0	3	0	0	0	1	1	1	3	0	4	0	1	0	1	0	1	0	0	1	0	0	1	0	0	0	0	0	0	0	0	0	0	0	1	0	3	k__Bacteria;p__unidentified_Bacteria;c__unidentified_Bacteria;o__unidentified_Bacteria;f__unidentified_Bacteria
OTU_1676	6	6	6	2	4	21	3	3	11	11	6	9	11	4	5	2	6	9	4	3	1	6	9	15	5	3	5	7	3	2	0	0	5	5	4	2	11	0	1	10	4	2	2	1	16	k__Bacteria;p__Chloroflexi;c__Chloroflexia;o__Thermomicrobiales;f__;g__;s__
OTU_1677	2	0	0	0	0	4	0	1	0	1	0	1	0	1	1	0	4	3	1	0	1	0	1	3	2	0	0	0	1	0	0	3	0	0	1	0	1	0	1	0	0	2	1	0	3	k__Bacteria;p__Proteobacteria;c__Deltaproteobacteria;o__Oligoflexales;f__Oligoflexaceae;g__Oligoflexus;s__Oligoflexus_tunisiensis
OTU_1678	2	0	2	1	0	0	0	0	7	7	0	1	0	0	1	0	3	0	1	0	0	0	0	8	1	3	0	0	1	0	0	1	0	0	0	1	0	0	6	0	0	0	0	0	0	k__Bacteria;p__Bacteroidetes;c__Bacteroidia;o__Sphingobacteriales;f__Sphingobacteriaceae;g__Arcticibacter
OTU_1679	6	16	12	5	2	1	3	3	15	21	7	5	3	4	3	2	5	1	3	2	10	3	20	21	3	2	3	4	56	1	7	6	2	6	7	2	25	1	3	1	2	0	3	5	29	k__Bacteria;p__Proteobacteria;c__Alphaproteobacteria;o__unidentified_Alphaproteobacteria;f__Acetobacteraceae;g__Roseomonas;s__
OTU_1680	3	4	8	7	3	1	9	0	12	9	12	9	4	6	5	15	4	7	9	5	4	2	4	2	3	3	5	7	3	5	4	7	0	5	7	7	5	0	5	3	5	2	1	10	7	k__Bacteria;p__Proteobacteria;c__Deltaproteobacteria;o__Myxococcales;f__Haliangiaceae;g__Haliangium;s__
OTU_1681	0	0	1	0	1	0	2	0	0	0	0	0	3	0	0	0	0	1	0	1	0	0	1	0	1	0	1	0	2	0	0	0	1	0	0	0	0	0	0	0	0	0	0	1	0	k__Bacteria;p__Chloroflexi;c__Anaerolineae;o__unidentified_Anaerolineae;f__unidentified_Anaerolineae;g__unidentified_Anaerolineae;s__Chloroflexi_bacterium_OLB13
OTU_1682	2	0	0	0	1	0	0	0	1	0	1	0	0	0	1	0	1	4	0	0	0	6	1	0	0	0	0	0	0	1	0	0	0	1	1	1	0	0	0	0	0	0	1	0	1	k__Bacteria;p__Firmicutes;c__Clostridia;o__Clostridiales;f__unidentified_Clostridiales;g__unidentified_Clostridiales
OTU_1683	0	0	0	0	1	0	1	0	0	0	0	1	1	2	0	0	0	0	0	1	2	3	2	0	0	0	1	0	0	0	0	0	0	0	0	1	3	3	0	1	0	0	0	0	0	k__Bacteria;p__Bacteroidetes;c__Bacteroidia;o__Chitinophagales;f__Chitinophagaceae;g__;s__
OTU_1684	0	5	0	1	0	7	1	0	0	30	1	0	0	1	1	0	0	0	0	0	0	2	0	17	0	0	0	0	0	2	1	0	0	0	0	0	35	11	0	0	0	1	1	1	5	k__Bacteria;p__Oxyphotobacteria;c__unidentified_Oxyphotobacteria
OTU_1685	1	1	1	2	3	0	0	1	0	0	3	0	1	2	3	0	2	0	1	3	2	3	5	1	5	1	1	5	0	3	2	0	0	1	0	1	0	8	1	4	0	1	4	0	0	k__Bacteria;p__Acidobacteria;c__unidentified_Acidobacteria;o__unidentified_Acidobacteria;f__unidentified_Acidobacteria;g__unidentified_Acidobacteria
OTU_1686	5	9	6	3	4	7	11	6	16	10	6	9	4	9	7	7	4	4	9	2	2	7	4	5	4	7	3	0	3	4	11	8	12	5	12	16	10	0	9	6	9	2	7	9	6	k__Bacteria;p__Bacteroidetes;c__Bacteroidia;o__Sphingobacteriales;f__Sphingobacteriaceae;g__Pedobacter
OTU_1687	0	3	1	0	3	1	2	0	0	1	1	5	9	2	1	0	3	3	3	1	1	1	1	1	2	1	2	1	1	5	3	1	5	0	0	2	0	6	0	1	3	2	1	4	0	k__Bacteria;p__Actinobacteria;c__Acidimicrobiia;o__;f__;g__;s__
OTU_1688	1	7	3	3	6	5	1	3	6	3	8	1	5	4	5	11	5	5	1	7	7	5	6	1	3	7	5	8	10	7	3	4	6	5	4	3	3	0	7	4	5	2	7	7	5	k__Bacteria;p__Proteobacteria;c__Deltaproteobacteria;o__Bdellovibrionales;f__Bdellovibrionaceae;g__;s__
OTU_1689	0	1	1	0	1	0	5	0	0	0	3	4	0	0	1	0	0	3	0	1	0	0	2	1	0	2	2	0	0	0	0	2	0	1	0	1	0	4	0	1	1	0	0	1	5	k__Bacteria;p__Bacteroidetes;c__Bacteroidia;o__Sphingobacteriales;f__;g__;s__
OTU_1690	1	0	0	2	7	8	7	9	12	2	8	10	2	6	1	11	3	5	0	3	4	3	12	3	5	14	7	5	3	5	0	0	0	9	2	5	14	5	2	9	1	6	2	3	7	k__Bacteria;p__Actinobacteria;c__unidentified_Actinobacteria;o__Corynebacteriales;f__Mycobacteriaceae;g__Mycobacterium
OTU_1691	0	1	1	0	1	0	1	0	0	0	0	0	0	0	1	3	1	0	0	0	2	0	0	3	1	0	1	0	0	0	0	3	2	0	0	1	0	0	0	0	0	0	0	0	0	k__Bacteria;p__Proteobacteria;c__Deltaproteobacteria;o__Bdellovibrionales;f__Bdellovibrionaceae;g__Bdellovibrio;s__Bdellovibrio_sp_JSF2
OTU_1692	3	5	5	6	8	6	7	10	1	3	2	2	9	2	3	3	10	20	5	9	7	9	2	5	5	2	2	3	5	5	7	3	6	3	5	6	9	7	5	8	3	5	6	3	2	k__Bacteria;p__Rokubacteria;c__;o__;f__;g__;s__
OTU_1693	5	1	3	0	0	0	2	1	1	1	2	0	0	4	1	1	0	3	1	0	0	1	0	6	1	3	3	1	1	1	0	3	3	3	1	0	5	0	0	1	1	0	2	1	1	k__Bacteria;p__Cyanobacteria;c__;o__;f__;g__;s__
OTU_1694	2	3	0	0	1	2	1	0	0	0	1	0	0	1	2	0	1	1	1	0	1	0	0	0	0	0	0	0	4	0	1	1	0	0	0	0	0	3	1	0	0	1	0	1	1	k__Bacteria;p__Actinobacteria;c__Thermoleophilia;o__Gaiellales
OTU_1695	1	0	0	1	1	0	0	0	0	0	0	0	0	0	0	0	1	2	1	1	0	0	0	0	3	0	0	1	0	0	0	0	0	0	0	0	0	0	0	0	0	1	0	0	0	k__Bacteria;p__Verrucomicrobia;c__Verrucomicrobiae;o__;f__;g__;s__
OTU_1696	1	0	0	0	0	0	0	1	0	1	1	0	0	0	0	0	1	0	1	0	0	0	0	0	0	0	2	0	0	1	0	2	0	0	0	0	1	0	3	0	0	2	0	0	0	k__Bacteria;p__Actinobacteria;c__Acidimicrobiia;o__unidentified_Acidimicrobiia;f__unidentified_Acidimicrobiia;g__unidentified_Acidimicrobiia;s__Acidimicrobidae_bacterium_YM18-244
OTU_1697	0	1	2	1	3	0	3	1	2	1	0	1	4	0	0	0	0	0	0	0	1	1	4	1	1	3	1	0	1	3	1	3	0	0	0	0	0	0	3	1	0	0	1	0	2	k__Bacteria;p__Proteobacteria;c__Deltaproteobacteria;o__Myxococcales;f__Haliangiaceae;g__Haliangium;s__
OTU_1698	1	0	0	1	0	5	0	3	0	0	0	0	0	2	3	0	2	1	1	0	0	1	0	0	1	0	2	0	1	1	0	0	4	0	2	0	0	0	0	0	0	0	0	1	0	k__Bacteria;p__unidentified_Bacteria;c__unidentified_Bacteria;o__unidentified_Bacteria;f__unidentified_Bacteria
OTU_1699	2	3	0	2	1	0	2	1	0	0	1	0	3	0	1	2	1	0	1	1	2	1	0	0	2	1	0	2	0	0	1	0	0	0	0	0	4	0	0	2	0	0	1	1	0	k__Bacteria;p__Acidobacteria;c__unidentified_Acidobacteria;o__unidentified_Acidobacteria;f__unidentified_Acidobacteria;g__unidentified_Acidobacteria;s__Acidobacteria_bacterium_RBG_16_70_10
OTU_1700	5	2	3	9	22	8	7	18	3	17	9	10	21	12	12	4	7	5	13	17	1	8	7	1	7	8	15	13	6	29	7	6	17	3	3	13	21	1	10	8	8	14	19	7	2	k__Bacteria;p__Actinobacteria;c__Acidimicrobiia;o__Actinomarinales;f__;g__;s__
OTU_1701	3	2	1	0	1	0	0	3	0	0	2	0	0	1	1	1	2	0	1	1	2	2	0	0	1	1	1	2	3	0	0	2	1	3	0	1	2	0	0	1	2	0	0	0	0	k__Bacteria;p__Gemmatimonadetes;c__;o__;f__;g__;s__
OTU_1702	6	7	5	5	9	3	3	2	5	0	2	1	5	5	3	4	3	1	3	4	4	5	4	5	5	3	7	5	5	3	2	5	5	2	5	7	2	2	7	3	3	2	6	5	6	k__Bacteria;p__Acidobacteria;c__;o__;f__;g__;s__
OTU_1703	1	0	0	1	1	3	0	1	0	8	0	0	0	0	0	0	0	1	0	1	0	1	0	1	1	0	1	0	0	0	0	0	1	0	2	0	0	5	0	1	0	1	0	0	0	k__Bacteria;p__Firmicutes;c__Bacilli;o__Bacillales;f__Bacillaceae;g__Bacillus;s__Bacillus_gibsonii
OTU_1704	2	3	1	2	0	2	3	1	0	4	2	0	0	1	3	0	1	2	1	3	3	1	4	10	0	0	1	1	7	0	1	3	3	1	2	1	1	1	0	0	0	0	1	1	5	k__Bacteria;p__Firmicutes;c__Bacilli;o__Bacillales;f__Paenibacillaceae;g__Paenibacillus
OTU_1705	0	0	0	1	1	0	0	0	0	0	0	1	0	2	0	0	1	3	3	0	0	2	1	1	1	1	2	0	0	0	0	0	1	0	0	0	0	0	0	0	0	0	1	0	0	k__Bacteria;p__Chloroflexi;c__Anaerolineae;o__Caldilineales;f__Caldilineaceae;g__;s__
OTU_1706	0	0	0	0	0	1	1	1	1	0	0	0	0	2	2	0	0	3	0	0	2	5	2	1	3	0	0	0	0	0	3	0	1	0	0	0	1	0	0	1	0	1	0	0	0	k__Bacteria;p__Dadabacteria
OTU_1707	4	6	6	7	4	7	6	11	13	5	6	1	1	4	5	7	6	8	7	5	5	4	5	5	7	6	7	4	5	5	2	7	6	3	5	4	7	5	3	9	6	2	5	7	6	k__Bacteria;p__Actinobacteria;c__Thermoleophilia;o__Solirubrobacterales;f__;g__;s__
OTU_1708	2	0	0	5	0	5	1	1	0	3	2	6	2	1	1	0	1	4	1	1	5	0	4	3	3	1	2	6	5	3	1	1	0	0	0	1	1	1	1	0	0	3	1	2	6	k__Bacteria;p__Proteobacteria;c__Deltaproteobacteria;o__Myxococcales;f__Sandaracinaceae;g__Sandaracinus;s__
OTU_1709	11	3	5	3	7	8	8	5	3	5	6	9	5	4	9	4	6	6	3	8	3	6	1	7	7	10	6	2	7	3	2	2	6	2	9	7	9	0	5	1	10	7	7	10	6	k__Bacteria;p__Firmicutes;c__Bacilli;o__Bacillales;f__Planococcaceae;g__Sporosarcina;s__Sporosarcina_globispora
OTU_1710	0	2	1	2	3	3	3	3	0	1	2	1	2	2	1	2	1	0	5	0	2	3	2	0	1	2	1	3	0	0	1	3	2	3	1	3	3	5	1	1	0	0	0	1	2	k__Bacteria;p__Acidobacteria;c__Holophagae;o__;f__;g__;s__
OTU_1711	1	3	0	0	0	0	0	0	0	16	1	0	0	0	1	0	1	1	1	1	5	0	0	4	0	0	0	1	0	0	0	2	0	0	0	1	3	0	3	1	0	4	1	0	0	k__Bacteria;p__Verrucomicrobia;c__Verrucomicrobiae;o__Opitutales;f__Opitutaceae;g__Lacunisphaera;s__
OTU_1712	1	0	1	0	0	2	0	0	0	0	0	0	1	0	0	1	1	1	0	0	1	0	0	0	0	0	0	0	1	0	0	0	0	3	0	0	1	0	1	0	0	0	0	1	1	k__Bacteria;p__Proteobacteria;c__Alphaproteobacteria;o__unidentified_Alphaproteobacteria;f__unidentified_Alphaproteobacteria
OTU_1713	2	1	0	3	3	0	0	4	1	1	4	3	2	3	1	0	1	0	2	1	3	3	0	1	1	1	5	4	6	0	0	1	3	1	2	3	1	0	3	1	2	3	3	3	6	k__Bacteria;p__Proteobacteria;c__Deltaproteobacteria;o__Myxococcales;f__Haliangiaceae;g__Haliangium;s__
OTU_1714	1	0	0	1	0	1	2	0	0	1	2	1	1	0	0	1	0	1	0	1	1	4	0	2	3	0	0	0	0	0	0	0	0	0	0	0	1	0	3	1	0	0	0	0	2	k__Bacteria;p__Actinobacteria
OTU_1715	6	6	9	8	3	0	4	2	6	1	6	6	4	4	4	2	8	9	2	2	5	0	0	2	3	8	2	3	10	7	5	11	6	5	9	7	1	4	9	7	5	3	7	5	15	k__Bacteria;p__Acidobacteria
OTU_1716	0	1	0	0	0	33	6	0	0	0	13	1	1	6	0	0	0	0	0	0	0	2	0	0	0	0	0	0	0	0	0	0	0	0	0	0	0	13	0	0	0	0	0	0	0	k__Bacteria;p__Bacteroidetes;c__Bacteroidia;o__Bacteroidales;f__Bacteroidaceae;g__Bacteroides;s__Bacteroides_uniformis
OTU_1717	1	1	0	0	0	4	9	1	0	0	1	5	2	6	0	2	1	4	6	0	6	3	0	1	1	0	0	5	11	0	1	1	2	3	1	0	1	0	3	0	1	12	2	5	10	k__Bacteria;p__Proteobacteria;c__Deltaproteobacteria;o__Myxococcales;f__Sandaracinaceae;g__;s__
OTU_1718	3	3	2	1	1	2	1	6	8	7	7	3	5	4	7	2	5	1	3	3	7	12	5	7	6	2	8	7	6	6	3	2	4	2	9	4	3	0	3	3	6	7	6	4	7	k__Bacteria;p__Firmicutes;c__Bacilli;o__Bacillales;f__Thermoactinomycetaceae;g__Novibacillus;s__Novibacillus_thermophilus
OTU_1719	2	0	3	0	0	0	1	0	0	1	1	0	0	0	4	4	0	1	0	1	2	0	0	7	0	0	0	0	1	0	0	0	0	5	1	1	0	0	0	0	1	2	0	1	0	k__Bacteria;p__Bacteroidetes;c__Bacteroidia;o__Sphingobacteriales;f__Sphingobacteriaceae;g__;s__
OTU_1720	0	4	11	0	5	1	10	0	2	0	1	5	7	6	4	0	5	1	3	0	7	6	4	1	0	2	7	0	3	0	7	1	0	0	0	3	13	0	9	1	0	4	5	9	0	k__Bacteria;p__Proteobacteria;c__Gammaproteobacteria;o__unidentified_Gammaproteobacteria;f__Gallionellaceae;g__Candidatus_Nitrotoga;s__
OTU_1721	23	11	22	5	8	12	16	5	38	26	5	26	5	6	9	9	15	13	3	7	7	17	9	15	5	17	1	5	12	4	7	7	7	8	25	8	13	37	10	11	12	8	3	3	10	k__Bacteria;p__Bacteroidetes;c__Bacteroidia;o__Sphingobacteriales;f__Sphingobacteriaceae;g__Pedobacter
OTU_1722	0	0	0	0	1	0	0	0	0	15	0	0	0	0	2	0	0	0	0	0	0	0	0	0	0	2	0	0	0	0	0	1	0	0	0	0	0	0	0	0	0	0	0	0	0	k__Bacteria;p__Proteobacteria;c__Alphaproteobacteria;o__Rhizobiales;f__unidentified_Rhizobiales;g__unidentified_Rhizobiales;s__alpha_proteobacterium_1153-i2a
OTU_1723	1	0	1	0	1	0	0	2	0	4	0	0	0	0	1	1	2	0	1	1	0	0	0	0	2	0	0	1	1	0	0	0	1	0	0	0	0	0	0	1	1	1	0	0	1	k__Bacteria;p__Firmicutes;c__Bacilli;o__Bacillales;f__Thermoactinomycetaceae;g__Planifilum
OTU_1724	9	3	2	7	9	1	8	5	13	9	4	6	5	5	5	12	6	4	4	5	7	3	10	7	8	3	3	9	7	8	8	7	8	15	11	7	2	0	7	7	5	4	3	9	14	k__Bacteria;p__Chloroflexi
OTU_1725	0	0	0	0	0	0	0	0	1	0	3	3	0	2	0	2	0	0	0	0	0	17	2	0	0	1	1	0	0	0	0	0	0	4	1	0	0	0	0	0	0	0	1	0	0	k__Bacteria;p__Actinobacteria;c__unidentified_Actinobacteria;o__Corynebacteriales;f__Nocardiaceae;g__Rhodococcus;s__Rhodococcus_maanshanensis
OTU_1726	4	3	3	3	4	7	2	3	5	1	6	1	3	2	5	4	6	4	1	0	4	7	4	0	1	1	3	5	9	5	3	3	7	5	1	2	3	7	3	1	1	4	5	1	6	k__Bacteria;p__Proteobacteria;c__Gammaproteobacteria;o__Acidiferrobacterales;f__Acidiferrobacteraceae;g__Sulfurifustis;s__
OTU_1727	0	0	0	0	0	14	1	12	0	0	0	0	0	0	0	0	0	0	0	0	0	3	0	0	0	0	0	0	0	0	0	0	0	0	0	61	1	27	0	0	0	0	0	0	0	k__Bacteria;p__Verrucomicrobia;c__Verrucomicrobiae;o__Verrucomicrobiales;f__Akkermansiaceae;g__Akkermansia
OTU_1728	1	1	1	6	5	0	1	4	0	1	4	1	0	2	1	0	3	2	12	1	5	2	2	2	3	1	1	7	3	0	3	1	7	5	11	0	1	0	5	3	1	5	1	3	4	k__Bacteria;p__Acidobacteria;c__unidentified_Acidobacteria;o__unidentified_Acidobacteria;f__unidentified_Acidobacteria;g__unidentified_Acidobacteria
OTU_1729	0	0	1	4	1	4	0	0	0	1	6	5	1	0	0	4	0	0	2	0	5	2	9	3	1	1	0	1	0	1	1	5	0	1	4	0	7	0	3	1	0	0	0	3	1	k__Bacteria;p__Bacteroidetes;c__Bacteroidia;o__Sphingobacteriales;f__;g__;s__
OTU_1730	0	0	2	0	0	16	3	8	0	0	0	0	0	0	1	0	0	0	0	0	0	0	0	0	1	3	0	0	0	0	0	1	0	0	0	0	0	75	1	0	0	0	0	0	0	k__Bacteria;p__Firmicutes;c__Clostridia;o__Clostridiales;f__Lachnospiraceae
OTU_1731	1	1	0	0	1	6	1	3	2	2	2	8	1	2	0	0	0	2	0	2	0	5	1	1	7	0	2	1	1	0	0	1	0	1	1	1	4	0	8	2	0	3	1	1	2	k__Bacteria;p__Chloroflexi;c__Anaerolineae;o__;f__;g__;s__
OTU_1732	1	1	0	0	0	1	0	0	0	2	0	0	2	1	0	0	0	0	1	1	0	0	0	4	0	0	0	0	0	3	3	0	0	1	0	0	1	0	0	0	0	2	0	0	0	k__Bacteria;p__Proteobacteria;c__Alphaproteobacteria
OTU_1733	0	0	0	0	1	0	1	4	0	1	1	5	0	0	0	5	1	0	0	0	2	0	6	1	1	0	1	1	0	0	0	0	2	0	0	0	2	0	1	2	0	0	0	0	0	k__Bacteria;p__Candidatus_Jorgensenbacteria;c__unidentified_Candidatus_Jorgensenbacteria;o__unidentified_Candidatus_Jorgensenbacteria;f__unidentified_Candidatus_Jorgensenbacteria;g__unidentified_Candidatus_Jorgensenbacteria;s__Candidatus_Adlerbacteria_bacterium_GW2011_GWC1_50_9
OTU_1734	29	18	13	21	22	25	13	29	12	12	7	12	13	23	21	25	26	19	21	28	12	14	5	7	29	19	29	24	17	29	23	18	35	22	23	21	16	13	20	30	9	26	21	21	12	k__Bacteria;p__Acidobacteria
OTU_1735	1	2	1	0	0	0	3	3	1	5	5	10	1	2	1	8	1	3	5	0	1	1	0	7	0	0	2	1	1	1	1	11	0	2	3	2	2	0	0	1	0	0	1	0	4	k__Bacteria;p__unidentified_Bacteria;c__unidentified_Bacteria;o__unidentified_Bacteria;f__unidentified_Bacteria;g__unidentified_Bacteria;s__soil_bacterium_WF55
OTU_1736	6	4	0	6	3	2	4	3	0	0	6	1	3	3	1	3	3	5	1	6	5	3	8	4	5	1	0	3	3	0	3	1	3	3	1	1	3	0	2	1	2	8	5	1	0	k__Bacteria;p__Verrucomicrobia;c__Verrucomicrobiae;o__;f__;g__;s__
OTU_1737	2	3	1	0	0	0	0	0	0	1	0	0	2	0	3	0	1	3	1	0	1	1	0	0	3	0	0	2	0	0	0	1	0	1	0	0	0	0	0	0	2	1	1	2	0	k__Bacteria;p__Acidobacteria;c__unidentified_Acidobacteria;o__unidentified_Acidobacteria;f__unidentified_Acidobacteria;g__unidentified_Acidobacteria;s__Acidobacteria_bacterium_RBG_16_70_10
OTU_1738	1	1	1	0	1	1	0	1	0	0	0	0	3	0	0	0	1	0	0	0	1	1	0	2	1	0	0	0	1	0	1	1	1	0	1	0	1	1	1	0	67	0	0	1	2	k__Bacteria;p__Firmicutes;c__Bacilli;o__Bacillales;f__Paenibacillaceae;g__Paenibacillus
OTU_1739	0	0	0	0	1	0	1	1	0	0	1	3	2	0	0	1	0	0	0	0	4	5	0	6	5	2	0	1	0	5	0	1	0	5	5	1	0	0	3	0	3	0	5	0	0	k__Bacteria;p__unidentified_Bacteria;c__unidentified_Bacteria;o__Halanaerobiales;f__Halanaerobiaceae;g__Halocella;s__
OTU_1740	1	1	0	1	1	3	0	0	0	2	4	1	0	1	0	1	1	0	1	1	2	0	2	2	0	1	4	0	0	3	0	0	9	1	1	2	3	1	2	0	0	0	0	0	5	k__Bacteria
OTU_1741	1	0	0	1	1	1	0	0	0	0	0	0	3	0	2	0	0	0	0	0	2	0	0	0	0	0	0	4	5	0	1	0	0	0	0	1	0	0	0	0	0	0	1	1	0	k__Bacteria;p__Bacteroidetes;c__Bacteroidia;o__Cytophagales;f__Microscillaceae;g__;s__
OTU_1742	7	9	18	5	1	0	5	3	17	25	11	10	5	8	3	4	13	3	7	10	5	3	9	7	4	1	5	9	12	5	3	8	3	5	5	3	3	9	6	6	7	4	7	4	12	k__Bacteria;p__Proteobacteria;c__Alphaproteobacteria;o__Caulobacterales;f__Caulobacteraceae;g__Caulobacter;s__
OTU_1743	0	0	0	0	0	0	0	0	0	0	6	6	8	7	7	0	0	0	0	0	0	0	0	0	0	0	0	0	0	0	0	0	0	0	0	0	0	0	0	0	0	5	2	9	6	k__Bacteria;p__Firmicutes;c__Clostridia;o__Clostridiales;f__unidentified_Clostridiales;g__Sarcina;s__
OTU_1744	6	3	3	5	2	0	1	2	3	1	1	1	5	2	4	7	3	3	3	3	7	4	0	2	2	4	4	3	3	4	5	3	3	1	3	1	7	0	3	4	3	1	1	3	1	k__Bacteria;p__Actinobacteria;c__unidentified_Actinobacteria;o__Pseudonocardiales;f__Pseudonocardiaceae;g__Pseudonocardia
OTU_1745	0	1	0	0	0	8	1	4	0	0	0	0	0	1	4	0	0	0	0	0	0	0	0	0	0	1	0	0	0	0	0	2	0	0	0	0	0	89	0	0	0	0	0	0	0	k__Bacteria;p__Bacteroidetes;c__Bacteroidia;o__Bacteroidales;f__Muribaculaceae;g__;s__
OTU_1746	2	3	0	2	3	1	1	2	1	1	1	2	2	0	1	2	3	1	2	3	1	1	0	1	3	0	3	3	2	3	3	0	0	1	2	2	1	0	3	1	0	2	1	0	4	k__Bacteria;p__Proteobacteria;c__Gammaproteobacteria
OTU_1747	0	1	1	1	3	0	0	4	0	0	2	2	0	0	0	1	1	6	0	1	1	1	0	1	1	0	0	1	0	2	0	1	1	0	0	1	5	6	3	0	0	2	0	1	2	k__Bacteria;p__Bacteroidetes;c__Bacteroidia;o__Chitinophagales;f__;g__;s__
OTU_1748	3	4	4	1	4	4	3	2	1	1	4	1	2	4	4	4	1	1	7	1	5	6	0	1	4	5	2	3	5	1	1	4	4	1	5	2	6	1	3	2	4	2	1	4	0	k__Bacteria;p__Acidobacteria
OTU_1749	0	1	0	1	2	2	1	5	1	0	0	1	0	2	1	0	0	0	0	0	3	3	0	0	0	3	1	3	3	2	0	0	1	1	0	0	0	0	0	0	1	0	0	0	0	k__Bacteria
OTU_1750	1	1	0	0	2	0	0	1	0	2	2	0	0	0	2	0	3	0	1	1	0	0	1	3	2	3	1	3	0	0	0	1	0	0	0	0	0	0	1	1	0	0	0	0	0	k__Bacteria
OTU_1751	0	0	0	1	0	0	24	2	0	0	0	0	0	0	0	0	0	0	0	0	1	0	0	0	0	0	0	0	0	0	0	0	0	0	0	1	0	0	0	0	0	0	0	0	0	k__Bacteria;p__Firmicutes;c__Clostridia;o__Clostridiales;f__Lachnospiraceae;g__Roseburia;s__Roseburia_inulinivorans
OTU_1752	4	5	3	7	13	15	11	6	3	8	9	8	20	14	7	5	5	9	9	7	16	15	4	5	17	8	2	6	6	5	7	2	5	9	13	5	11	4	7	4	3	8	8	5	7	k__Bacteria;p__Acidobacteria;c__;o__;f__;g__;s__
OTU_1753	3	8	4	5	6	4	5	5	3	1	5	10	4	4	1	2	7	3	1	3	4	3	2	3	2	6	4	2	6	4	6	5	5	3	2	7	7	8	5	7	0	2	5	11	2	k__Bacteria;p__Proteobacteria;c__Gammaproteobacteria;o__unidentified_Gammaproteobacteria;f__unidentified_Gammaproteobacteria;g__unidentified_Gammaproteobacteria;s__beta_proteobacterium_WF17
OTU_1754	0	1	1	0	1	16	14	44	5	0	0	0	1	2	5	0	0	6	0	0	0	1	0	0	1	7	2	0	0	0	0	9	0	0	0	0	0	139	0	1	0	0	0	0	0	k__Bacteria;p__Bacteroidetes;c__Bacteroidia;o__Bacteroidales;f__Muribaculaceae;g__;s__
OTU_1755	3	2	0	4	3	1	2	1	6	2	1	1	4	2	6	4	3	3	3	2	6	1	4	3	3	3	5	7	0	3	3	1	4	3	5	2	1	0	1	3	2	4	5	6	1	k__Bacteria;p__Proteobacteria;c__Deltaproteobacteria;o__;f__;g__;s__
OTU_1756	4	3	5	7	0	4	0	1	0	11	1	1	1	6	1	2	5	2	2	8	5	1	1	7	5	5	2	5	4	4	9	4	3	6	5	2	3	6	3	0	4	4	1	5	6	k__Bacteria;p__Proteobacteria;c__Alphaproteobacteria;o__Rhodospirillales;f__Rhodospirillaceae;g__;s__
OTU_1757	0	1	0	0	0	1	0	0	0	52	0	0	0	0	0	0	0	0	0	0	0	0	0	2	0	0	0	0	0	2	0	0	0	0	0	0	2	0	0	0	0	0	0	0	0	k__Bacteria;p__Proteobacteria;c__Deltaproteobacteria;o__Myxococcales;f__;g__;s__
OTU_1758	3	1	1	1	1	5	1	3	0	0	1	0	1	5	0	0	1	0	0	1	4	8	0	0	0	0	0	0	0	0	1	0	0	0	0	0	2	4	0	0	0	1	0	0	2	k__Bacteria
OTU_1759	2	1	1	2	3	1	7	1	3	2	2	4	1	0	1	8	0	3	8	1	4	3	4	5	1	3	2	2	1	2	2	4	7	7	3	5	3	5	1	3	3	2	0	0	8	k__Bacteria;p__Actinobacteria;c__Acidimicrobiia;o__;f__;g__;s__
OTU_1760	0	1	0	1	2	0	0	0	5	0	1	2	0	0	0	1	1	0	0	0	0	0	0	0	1	3	2	1	1	1	0	0	1	0	3	5	0	0	1	3	1	0	0	0	0	k__Bacteria;p__Gemmatimonadetes;c__unidentified_Gemmatimonadetes;o__Gemmatimonadales;f__Gemmatimonadaceae
OTU_1761	2	0	0	1	1	0	0	1	0	0	2	0	0	0	0	0	0	0	0	0	1	1	2	0	0	1	3	2	0	0	0	1	1	0	1	1	1	0	0	0	0	0	2	1	0	k__Bacteria;p__Firmicutes;c__Bacilli;o__Bacillales;f__Bacillaceae;g__;s__
OTU_1762	3	5	0	3	3	0	5	0	0	6	1	1	1	0	5	0	1	1	0	0	1	0	6	11	2	1	1	0	4	0	1	0	1	3	2	1	4	0	1	1	0	4	0	0	2	k__Bacteria;p__Verrucomicrobia;c__Verrucomicrobiae;o__Verrucomicrobiales;f__Verrucomicrobiaceae;g__Roseimicrobium;s__Roseimicrobium_gellanilyticum
OTU_1763	4	3	6	1	3	5	5	3	4	5	5	3	3	1	2	3	4	3	5	1	4	1	6	3	7	4	2	5	3	0	3	3	3	17	5	1	2	0	2	1	5	2	1	2	2	k__Bacteria;p__Acidobacteria;c__unidentified_Acidobacteria;o__unidentified_Acidobacteria;f__unidentified_Acidobacteria;g__unidentified_Acidobacteria
OTU_1764	0	1	0	3	3	4	1	3	1	2	3	1	8	4	3	1	1	2	11	1	3	3	0	1	4	3	2	8	3	5	0	1	1	0	1	1	3	11	2	3	1	2	1	3	0	k__Bacteria;p__Proteobacteria;c__Deltaproteobacteria;o__Myxococcales;f__Haliangiaceae;g__Haliangium;s__
OTU_1765	0	0	0	0	0	2	0	0	0	5	1	3	0	1	0	1	2	0	0	0	0	0	1	1	1	0	8	1	0	2	1	1	0	2	0	1	1	1	0	0	0	2	0	0	0	k__Bacteria
OTU_1766	5	1	1	2	1	1	1	0	0	6	3	2	1	2	2	2	1	3	4	3	1	9	2	5	1	2	3	3	3	8	2	3	4	1	4	1	5	0	4	3	2	1	2	5	6	k__Bacteria;p__Proteobacteria;c__Gammaproteobacteria;o__unidentified_Gammaproteobacteria;f__unidentified_Gammaproteobacteria;g__Steroidobacter;s__
OTU_1767	0	0	1	1	1	2	0	0	3	0	1	3	1	1	0	0	0	0	0	0	1	0	4	2	0	3	1	0	0	0	0	0	1	0	0	1	2	0	0	1	0	0	1	0	1	k__Bacteria;p__Gemmatimonadetes;c__unidentified_Gemmatimonadetes;o__Gemmatimonadales;f__Gemmatimonadaceae;g__Gemmatimonas;s__
OTU_1768	7	3	3	3	0	4	5	3	5	7	5	3	4	2	4	3	1	3	8	7	5	2	0	3	5	3	2	7	4	3	3	3	7	3	5	7	3	0	5	5	5	4	7	5	8	k__Bacteria;p__Acidobacteria
OTU_1769	4	1	2	3	0	2	2	5	3	6	4	0	1	1	2	4	7	4	1	2	1	0	1	11	3	0	1	2	3	0	1	3	5	5	3	3	1	0	6	0	1	2	0	5	2	k__Bacteria;p__Proteobacteria;c__Alphaproteobacteria;o__Rhizobiales
OTU_1770	0	0	0	1	1	0	0	1	0	1	0	1	0	0	0	0	1	1	0	1	1	0	0	0	1	0	1	0	0	0	0	0	0	0	0	0	1	0	0	0	0	0	0	1	1	k__Bacteria;p__Proteobacteria;c__Deltaproteobacteria;o__;f__;g__;s__
OTU_1771	1	0	0	5	3	4	4	3	0	1	0	0	1	4	2	2	2	0	0	3	2	3	0	1	2	1	1	3	0	2	2	0	3	4	2	0	0	4	1	1	0	1	3	0	2	k__Bacteria;p__Acidobacteria;c__unidentified_Acidobacteria;o__unidentified_Acidobacteria;f__unidentified_Acidobacteria;g__unidentified_Acidobacteria
OTU_1772	0	1	1	0	0	0	0	0	0	6	0	0	0	0	0	0	0	1	0	0	0	0	0	5	0	0	0	0	0	0	0	0	3	0	1	0	4	0	0	0	0	0	0	0	1	k__Bacteria;p__Proteobacteria;c__Alphaproteobacteria;o__Rhodobacterales;f__Rhodobacteraceae
OTU_1773	3	2	5	0	2	0	0	0	1	1	0	0	1	0	0	0	0	0	0	0	0	0	0	0	0	0	0	0	0	0	1	0	0	0	0	0	1	0	0	0	0	0	0	0	2	k__Bacteria;p__Actinobacteria;c__Thermoleophilia;o__Solirubrobacterales
OTU_1774	0	1	0	0	1	1	1	3	12	2	5	4	1	0	1	0	2	1	0	1	0	2	8	5	4	3	4	0	0	0	0	2	0	4	6	3	2	0	3	3	0	1	0	0	3	k__Bacteria;p__Proteobacteria;c__Deltaproteobacteria;o__Myxococcales;f__Haliangiaceae;g__Haliangium;s__
OTU_1775	1	2	0	0	0	0	1	0	0	1	0	0	0	0	0	1	2	2	0	0	0	0	0	0	5	0	0	0	0	0	0	0	0	6	0	0	0	0	0	3	0	1	0	0	1	k__Bacteria;p__unidentified_Bacteria;c__unidentified_Bacteria;o__unidentified_Bacteria;f__unidentified_Bacteria;g__unidentified_Bacteria
OTU_1776	0	3	0	0	0	0	0	0	0	0	0	0	0	0	0	1	1	0	3	4	1	0	0	0	0	0	0	1	0	2	0	0	0	0	0	4	0	0	3	1	0	1	0	3	2	k__Bacteria;p__Proteobacteria;c__Deltaproteobacteria
OTU_1777	1	0	0	4	0	0	1	0	0	8	5	1	0	0	1	3	0	2	7	0	0	0	1	1	2	0	1	1	1	0	1	0	0	2	1	5	3	0	3	1	1	4	0	1	2	k__Bacteria;p__Verrucomicrobia;c__Verrucomicrobiae
OTU_1778	1	0	1	1	0	3	1	1	0	0	0	1	0	0	0	0	1	0	1	2	3	0	2	1	3	0	1	0	1	1	1	0	1	1	0	0	0	0	0	1	1	1	0	0	3	k__Bacteria;p__Acidobacteria;c__Acidobacteriia;o__Solibacterales;f__unidentified_Solibacterales
OTU_1779	1	0	1	1	1	0	3	1	1	1	3	1	1	3	1	3	0	0	0	1	2	2	1	1	1	0	1	0	0	1	2	1	0	0	4	0	1	1	0	0	1	1	1	0	0	k__Bacteria;p__Proteobacteria;c__Alphaproteobacteria;o__unidentified_Alphaproteobacteria;f__Geminicoccaceae;g__Candidatus_Alysiosphaera;s__
OTU_1780	0	1	0	3	6	0	0	1	4	0	0	3	1	4	3	1	0	1	4	1	0	5	1	0	1	3	2	4	3	3	0	0	2	0	1	1	1	2	1	1	0	4	5	0	0	k__Bacteria;p__Proteobacteria;c__Deltaproteobacteria;o__Myxococcales
OTU_1781	0	0	0	0	1	1	0	0	0	0	1	0	3	0	1	1	1	1	0	1	1	3	0	0	2	0	1	0	0	0	0	1	0	0	1	0	1	0	0	0	0	0	1	0	2	k__Bacteria;p__Actinobacteria;c__Acidimicrobiia;o__;f__;g__;s__
OTU_1782	4	5	2	7	0	0	2	1	0	3	3	6	2	1	1	3	1	4	0	2	0	0	0	3	3	0	0	0	0	0	0	2	0	5	4	1	3	0	1	0	0	2	0	0	1	k__Bacteria;p__Chloroflexi;c__Chloroflexia;o__Kallotenuales;f__;g__;s__
OTU_1783	4	2	0	2	0	4	2	0	0	1	0	0	1	0	0	0	1	0	0	1	1	1	0	0	0	1	0	3	0	1	3	0	3	0	0	0	0	0	1	0	0	0	0	0	0	k__Bacteria;p__Proteobacteria;c__Deltaproteobacteria;o__Myxococcales;f__Nannocystaceae;g__Nannocystis;s__
OTU_1784	4	22	12	4	1	5	5	3	8	19	6	4	5	6	8	5	7	5	3	5	13	1	7	10	2	13	9	18	12	2	3	6	6	0	6	11	15	2	4	3	3	5	8	7	8	k__Bacteria;p__Actinobacteria;c__unidentified_Actinobacteria;o__Propionibacteriales;f__Nocardioidaceae;g__Nocardioides
OTU_1785	0	0	0	1	1	2	0	3	0	0	1	1	0	4	1	1	5	5	0	0	0	0	0	0	0	5	1	1	1	5	0	0	0	0	0	3	1	6	1	2	1	3	4	1	0	k__Bacteria;p__Gemmatimonadetes;c__unidentified_Gemmatimonadetes;o__Gemmatimonadales;f__Gemmatimonadaceae;g__Gemmatimonas;s__
OTU_1786	0	0	5	9	1	0	1	0	0	20	0	1	0	1	0	1	9	0	3	0	0	0	0	3	3	3	1	2	3	2	0	1	3	0	5	0	0	0	0	0	1	3	0	0	0	k__Bacteria;p__Proteobacteria;c__Gammaproteobacteria;o__Cellvibrionales;f__Cellvibrionaceae;g__Cellvibrio;s__Cellvibrio_diazotrophicus
OTU_1787	7	5	3	5	3	8	7	7	2	7	4	1	1	0	1	4	4	14	6	10	4	2	6	7	9	3	2	2	3	1	1	3	3	13	7	5	9	0	3	5	1	2	1	2	0	k__Bacteria;p__Chloroflexi;c__Chloroflexia;o__Kallotenuales;f__;g__;s__
OTU_1788	0	2	1	0	3	0	1	1	0	0	2	4	1	2	0	0	2	0	0	0	2	5	2	0	1	0	1	2	0	0	0	0	0	0	0	0	2	0	0	0	0	1	2	0	0	k__Bacteria;p__Chloroflexi;c__Anaerolineae;o__;f__;g__;s__
OTU_1789	1	1	0	0	3	0	0	1	0	3	0	1	0	2	3	0	1	0	0	1	0	0	0	0	2	0	0	0	0	0	1	1	0	1	1	0	0	13	0	0	0	2	0	3	0	k__Bacteria;p__Oxyphotobacteria;c__unidentified_Oxyphotobacteria;o__unidentified_Oxyphotobacteria;f__unidentified_Oxyphotobacteria;g__unidentified_Oxyphotobacteria
OTU_1790	3	1	1	1	3	5	0	3	1	5	1	0	1	1	2	4	2	2	1	3	5	7	2	6	0	3	4	1	3	3	2	1	2	1	2	3	1	1	0	3	0	2	3	1	2	k__Bacteria;p__Firmicutes;c__Bacilli;o__Bacillales;f__Bacillaceae;g__Halobacillus
OTU_1791	0	3	0	0	1	1	0	0	0	0	0	0	1	0	0	0	0	2	0	0	1	0	0	1	0	1	1	1	1	0	0	1	0	1	0	1	0	0	1	0	0	1	0	0	0	k__Bacteria;p__unidentified_Bacteria;c__unidentified_Bacteria;o__unidentified_Bacteria;f__unidentified_Bacteria;g__unidentified_Bacteria;s__soil_bacterium_WWH121
OTU_1792	3	1	3	2	1	1	2	0	0	0	1	3	1	0	3	1	2	2	0	4	1	2	0	0	3	0	1	0	0	0	0	1	2	4	1	3	5	0	4	0	0	0	3	3	2	k__Bacteria;p__Actinobacteria;c__Thermoleophilia;o__Gaiellales;f__;g__;s__
OTU_1793	2	5	9	3	1	6	0	1	8	14	6	5	3	2	3	3	5	6	2	1	3	4	0	0	3	1	1	1	1	5	5	11	5	5	3	3	3	2	2	2	3	3	1	6	4	k__Bacteria;p__Proteobacteria;c__Alphaproteobacteria;o__unidentified_Alphaproteobacteria;f__unidentified_Alphaproteobacteria;g__Desertibacter
OTU_1794	15	8	4	10	20	14	11	11	5	9	8	8	25	16	8	9	22	9	21	17	11	16	7	7	15	9	11	15	11	17	10	5	14	12	7	9	7	6	9	11	7	13	15	11	10	k__Bacteria;p__Proteobacteria;c__Alphaproteobacteria;o__Rhizobiales;f__;g__;s__
OTU_1795	0	1	3	0	0	0	0	0	0	0	2	1	0	1	0	4	0	2	0	0	1	0	0	0	1	1	0	0	1	1	0	0	0	0	1	0	0	0	0	0	1	0	0	0	0	k__Bacteria;p__Proteobacteria;c__Alphaproteobacteria;o__unidentified_Alphaproteobacteria;f__unidentified_Alphaproteobacteria;g__Parvibaculum;s__
OTU_1796	2	2	3	2	3	1	0	2	1	1	4	2	2	0	0	0	2	1	1	0	4	5	0	0	2	1	1	1	5	2	8	2	3	2	0	0	1	0	4	0	3	2	1	3	0	k__Bacteria;p__Acidobacteria;c__unidentified_Acidobacteria;o__unidentified_Acidobacteria;f__unidentified_Acidobacteria;g__unidentified_Acidobacteria;s__Acidobacteria_bacterium_RBG_16_70_10
OTU_1797	1	4	6	0	0	0	3	1	5	5	2	5	0	0	1	1	1	0	0	1	0	0	0	0	1	0	0	0	0	0	0	1	0	2	1	4	0	0	0	3	0	0	0	0	1	k__Bacteria;p__Gemmatimonadetes;c__Longimicrobia;o__Longimicrobiales;f__Longimicrobiaceae;g__;s__
OTU_1798	0	1	5	1	0	0	0	1	2	5	4	1	0	0	1	2	3	0	0	1	1	0	4	1	1	0	2	0	0	0	2	1	0	0	0	1	1	2	0	0	0	0	0	0	0	k__Bacteria;p__Bacteroidetes;c__Bacteroidia;o__Chitinophagales;f__Chitinophagaceae;g__Flavisolibacter
OTU_1799	2	1	0	5	0	0	0	1	1	2	2	5	0	0	1	3	0	1	0	1	2	0	2	0	1	0	0	1	0	0	1	2	1	3	2	1	4	0	0	1	2	1	0	0	1	k__Bacteria;p__Chloroflexi;c__Chloroflexia;o__Kallotenuales;f__;g__;s__
OTU_1800	3	0	1	0	3	0	0	1	0	0	0	0	1	0	0	1	3	5	3	0	1	0	1	0	1	0	0	4	0	0	1	0	1	0	2	0	1	0	2	0	0	3	1	1	2	k__Bacteria;p__Armatimonadetes;c__;o__;f__;g__;s__
OTU_1801	1	0	0	0	0	2	0	0	0	0	1	1	0	0	0	0	1	0	0	1	0	1	0	1	0	0	0	0	0	0	1	1	0	4	1	0	2	0	1	0	0	0	1	1	2	k__Bacteria;p__Acidobacteria
OTU_1802	0	0	0	0	0	0	0	0	0	0	0	1	0	0	0	0	0	0	0	0	0	0	0	0	0	0	0	0	1	0	0	5	0	0	0	0	0	0	0	0	0	0	24	0	0	k__Bacteria
OTU_1803	3	1	1	0	0	2	1	1	0	0	1	1	0	0	0	0	3	0	1	0	1	0	0	2	1	0	0	0	1	0	0	3	0	1	1	0	0	0	0	0	0	0	0	0	2	k__Bacteria;p__Proteobacteria;c__Gammaproteobacteria;o__Xanthomonadales;f__Xanthomonadaceae;g__Arenimonas;s__
OTU_1804	3	0	1	0	0	0	3	1	0	3	1	0	0	0	0	0	1	1	1	1	1	0	0	1	0	0	1	1	0	0	1	0	0	1	0	0	0	0	2	0	0	0	2	1	0	k__Bacteria;p__Proteobacteria;c__Gammaproteobacteria;o__unidentified_Gammaproteobacteria
OTU_1805	0	0	0	1	1	2	0	0	0	0	1	0	0	3	0	0	0	1	0	0	0	2	0	2	1	1	0	0	0	0	0	0	1	0	0	0	1	0	0	0	0	2	0	0	0	k__Bacteria;p__Proteobacteria;c__Gammaproteobacteria
OTU_1806	1	1	0	1	4	1	1	1	1	0	2	0	3	1	2	0	1	3	5	2	1	1	0	1	3	1	1	2	2	0	1	0	1	0	1	0	3	1	5	1	1	2	1	1	0	k__Bacteria;p__Gemmatimonadetes;c__unidentified_Gemmatimonadetes;o__Gemmatimonadales;f__Gemmatimonadaceae;g__;s__
OTU_1807	12	5	9	8	22	14	2	7	5	2	12	5	9	12	7	7	9	7	3	11	9	11	5	10	6	19	11	7	4	10	5	2	4	7	5	9	7	10	10	6	4	6	8	4	4	k__Bacteria;p__Acidobacteria;c__;o__;f__;g__;s__
OTU_1808	0	1	0	0	1	7	3	1	0	0	0	3	0	0	2	0	3	3	4	0	5	1	0	1	1	3	2	7	4	2	2	0	0	0	1	2	0	0	3	0	0	0	1	2	3	k__Bacteria;p__Proteobacteria;c__Gammaproteobacteria;o__Salinisphaerales;f__Solimonadaceae;g__Solimonas;s__
OTU_1809	0	0	0	0	1	1	2	0	1	0	1	1	1	0	0	0	1	1	1	0	1	1	0	2	2	1	1	0	0	0	0	0	0	2	3	1	1	0	0	1	0	0	1	0	1	k__Bacteria;p__Chloroflexi;c__Anaerolineae;o__Ardenticatenales;f__Ardenticatenaceae;g__;s__
OTU_1810	0	3	0	0	7	0	0	3	1	0	0	1	1	2	0	0	3	0	0	5	0	0	0	0	4	1	1	0	0	0	1	0	0	0	0	0	5	0	0	0	0	0	0	0	0	k__Bacteria;p__Proteobacteria;c__Deltaproteobacteria;o__Myxococcales;f__Archangiaceae;g__Cystobacter;s__Cystobacter_fuscus
OTU_1811	2	1	1	3	0	0	1	1	0	1	2	1	0	2	2	4	0	6	3	1	1	1	4	1	3	2	2	0	1	3	0	2	2	1	0	4	0	0	0	1	2	2	3	0	2	k__Bacteria;p__Acidobacteria
OTU_1812	0	0	0	3	0	11	0	2	1	1	0	0	1	0	0	0	2	1	0	4	1	2	1	2	1	0	0	0	0	0	1	0	1	1	1	0	1	0	1	0	0	0	0	1	0	k__Bacteria;p__Proteobacteria;c__Deltaproteobacteria
OTU_1813	3	3	4	2	7	14	1	7	0	2	1	2	5	8	4	1	7	9	6	5	7	3	4	0	1	5	7	10	8	10	4	5	2	1	1	5	5	3	3	5	2	8	5	3	2	k__Bacteria;p__Proteobacteria;c__Gammaproteobacteria;o__unidentified_Gammaproteobacteria;f__Nitrosomonadaceae;g__;s__
OTU_1814	0	0	0	1	0	0	1	0	0	5	0	0	0	0	0	0	1	0	0	0	0	0	0	0	1	0	0	0	0	0	3	1	0	0	0	1	0	0	0	2	0	0	0	0	4	k__Bacteria;p__Bacteroidetes;c__Bacteroidia;o__Chitinophagales;f__;g__;s__
OTU_1815	0	0	0	0	0	1	0	0	0	3	4	0	0	0	0	0	0	0	0	0	1	0	0	0	0	0	0	0	0	0	0	0	0	1	0	0	1	0	0	0	0	0	0	0	4	k__Bacteria;p__Bacteroidetes;c__Bacteroidia;o__Flavobacteriales;f__Crocinitomicaceae;g__Fluviicola;s__
OTU_1816	0	2	0	0	1	0	0	0	0	1	2	0	0	0	0	0	0	0	0	0	0	0	0	0	6	0	0	0	0	0	0	0	0	0	0	0	1	0	0	0	0	0	0	0	44	k__Bacteria;p__Gemmatimonadetes;c__Longimicrobia;o__Longimicrobiales;f__Longimicrobiaceae;g__;s__
OTU_1817	0	3	5	0	1	0	0	0	0	1	3	1	0	0	0	1	1	1	0	0	0	1	0	0	0	0	2	0	0	1	0	0	0	0	0	0	0	0	0	0	0	0	0	3	0	k__Bacteria;p__Bacteroidetes;c__Bacteroidia;o__Cytophagales;f__Hymenobacteraceae;g__Hymenobacter;s__Hymenobacter_sp_DG25B
OTU_1818	1	1	0	5	0	0	0	1	0	2	1	0	1	4	3	1	1	6	0	0	2	0	0	1	1	0	0	3	0	0	0	0	0	1	0	0	0	0	0	0	1	0	0	0	1	k__Bacteria;p__Proteobacteria;c__Gammaproteobacteria;o__unidentified_Gammaproteobacteria;f__Coxiellaceae;g__Coxiella;s__
OTU_1819	0	1	0	0	2	17	5	1	0	0	10	1	5	0	1	1	1	0	1	0	0	1	1	0	0	0	1	11	1	4	0	0	0	0	1	1	0	6	0	0	0	0	0	4	0	k__Bacteria;p__Bacteroidetes;c__Bacteroidia;o__Cytophagales;f__Microscillaceae;g__Ohtaekwangia;s__
OTU_1820	1	0	0	0	3	0	0	1	2	0	1	0	1	2	0	3	1	2	0	1	1	0	0	0	0	1	0	4	2	0	1	0	3	1	1	0	1	0	0	1	1	1	1	1	0	k__Bacteria;p__Proteobacteria;c__Gammaproteobacteria;o__Acidiferrobacterales;f__Acidiferrobacteraceae;g__Sulfurifustis;s__
OTU_1821	0	0	0	0	1	1	3	6	0	0	1	2	0	1	0	2	0	0	1	0	0	0	0	1	0	0	1	0	0	0	0	0	0	3	0	3	1	4	0	0	0	0	0	0	0	k__Bacteria;p__Chloroflexi;c__Chloroflexia;o__Chloroflexales;f__Roseiflexaceae;g__;s__
OTU_1822	0	0	5	0	0	0	0	1	0	0	1	0	0	1	0	1	0	0	0	0	0	0	7	0	0	0	0	0	1	0	1	3	0	0	0	1	1	0	0	0	0	0	0	0	1	k__Bacteria;p__Bacteroidetes;c__Bacteroidia;o__Chitinophagales;f__Chitinophagaceae;g__Flavisolibacter
OTU_1823	0	0	0	0	0	0	3	0	0	0	1	1	0	1	0	0	0	1	0	0	0	0	0	0	0	0	0	0	1	0	0	0	0	0	0	0	0	1	0	0	1	0	0	1	0	k__Bacteria;p__Proteobacteria;c__Gammaproteobacteria;o__Legionellales;f__Legionellaceae;g__Legionella;s__
OTU_1824	12	14	10	15	13	9	9	13	7	10	7	11	11	10	13	11	9	10	4	8	14	7	7	6	11	5	9	13	10	15	13	10	3	12	16	8	5	16	18	8	3	4	11	14	20	k__Bacteria;p__Proteobacteria;c__Gammaproteobacteria;o__unidentified_Gammaproteobacteria;f__unidentified_Gammaproteobacteria;g__unidentified_Gammaproteobacteria
OTU_1825	4	3	3	13	11	11	2	11	3	5	6	1	29	23	2	12	5	18	4	5	9	12	9	7	9	2	2	2	7	3	4	2	4	1	4	4	17	5	3	3	4	4	10	5	4	k__Bacteria;p__Rokubacteria;c__unidentified_Rokubacteria;o__unidentified_Rokubacteria;f__unidentified_Rokubacteria;g__unidentified_Rokubacteria;s__bacterium_WX65
OTU_1826	0	1	2	1	11	0	3	2	0	0	1	0	2	2	1	0	1	0	1	0	0	2	0	1	0	0	2	0	0	0	4	0	0	0	0	1	0	0	1	0	0	0	0	1	0	k__Bacteria;p__Bacteroidetes;c__Bacteroidia;o__Chitinophagales;f__;g__;s__
OTU_1827	0	0	1	1	0	0	1	0	0	0	1	0	0	0	0	1	0	2	0	1	0	0	1	1	3	0	0	2	0	1	0	0	0	0	0	0	0	0	0	2	0	4	1	1	0	k__Bacteria;p__Verrucomicrobia;c__Verrucomicrobiae;o__;f__;g__;s__
OTU_1828	0	0	0	0	0	0	0	0	0	0	0	5	0	0	39	0	0	0	0	0	0	0	0	0	0	0	0	0	0	0	0	0	0	0	0	0	0	0	0	0	0	4	0	0	22	k__Bacteria;p__Oxyphotobacteria;c__unidentified_Oxyphotobacteria;o__Nostocales;f__unidentified_Nostocales;g__unidentified_Nostocales;s__Microcoleus_sp_LD10_5700_TP
OTU_1829	2	2	1	1	5	2	0	2	1	2	3	1	3	0	3	4	1	1	0	3	0	1	6	0	1	1	3	5	0	3	1	0	4	0	2	0	3	3	2	2	0	3	3	1	3	k__Bacteria;p__Gemmatimonadetes;c__unidentified_Gemmatimonadetes;o__Gemmatimonadales;f__Gemmatimonadaceae;g__;s__
OTU_1830	0	0	0	0	3	0	1	1	1	0	1	0	3	0	0	0	1	3	0	0	0	0	4	0	1	1	0	0	0	1	0	0	0	2	0	0	1	1	0	1	0	0	0	0	0	k__Bacteria;p__Actinobacteria;c__;o__;f__;g__;s__
OTU_1831	5	5	21	2	1	3	4	3	4	11	4	1	1	0	2	2	3	3	3	1	3	1	2	7	2	2	2	1	0	3	1	3	1	2	4	2	3	0	5	5	1	0	0	1	4	k__Bacteria;p__Bacteroidetes;c__Bacteroidia;o__Chitinophagales;f__Chitinophagaceae;g__Flavisolibacter;s__
OTU_1832	0	0	7	0	0	0	0	1	1	0	0	1	0	2	0	0	0	0	0	3	3	0	1	1	0	0	0	0	0	0	0	0	0	3	0	0	0	0	0	0	0	0	0	0	1	k__Bacteria;p__Actinobacteria;c__unidentified_Actinobacteria;o__Propionibacteriales;f__Nocardioidaceae;g__Nocardioides;s__Nocardioides_sp_CZGSY3
OTU_1833	1	1	0	0	0	0	1	1	0	0	0	0	0	0	0	0	2	0	3	0	1	0	0	1	0	0	0	0	0	0	0	0	1	0	0	0	1	0	0	0	1	1	0	0	0	k__Bacteria;p__Chloroflexi;c__;o__;f__;g__;s__
OTU_1834	1	1	1	6	3	0	0	1	1	0	0	1	1	0	0	4	1	0	0	2	0	4	0	1	1	1	1	0	0	0	0	0	3	1	0	0	3	2	0	1	0	0	1	0	0	k__Bacteria;p__Latescibacteria;c__;o__;f__;g__;s__
OTU_1835	1	1	0	1	0	0	0	0	0	0	4	3	0	0	1	0	1	0	0	0	0	0	0	0	0	0	0	1	1	1	0	0	1	0	0	0	1	0	2	0	0	1	0	1	0	k__Bacteria;p__Proteobacteria;c__Alphaproteobacteria;o__Rhodobacterales;f__Rhodobacteraceae
OTU_1836	0	1	3	0	2	0	0	0	1	0	2	0	1	0	1	0	1	1	3	0	3	1	1	0	1	2	5	2	1	5	1	0	3	1	1	1	0	0	1	1	1	2	2	1	3	k__Bacteria;p__Firmicutes;c__Bacilli;o__Bacillales;f__Thermoactinomycetaceae;g__Laceyella;s__Laceyella_sacchari
OTU_1837	8	7	2	6	7	2	3	4	7	4	6	3	5	4	4	4	8	3	7	5	7	5	13	6	3	4	2	6	4	3	3	3	9	8	6	3	7	0	7	5	2	5	3	3	9	k__Bacteria;p__Actinobacteria;c__Thermoleophilia;o__Gaiellales;f__;g__;s__
OTU_1838	1	1	1	0	1	1	0	1	0	1	1	3	2	0	1	1	2	2	0	2	1	1	2	1	1	0	1	0	0	0	1	1	0	0	3	1	0	0	0	0	2	2	1	0	4	k__Bacteria;p__Actinobacteria;c__unidentified_Actinobacteria;o__Propionibacteriales;f__Nocardioidaceae;g__Actinopolymorpha;s__
OTU_1839	1	7	3	1	0	1	0	0	3	2	4	1	1	2	1	1	2	3	2	4	1	1	1	3	1	1	4	0	1	0	2	3	1	4	5	3	2	11	1	4	1	3	3	3	6	k__Bacteria;p__Proteobacteria;c__Alphaproteobacteria;o__unidentified_Alphaproteobacteria;f__unidentified_Alphaproteobacteria
OTU_1840	1	1	1	0	2	1	1	3	0	3	0	0	1	0	2	0	1	1	0	0	1	0	0	0	1	0	0	2	0	0	0	1	2	0	0	0	1	0	1	3	0	2	3	0	0	k__Bacteria;p__Bacteroidetes;c__Bacteroidia;o__Chitinophagales;f__Chitinophagaceae;g__Pseudoflavitalea;s__
OTU_1841	5	7	2	5	3	3	1	2	3	1	2	1	3	5	6	2	4	9	14	3	7	3	4	7	4	5	2	5	5	3	3	1	5	1	6	2	3	0	5	1	6	4	3	3	3	k__Bacteria;p__Firmicutes;c__Bacilli;o__Bacillales;f__Paenibacillaceae;g__Cohnella;s__
OTU_1842	2	0	0	1	1	2	1	1	1	1	0	0	0	1	0	1	5	0	2	1	1	2	0	1	0	1	0	2	4	0	2	1	1	0	3	3	0	0	0	3	0	0	1	0	2	k__Bacteria;p__Acidobacteria;c__unidentified_Acidobacteria;o__unidentified_Acidobacteria;f__unidentified_Acidobacteria;g__unidentified_Acidobacteria;s__uncultivated_soil_bacterium_clone_S111
OTU_1843	11	4	6	3	2	3	0	3	10	6	1	13	5	4	3	5	3	15	2	4	0	4	10	1	6	16	8	9	8	2	4	9	14	0	5	4	4	1	3	7	6	8	3	4	8	k__Bacteria;p__Chloroflexi;c__Anaerolineae;o__Caldilineales;f__Caldilineaceae;g__;s__
OTU_1844	0	0	0	0	0	0	1	0	0	0	0	0	0	2	0	0	0	0	0	0	1	0	0	0	0	0	0	13	0	5	0	0	6	0	2	0	1	0	0	0	1	0	0	0	0	k__Bacteria;p__Acidobacteria;c__unidentified_Acidobacteria;o__unidentified_Acidobacteria;f__unidentified_Acidobacteria;g__unidentified_Acidobacteria
OTU_1845	2	0	0	0	0	0	0	0	0	1	0	0	0	0	0	1	0	0	1	1	0	1	0	0	0	0	1	1	0	0	0	0	1	0	0	1	0	0	0	1	0	0	0	0	0	k__Bacteria;p__Gemmatimonadetes;c__Longimicrobia;o__Longimicrobiales;f__Longimicrobiaceae;g__;s__
OTU_1846	1	0	0	0	2	2	3	0	0	3	2	6	1	0	0	0	2	1	4	1	3	0	0	0	0	0	3	0	0	0	1	0	0	0	0	0	0	1	4	1	0	0	0	1	0	k__Bacteria;p__Bacteroidetes;c__Bacteroidia;o__Cytophagales;f__Microscillaceae
OTU_1847	3	1	1	0	1	1	1	1	1	2	0	0	2	0	3	0	3	0	3	3	5	4	0	1	0	1	0	4	1	2	0	0	8	1	1	1	3	8	0	6	0	0	3	1	3	k__Bacteria;p__Proteobacteria;c__Gammaproteobacteria
OTU_1848	0	0	0	0	0	0	0	0	0	0	1	3	3	0	0	0	0	1	0	9	1	0	0	0	0	0	0	5	0	0	1	0	0	0	0	3	0	2	0	0	0	0	1	0	2	k__Bacteria;p__Proteobacteria;c__Gammaproteobacteria;o__Cellvibrionales;f__Cellvibrionaceae;g__Cellvibrio;s__
OTU_1849	0	1	0	1	4	1	0	1	0	0	1	0	1	0	0	0	0	1	0	0	1	0	0	0	0	0	0	0	0	0	1	1	3	0	1	0	1	0	1	0	0	2	2	0	2	k__Bacteria;p__Bacteroidetes;c__Bacteroidia;o__Chitinophagales;f__Chitinophagaceae;g__;s__
OTU_1850	6	3	1	3	2	5	6	3	3	7	4	10	5	4	7	6	8	6	7	4	5	9	1	4	5	7	7	7	6	11	1	3	5	3	5	5	2	10	4	6	10	4	6	4	6	k__Bacteria;p__Firmicutes;c__Bacilli;o__Bacillales;f__Planococcaceae;g__Sporosarcina;s__
OTU_1851	10	7	8	4	5	2	7	0	2	4	11	1	2	6	1	5	4	4	5	11	4	1	2	1	3	8	5	6	3	5	3	6	3	4	1	3	3	7	5	3	2	2	4	9	4	k__Bacteria;p__Gemmatimonadetes;c__;o__;f__;g__;s__
OTU_1852	24	18	9	21	35	9	9	35	11	16	2	10	7	14	15	23	28	16	31	20	24	19	23	28	21	9	6	11	14	3	10	9	61	16	15	7	22	2	14	25	6	10	13	12	22	k__Bacteria;p__Acidobacteria;c__unidentified_Acidobacteria;o__unidentified_Acidobacteria;f__Pyrinomonadaceae;g__;s__
OTU_1853	2	3	3	7	6	4	5	8	0	3	4	4	3	5	2	3	5	0	3	3	3	2	0	1	0	11	6	6	2	15	1	1	1	3	0	3	0	0	2	1	1	4	3	3	2	k__Bacteria;p__Acidobacteria;c__unidentified_Acidobacteria;o__unidentified_Acidobacteria;f__unidentified_Acidobacteria;g__unidentified_Acidobacteria;s__Acidobacteria_bacterium_SCN_69-37
OTU_1854	3	1	1	1	2	1	1	1	1	4	5	3	0	0	1	1	1	3	2	0	0	1	1	12	0	0	0	0	0	1	0	9	0	12	0	0	1	0	1	1	0	1	0	3	4	k__Bacteria;p__unidentified_Bacteria;c__unidentified_Bacteria;o__unidentified_Bacteria;f__unidentified_Bacteria;g__unidentified_Bacteria
OTU_1855	1	2	0	0	2	5	1	2	0	0	1	0	3	7	2	0	1	0	1	3	6	4	4	2	0	1	1	0	1	0	1	1	0	0	1	0	1	0	1	0	1	2	1	3	0	k__Bacteria;p__Acidobacteria;c__Acidobacteriia;o__Acidobacteriales;f__;g__;s__
OTU_1856	0	3	0	3	1	0	1	0	1	1	1	0	0	0	0	2	1	0	1	1	0	1	0	0	1	0	1	1	2	0	3	0	0	1	1	0	1	0	0	0	0	2	0	0	2	k__Bacteria;p__Chloroflexi;c__;o__;f__;g__;s__
OTU_1857	0	0	0	0	0	0	0	0	0	0	0	0	0	0	0	0	0	0	0	0	0	0	0	0	0	0	0	0	0	0	0	0	0	0	0	0	0	28	0	0	0	0	0	0	0	k__Bacteria;p__Firmicutes;c__Clostridia;o__Clostridiales;f__Lachnospiraceae
OTU_1858	0	0	0	0	0	0	0	0	0	0	0	0	1	0	0	0	0	0	0	0	0	0	0	0	0	0	0	0	7	3	0	0	2	1	0	0	0	0	0	0	0	0	1	0	0	k__Bacteria;p__Proteobacteria;c__Alphaproteobacteria
OTU_1859	2	1	1	0	1	1	3	4	0	0	2	3	1	1	1	2	4	0	1	3	3	3	4	0	3	3	3	1	3	3	0	0	5	0	1	5	2	3	3	2	1	1	2	1	1	k__Bacteria;p__Proteobacteria;c__Deltaproteobacteria
OTU_1860	1	3	14	0	0	2	1	0	5	9	4	1	0	0	10	4	0	1	2	3	0	0	0	7	1	1	1	0	0	0	0	7	0	1	1	0	0	0	0	1	1	0	0	0	0	k__Bacteria;p__Bacteroidetes;c__Bacteroidia;o__Cytophagales;f__Hymenobacteraceae;g__Adhaeribacter;s__
OTU_1861	1	2	3	1	3	0	1	0	0	0	1	1	1	4	0	2	1	0	2	0	0	1	0	3	1	0	0	2	1	5	0	1	0	0	1	2	0	0	1	0	0	2	5	2	1	k__Bacteria;p__Acidobacteria;c__;o__;f__;g__;s__
OTU_1862	0	4	2	0	5	1	1	0	0	0	1	4	2	3	0	0	3	1	3	1	3	4	4	0	1	1	1	4	2	3	1	1	0	0	0	3	1	0	1	0	1	1	3	3	2	k__Bacteria;p__Gemmatimonadetes;c__unidentified_Gemmatimonadetes;o__Gemmatimonadales;f__Gemmatimonadaceae;g__;s__
OTU_1863	1	1	0	0	3	3	1	1	0	1	0	4	0	1	1	1	1	1	1	0	2	1	2	1	1	1	1	0	2	0	1	0	0	0	4	0	1	0	1	0	2	0	5	1	2	k__Bacteria;p__Firmicutes;c__Clostridia;o__Clostridiales;f__Peptostreptococcaceae;g__Sporacetigenium;s__
OTU_1864	0	1	0	3	1	3	1	0	0	0	0	0	0	2	0	0	0	0	0	1	5	9	1	1	0	0	0	0	0	0	2	0	0	0	0	0	1	0	0	0	1	0	0	0	0	k__Bacteria;p__Proteobacteria;c__Deltaproteobacteria;o__Myxococcales;f__Haliangiaceae;g__Haliangium;s__
OTU_1865	0	0	1	0	0	0	0	1	0	2	0	0	0	0	2	0	0	1	0	0	0	0	0	23	0	0	0	0	0	0	0	1	0	8	0	1	4	0	1	0	0	0	0	0	1	k__Bacteria;p__Bacteroidetes;c__Bacteroidia;o__Flavobacteriales;f__Crocinitomicaceae;g__Fluviicola;s__
OTU_1866	7	5	1	9	9	0	4	8	3	6	7	6	0	6	5	5	11	3	11	11	3	1	1	2	4	8	12	15	9	12	5	7	15	3	6	11	5	5	7	15	1	8	4	5	4	k__Bacteria;p__Gemmatimonadetes;c__;o__;f__;g__;s__
OTU_1867	0	2	1	1	1	0	3	0	0	1	2	0	1	0	1	4	1	0	0	0	0	0	0	0	0	0	1	0	3	0	0	1	0	2	1	1	5	0	0	0	1	0	0	1	0	k__Bacteria;p__Actinobacteria;c__Thermoleophilia;o__Solirubrobacterales;f__;g__;s__
OTU_1868	1	0	1	0	0	0	0	7	0	8	1	0	0	0	1	0	1	0	0	5	0	0	0	3	1	5	1	0	1	2	0	1	1	1	1	0	0	0	1	1	0	1	4	0	0	k__Bacteria;p__Gemmatimonadetes;c__;o__;f__;g__;s__
OTU_1869	4	3	2	4	4	6	5	1	4	1	7	1	6	8	2	4	5	2	5	5	3	6	4	4	7	3	4	1	5	0	5	1	3	4	4	5	5	1	3	4	3	6	4	3	4	k__Bacteria;p__Acidobacteria;c__;o__;f__;g__;s__
OTU_1870	0	0	0	0	0	0	0	6	0	0	0	0	0	0	0	0	0	0	0	0	0	0	0	0	1	1	0	0	0	0	0	0	0	0	0	0	0	33	0	0	0	0	0	0	0	k__Bacteria;p__Bacteroidetes;c__Bacteroidia;o__Bacteroidales;f__Prevotellaceae;g__;s__
OTU_1871	1	0	1	2	1	1	5	0	1	2	1	2	1	0	0	0	1	4	0	6	1	0	5	2	6	0	1	1	1	0	0	0	2	1	3	1	0	1	1	0	0	8	1	0	0	k__Bacteria;p__Verrucomicrobia;c__Verrucomicrobiae;o__;f__;g__;s__
OTU_1872	0	0	0	1	0	1	1	0	0	0	5	1	1	4	4	0	0	0	0	0	1	3	4	1	3	0	0	0	0	0	0	0	0	0	1	0	0	0	0	0	0	0	0	1	2	k__Bacteria
OTU_1873	0	0	0	0	0	0	0	1	0	4	0	1	1	0	1	1	0	1	0	0	0	0	0	2	1	0	0	1	0	0	0	0	3	0	0	0	0	1	0	0	0	0	2	0	0	k__Bacteria;p__Deinococcus-Thermus;c__Deinococci;o__Deinococcales;f__Trueperaceae;g__Truepera;s__
OTU_1874	0	0	0	0	0	0	0	0	2	1	3	0	0	1	0	0	0	0	0	0	0	0	0	3	0	1	0	0	0	0	0	1	0	0	0	3	0	0	0	0	0	1	0	0	1	k__Bacteria
OTU_1875	1	0	1	0	0	0	0	1	0	2	2	0	0	2	0	0	1	0	2	0	0	0	4	0	2	0	0	0	1	0	0	0	0	1	0	0	0	0	0	2	0	0	0	0	0	k__Bacteria;p__Proteobacteria;c__Gammaproteobacteria;o__unidentified_Gammaproteobacteria;f__unidentified_Gammaproteobacteria;g__Candidatus_Berkiella;s__
OTU_1876	6	1	3	1	1	0	1	0	4	3	4	0	3	1	0	0	4	1	1	0	1	2	0	11	5	2	0	3	1	1	1	6	3	5	3	3	1	0	1	2	0	2	0	2	6	k__Bacteria;p__Actinobacteria;c__Acidimicrobiia;o__;f__;g__;s__
OTU_1877	0	0	0	3	0	1	0	0	0	2	1	3	1	0	1	0	0	3	0	2	1	1	4	1	3	0	0	0	0	0	5	0	0	2	3	0	0	0	0	0	0	0	0	0	0	k__Bacteria;p__Chloroflexi;c__Chloroflexia;o__Chloroflexales;f__Roseiflexaceae;g__;s__
OTU_1878	0	0	0	2	0	0	0	0	0	0	2	1	0	2	0	0	0	1	6	0	0	1	0	0	0	0	0	0	0	0	0	0	0	2	1	7	0	0	0	0	0	0	0	0	0	k__Bacteria;p__Chloroflexi;c__Chloroflexia;o__Chloroflexales;f__Roseiflexaceae;g__;s__
OTU_1879	0	0	0	0	0	0	0	1	0	0	0	0	0	0	12	0	0	0	0	0	0	0	0	0	0	0	0	0	0	0	1	1	0	0	0	10	0	0	0	0	0	0	0	0	6	k__Bacteria;p__Oxyphotobacteria;c__unidentified_Oxyphotobacteria;o__Nostocales;f__;g__;s__
OTU_1880	1	6	5	2	5	3	2	0	3	3	2	3	5	4	3	3	2	3	0	1	1	4	9	1	2	4	4	2	5	2	3	5	0	1	6	1	3	0	2	3	1	0	4	5	4	k__Bacteria;p__Actinobacteria;c__unidentified_Actinobacteria;o__Pseudonocardiales;f__Pseudonocardiaceae;g__Pseudonocardia
OTU_1881	0	1	0	1	1	0	1	3	0	0	0	1	0	0	0	0	4	2	3	1	0	0	0	0	1	0	2	1	3	2	1	1	1	1	0	10	0	5	6	1	2	0	3	3	1	k__Bacteria
OTU_1882	5	9	3	0	9	5	11	5	0	3	3	8	4	8	2	2	5	5	3	4	7	12	4	0	0	11	6	1	8	5	3	3	2	0	1	7	5	2	1	4	4	8	9	3	4	k__Bacteria;p__Bacteroidetes;c__Bacteroidia;o__Cytophagales;f__Microscillaceae;g__;s__
OTU_1883	8	7	5	1	2	0	2	1	7	2	1	1	0	0	3	5	0	0	9	4	3	0	1	3	1	1	4	3	1	0	1	2	1	4	7	1	1	8	3	1	1	4	0	3	0	k__Bacteria;p__Proteobacteria;c__Deltaproteobacteria;o__Myxococcales
OTU_1884	6	6	7	2	1	12	1	1	1	8	5	2	3	4	4	4	2	0	2	1	3	2	4	1	1	3	4	3	5	5	1	4	3	5	8	5	3	0	4	2	5	2	2	4	6	k__Bacteria;p__Actinobacteria;c__Acidimicrobiia
OTU_1885	0	0	0	1	0	0	0	0	1	1	0	0	1	0	0	0	0	0	0	2	0	0	0	0	3	0	0	1	0	0	0	0	0	0	0	0	0	0	0	0	2	2	0	2	2	k__Bacteria;p__Chloroflexi
OTU_1886	0	0	1	0	0	0	0	0	0	2	1	1	0	0	0	0	1	0	0	3	0	0	0	1	0	1	0	0	1	2	0	1	0	1	0	0	0	0	0	0	0	0	0	0	0	k__Bacteria
OTU_1887	2	0	0	1	0	0	2	0	0	0	0	2	0	2	1	0	1	0	0	0	1	0	0	0	0	0	1	1	0	0	0	0	0	0	0	0	0	0	1	0	0	0	0	3	0	k__Bacteria;p__Proteobacteria;c__Deltaproteobacteria;o__Myxococcales
OTU_1888	3	0	2	1	0	0	1	1	2	2	2	0	3	4	0	0	1	1	1	0	1	4	4	0	1	1	1	0	0	1	2	0	1	3	3	2	3	0	0	0	2	3	0	1	2	k__Bacteria;p__Acidobacteria
OTU_1889	0	0	0	0	0	1	1	5	0	0	2	0	3	2	3	0	0	0	0	0	0	0	0	0	1	0	0	0	0	0	0	1	0	0	0	3	0	62	0	0	0	0	0	0	0	k__Bacteria;p__Firmicutes;c__Clostridia;o__Clostridiales;f__Lachnospiraceae
OTU_1890	1	0	0	0	0	2	3	0	0	3	2	3	1	1	0	1	2	0	4	1	1	0	0	0	2	1	2	0	1	3	2	0	2	3	3	1	1	0	1	2	2	0	0	1	4	k__Bacteria;p__Proteobacteria;c__Deltaproteobacteria;o__Myxococcales
OTU_1891	0	3	3	0	2	0	0	1	5	0	2	2	0	3	2	2	0	2	1	0	3	0	2	1	3	1	0	4	0	5	0	1	1	2	3	2	2	0	2	1	2	2	1	1	2	k__Bacteria;p__Gemmatimonadetes;c__unidentified_Gemmatimonadetes;o__Gemmatimonadales;f__Gemmatimonadaceae
OTU_1892	1	0	0	0	1	1	1	1	0	1	0	0	0	2	0	0	0	4	0	0	5	0	1	0	0	0	1	3	2	5	0	0	0	1	0	0	2	0	8	0	0	0	0	1	4	k__Bacteria;p__Proteobacteria;c__Gammaproteobacteria;o__;f__;g__;s__
OTU_1893	10	9	5	15	13	6	5	17	14	3	9	5	21	11	5	12	13	13	9	13	9	11	9	5	7	8	15	14	13	18	6	9	23	6	5	8	11	9	11	8	4	18	23	7	6	k__Bacteria;p__Chloroflexi;c__Dehalococcoidia;o__;f__;g__;s__
OTU_1894	0	1	3	0	1	0	0	1	0	0	1	1	7	2	1	0	0	1	1	0	0	1	0	1	1	0	1	2	3	5	0	1	1	1	0	0	0	0	0	0	2	4	2	0	1	k__Bacteria;p__Proteobacteria;c__Gammaproteobacteria;o__unidentified_Gammaproteobacteria;f__unidentified_Gammaproteobacteria;g__Candidatus_Berkiella;s__
OTU_1895	0	3	0	0	0	0	8	13	0	0	0	0	2	2	3	1	0	4	0	0	0	3	0	0	0	10	0	0	0	0	0	2	0	0	0	0	0	73	0	0	0	0	0	0	0	k__Bacteria;p__Bacteroidetes;c__Bacteroidia;o__Bacteroidales;f__Muribaculaceae;g__;s__
OTU_1896	1	2	1	0	0	2	0	0	0	0	2	1	1	0	0	1	1	1	0	0	0	0	0	0	0	1	0	0	1	2	0	1	1	0	1	1	1	1	0	1	0	0	2	0	4	k__Bacteria;p__unidentified_Bacteria;c__unidentified_Bacteria;o__unidentified_Bacteria;f__unidentified_Bacteria;g__unidentified_Bacteria;s__Burkholderiales_bacterium_Beta_02
OTU_1897	2	3	7	0	0	0	2	0	0	0	3	0	0	1	0	3	1	0	0	1	3	0	0	0	1	2	0	0	0	2	0	4	0	0	1	4	0	0	1	2	0	0	0	0	0	k__Bacteria;p__Proteobacteria;c__Deltaproteobacteria;o__Bdellovibrionales;f__Bdellovibrionaceae;g__;s__
OTU_1898	8	4	1	5	4	5	5	4	5	3	4	5	7	7	8	3	2	4	4	5	6	8	4	1	2	2	4	5	4	2	2	5	4	8	4	5	5	3	4	6	3	5	7	3	2	k__Bacteria;p__Acidobacteria
OTU_1899	1	3	6	3	0	0	1	0	3	5	1	1	1	2	2	0	3	0	1	1	1	0	0	1	1	0	1	0	0	3	1	2	2	0	1	6	0	0	0	2	2	2	0	0	1	k__Bacteria;p__Proteobacteria;c__Deltaproteobacteria;o__Bdellovibrionales;f__Bdellovibrionaceae;g__;s__
OTU_1900	2	1	0	0	3	4	0	0	2	3	1	1	7	1	4	2	4	4	0	2	1	4	0	0	0	4	2	6	3	4	1	1	2	1	1	3	1	3	1	4	0	2	2	1	2	k__Bacteria;p__Acidobacteria;c__;o__;f__;g__;s__
OTU_1901	14	13	37	1	1	7	4	2	21	28	4	19	2	3	5	5	3	3	1	1	2	3	0	10	7	6	2	6	6	3	0	5	5	5	5	3	4	6	7	1	4	2	2	3	7	k__Bacteria;p__Actinobacteria;c__unidentified_Actinobacteria;o__Micrococcales;f__Sanguibacteraceae;g__Sanguibacter;s__Sanguibacter_inulinus
OTU_1902	2	1	1	1	0	2	0	1	0	0	1	0	3	2	0	0	0	1	1	3	3	1	0	0	1	2	0	0	0	0	0	0	0	0	1	0	2	10	0	1	0	0	0	0	2	k__Bacteria;p__Proteobacteria;c__Gammaproteobacteria;o__unidentified_Gammaproteobacteria;f__unidentified_Gammaproteobacteria;g__Candidatus_Berkiella;s__
OTU_1903	3	3	8	2	6	2	1	2	0	3	1	0	1	10	0	8	13	0	6	1	13	2	1	1	0	0	9	4	1	3	5	3	4	1	2	9	3	0	3	2	0	3	4	1	0	k__Bacteria;p__Proteobacteria;c__Deltaproteobacteria;o__Myxococcales;f__Sandaracinaceae;g__;s__
OTU_1904	1	5	12	1	5	10	5	6	2	14	9	5	1	8	3	4	8	6	1	6	11	6	4	7	5	3	8	3	6	13	8	9	11	5	7	5	5	5	7	3	5	4	6	10	10	k__Bacteria;p__Proteobacteria;c__Alphaproteobacteria;o__Rhodospirillales;f__Rhodospirillaceae;g__;s__
OTU_1905	0	0	0	0	1	1	0	15	0	0	3	0	0	0	0	1	0	0	0	0	0	1	1	3	0	0	0	0	0	0	0	1	0	0	0	0	0	0	0	0	0	0	0	4	0	k__Bacteria;p__Bacteroidetes;c__Bacteroidia;o__Sphingobacteriales;f__Sphingobacteriaceae;g__Solitalea;s__Solitalea_canadensis
OTU_1906	21	24	37	30	31	46	23	18	9	21	41	40	46	25	27	25	22	57	28	36	33	24	34	18	30	12	17	17	20	21	35	34	36	45	33	13	15	6	26	37	15	26	33	28	34	k__Bacteria;p__Bacteroidetes;c__Bacteroidia;o__Chitinophagales;f__Chitinophagaceae;g__Terrimonas;s__
OTU_1907	0	1	0	0	0	0	0	0	0	1	0	0	0	0	1	0	0	0	0	1	0	0	0	0	0	0	0	0	1	0	0	0	1	2	2	0	0	0	2	2	0	0	0	0	2	k__Bacteria;p__Acidobacteria;c__unidentified_Acidobacteria;o__unidentified_Acidobacteria;f__unidentified_Acidobacteria;g__unidentified_Acidobacteria;s__bacterium_enrichment_culture_clone_Anammox_2
OTU_1908	7	8	15	12	7	3	10	13	8	3	12	10	9	6	5	17	9	11	5	3	8	12	15	7	9	5	5	6	3	9	6	13	4	9	14	9	10	1	3	4	1	4	5	11	5	k__Bacteria;p__Chloroflexi;c__Chloroflexia;o__Chloroflexales;f__Roseiflexaceae;g__;s__
OTU_1909	3	3	0	1	0	0	0	0	0	1	2	2	0	0	0	2	2	6	3	3	1	0	0	0	3	0	0	0	3	3	1	0	1	1	1	1	0	0	1	1	0	3	0	3	0	k__Bacteria;p__Verrucomicrobia;c__Verrucomicrobiae;o__;f__;g__;s__
OTU_1910	0	1	0	4	3	1	1	1	2	1	2	2	0	2	2	2	1	2	3	1	2	1	0	1	0	1	0	0	1	1	0	0	3	0	3	2	0	4	1	0	1	1	1	0	4	k__Bacteria;p__Proteobacteria;c__Deltaproteobacteria;o__Oligoflexales;f__;g__;s__
OTU_1911	2	3	1	2	3	0	1	4	0	0	1	0	1	2	3	4	1	1	5	1	1	0	4	0	1	0	1	2	0	1	1	1	0	5	4	2	2	0	3	1	0	3	2	3	4	k__Bacteria;p__Proteobacteria;c__Deltaproteobacteria;o__Myxococcales;f__Haliangiaceae;g__Haliangium;s__
OTU_1912	2	1	0	0	0	3	0	1	1	0	0	0	3	2	1	1	3	4	2	0	0	2	1	2	1	1	0	2	2	0	0	4	9	0	0	3	1	4	0	1	0	2	3	1	0	k__Bacteria;p__Chloroflexi;c__Anaerolineae;o__Caldilineales;f__Caldilineaceae
OTU_1913	0	3	0	5	3	0	2	3	0	0	2	0	0	0	1	0	1	3	1	8	3	0	1	2	3	0	0	1	2	0	1	1	0	1	2	1	3	1	0	1	0	7	1	1	2	k__Bacteria;p__Verrucomicrobia;c__Verrucomicrobiae;o__;f__;g__;s__
OTU_1914	2	1	3	0	1	1	0	2	2	1	0	0	1	0	2	3	0	1	4	0	0	1	0	0	0	0	4	1	2	0	0	1	7	1	0	1	3	0	1	3	4	2	0	2	3	k__Bacteria;p__Actinobacteria;c__;o__;f__;g__;s__
OTU_1915	0	0	0	0	0	21	0	0	0	0	0	0	0	0	0	0	0	0	0	0	0	0	0	0	0	0	0	0	0	0	0	0	0	0	0	1	0	0	0	0	0	0	0	0	0	k__Bacteria;p__Firmicutes;c__Clostridia;o__Clostridiales;f__Ruminococcaceae;g__unidentified_Ruminococcaceae
OTU_1916	1	1	2	0	0	0	0	0	0	1	0	1	1	1	1	0	5	1	0	0	1	1	0	0	0	0	0	1	0	1	1	1	0	2	2	0	0	0	1	1	1	0	0	2	1	k__Bacteria;p__Acidobacteria;c__unidentified_Acidobacteria;o__unidentified_Acidobacteria;f__unidentified_Acidobacteria
OTU_1917	5	3	1	0	2	3	2	1	3	0	0	5	8	3	2	2	4	4	2	5	4	6	4	2	5	4	0	2	5	0	3	1	5	2	3	5	3	5	4	1	1	6	1	0	6	k__Bacteria;p__Proteobacteria;c__Gammaproteobacteria;o__unidentified_Gammaproteobacteria;f__Nitrosomonadaceae;g__;s__
OTU_1918	10	21	16	40	10	12	22	15	3	12	25	11	13	12	5	13	18	9	10	11	22	17	19	22	11	11	5	12	17	8	14	11	17	17	13	28	18	21	35	25	21	8	6	14	12	k__Bacteria;p__Proteobacteria;c__Gammaproteobacteria;o__unidentified_Gammaproteobacteria;f__Burkholderiaceae;g__Caenimonas;s__
OTU_1919	0	0	0	0	0	0	0	0	0	0	3	4	0	3	1	0	0	0	0	0	0	0	0	0	1	0	0	4	4	0	0	0	0	0	0	1	2	6	2	1	1	2	7	1	1	k__Bacteria;p__Firmicutes;c__Erysipelotrichia;o__Erysipelotrichales;f__Erysipelotrichaceae;g__Turicibacter;s__
OTU_1920	10	9	7	12	13	12	11	12	8	5	11	2	16	16	9	7	9	3	9	9	7	10	0	0	9	17	13	16	7	9	9	6	1	6	13	14	17	11	14	15	5	20	11	7	9	k__Bacteria;p__Acidobacteria;c__unidentified_Acidobacteria;o__unidentified_Acidobacteria;f__unidentified_Acidobacteria;g__unidentified_Acidobacteria;s__Acidobacteria_bacterium_RBG_16_70_10
[truncated: 5,561 more rows]
